# Supplementary material for: Dual‐State Photophysical Modulation via Bifurcated Hydrogen Bonding in a U‐Shaped Dipyridophenazine‐Cored Donor‐π‐Acceptor‐π‐Donor Fluorophore
Source: Chemistry. 2025 Dec 26;32(7):e03421. doi: 10.1002/chem.202503421 (PMC12910415; doi:10.1002/chem.202503421)
Supplement: Supplementary file 2 — Supporting File 2: chem70632‐sup‐0002‐Data.zip. [file CHEM-32-e03421-s002.zip]

Archive with 6 entries (6 files):
- 1-TFMSA_s0.xyz
- 1-TFMSA_s1.xyz
- 1_s0.xyz
- 1_s1.xyz
- 2427517.cif
- 2427519.cif
