# Supplementary material for: Dual‐State Photophysical Modulation via Bifurcated Hydrogen Bonding in a U‐Shaped Dipyridophenazine‐Cored Donor‐π‐Acceptor‐π‐Donor Fluorophore
Source: Chemistry. 2025 Dec 26;32(7):e03421. doi: 10.1002/chem.202503421 (PMC12910415; doi:10.1002/chem.202503421)
Supplement: Supplementary file 2 — Supporting File 2: chem70632‐sup‐0002‐Data.zip. [file CHEM-32-e03421-s002.zip › 1-TFMSA_s0.xyz]

106

6   -2.3865750  5.7541440  -0.0364110
6   -3.5659980  5.0832220  -0.0610120
6   -1.1416070  5.0415470  -0.0735860
6   -3.6102590  3.6474000  -0.1272760
1   -4.5076890  5.6254890  -0.0300240
7   -0.0000190  5.7348360  -0.0433140
6   -1.1391570  3.6120570  -0.1402390
6   -4.8204080  2.9344640  -0.1387780
6   -2.4071810  2.9048390  -0.1659350
6   1.1415690  5.0415460  -0.0735650
7   -0.0000190  2.9245850  -0.1754190
1   -5.7574930  3.4828080  -0.0761710
6   2.3865380  5.7541410  -0.0363580
6   1.1391200  3.6120560  -0.1402280
6   3.5659600  5.0832180  -0.0609410
6   2.4071440  2.9048370  -0.1659190
6   3.6102210  3.6473970  -0.1272270
1   4.5076510  5.6254840  -0.0299310
6   4.8203700  2.9344610  -0.1387260
1   5.7574550  3.4828040  -0.0760950
1   2.3403310  6.8374620  0.0138100
1   -2.3403690  6.8374650  0.0137480
6   3.5569730  0.9160750  -0.2418300
1   3.4902390  -0.1683530  -0.3136070
6   -3.5570090  0.9160750  -0.2417980
1   -3.4902740  -0.1683560  -0.3135320
6   -4.8235960  1.5476020  -0.1959010
6   4.8235590  1.5476010  -0.1958890
6   -6.0636990  0.7556710  -0.2156110
6   -6.1364400  -0.4976560  0.4104640
6   -7.2158040  1.2260320  -0.8624250
6   -7.3066730  -1.2417710  0.4028220
1   -5.2756330  -0.8857000  0.9481720
6   -8.3860170  0.4829980  -0.8892230
1   -7.1852740  2.1726230  -1.3958770
6   -8.4530970  -0.7656400  -0.2514040
1   -7.3396860  -2.1987540  0.9136890
1   -9.2546710  0.8604040  -1.4194320
6   6.0636630  0.7556720  -0.2156080
6   6.1364000  -0.4976740  0.4104300
6   7.2157760  1.2260550  -0.8623930
6   7.3066350  -1.2417860  0.4027810
1   5.2755880  -0.8857360  0.9481160
6   8.3859910  0.4830250  -0.8891990
1   7.1852510  2.1726630  -1.3958160
6   8.4530660  -0.7656320  -0.2514170
1   7.3396440  -2.1987840  0.9136180
1   9.2546500  0.8604490  -1.4193860
7   9.6359870  -1.5207630  -0.2728700
7   -9.6360160  -1.5207730  -0.2728490
6   9.5831270  -2.9356210  -0.3254330
6   8.6911300  -3.5827410  -1.1889090
6   10.4323640  -3.7017840  0.4815400
6   8.6435640  -4.9725490  -1.2315790
1   8.0354120  -2.9919380  -1.8215720
6   10.3906380  -5.0911240  0.4191740
1   11.1242630  -3.2019340  1.1529050
6   9.4941280  -5.7350140  -0.4322580
1   7.9440870  -5.4608920  -1.9042390
1   11.0552200  -5.6730080  1.0517370
1   9.4580810  -6.8194900  -0.4724160
6   10.8970570  -0.8782080  -0.2469960
6   11.9266540  -1.3111510  -1.0911800
6   11.1344370  0.1880230  0.6292820
6   13.1705700  -0.6889770  -1.0537490
1   11.7456440  -2.1384230  -1.7709380
6   12.3761520  0.8152330  0.6480900
1   10.3415210  0.5192580  1.2933150
6   13.4024470  0.3799060  -0.1893190
1   13.9598020  -1.0362650  -1.7147540
1   12.5458840  1.6402610  1.3344390
1   14.3727360  0.8668450  -0.1667130
6   -9.5831550  -2.9356320  -0.3253680
6   -8.6911470  -3.5827790  -1.1888130
6   -10.4324030  -3.7017710  0.4816170
6   -8.6435800  -4.9725870  -1.2314410
1   -8.0354210  -2.9919940  -1.8214860
6   -10.3906750  -5.0911130  0.4192940
1   -11.1243100  -3.2019010  1.1529580
6   -9.4941540  -5.7350290  -0.4321070
1   -7.9440950  -5.4609510  -1.9040770
1   -11.0552660  -5.6729780  1.0518660
1   -9.4581060  -6.8195060  -0.4722310
6   -10.8970870  -0.8782180  -0.2470110
6   -11.9266730  -1.3111890  -1.0911930
6   -11.1344780  0.1880410  0.6292300
6   -13.1705900  -0.6890140  -1.0537960
1   -11.7456550  -2.1384820  -1.7709220
6   -12.3761930  0.8152510  0.6480030
1   -10.3415690  0.5192980  1.2932620
6   -13.4024780  0.3798970  -0.1894040
1   -13.9598150  -1.0363230  -1.7148000
1   -12.5459330  1.6403020  1.3343230
1   -14.3727670  0.8668370  -0.1668260
7   -2.4061610  1.5598630  -0.2238560
7   2.4061250  1.5598630  -0.2238820
1   -0.8653440  0.4885910  -0.3055130
1   0.8653110  0.4885930  -0.3056270
7   -0.0000200  -0.0749760  -0.3718530
16  0.0000310  -1.4814370  0.3899380
8   -1.2767050  -2.1492670  0.1807160
8   1.2767390  -2.1492660  0.1805420
6   0.0001560  -1.0852460  2.2141670
9   -1.0831810  -0.3705960  2.5352530
9   0.0002180  -2.2051130  2.9350460
9   1.0835220  -0.3705720  2.5351000
