# Supplementary material for: Dual‐State Photophysical Modulation via Bifurcated Hydrogen Bonding in a U‐Shaped Dipyridophenazine‐Cored Donor‐π‐Acceptor‐π‐Donor Fluorophore
Source: Chemistry. 2025 Dec 26;32(7):e03421. doi: 10.1002/chem.202503421 (PMC12910415; doi:10.1002/chem.202503421)
Supplement: Supplementary file 2 — Supporting File 2: chem70632‐sup‐0002‐Data.zip. [file CHEM-32-e03421-s002.zip › 1-TFMSA_s1.xyz]

106

6   -2.3624600  -5.8791530  0.1516160
6   -3.5756530  -5.2409160  0.0951390
6   -1.1272890  -5.1664560  0.1097350
6   -3.6295590  -3.8252510  -0.0072970
7   0.0337360  -5.8610400  0.1715260
6   -1.1409860  -3.7497900  0.0038600
6   -4.8345180  -3.0973810  -0.0682740
6   -2.4134150  -3.0765680  -0.0550960
6   1.1661350  -5.1262250  0.1314200
7   -0.0153500  -3.0154250  -0.0397370
6   2.4207300  -5.8037860  0.1953960
6   1.1440750  -3.7010890  0.0268370
6   3.6068750  -5.1223820  0.1614000
6   2.3912790  -2.9866470  -0.0065890
6   3.6239570  -3.7030950  0.0635410
1   4.5533170  -5.6552130  0.2103300
6   4.8181560  -2.9632690  0.0190710
1   5.7661010  -3.4976130  0.0414600
1   2.3901720  -6.8867270  0.2722820
6   3.5159700  -0.9738250  -0.1386950
1   3.4376370  0.1117970  -0.1923840
6   -3.5562680  -1.0782590  -0.2164820
6   -4.8182250  -1.7201620  -0.1770810
6   4.7968050  -1.5828420  -0.0840290
6   -6.0488570  -0.9016070  -0.2363810
6   -6.1288530  0.1940960  -1.1103940
6   -7.1452000  -1.1681400  0.5977740
6   -7.2480810  1.0135070  -1.1340140
1   -5.3017950  0.4022960  -1.7812810
6   -8.2799540  -0.3686710  0.5723960
1   -7.0888690  -1.9922320  1.3019080
6   -8.3231280  0.7326430  -0.2869080
1   -7.2979070  1.8576050  -1.8155390
1   -9.1111800  -0.5683860  1.2423080
6   6.0261990  -0.7702990  -0.1317200
6   6.1059020  0.3854660  -0.9226180
6   7.1606720  -1.1241280  0.6132840
6   7.2667630  1.1463220  -0.9775700
1   5.2566760  0.6776820  -1.5340710
6   8.3207980  -0.3619340  0.5747030
1   7.1210470  -1.9914130  1.2670260
6   8.3901140  0.7839080  -0.2260950
1   7.3086530  2.0280800  -1.6101400
1   9.1798400  -0.6466500  1.1751820
7   9.5717270  1.5621220  -0.2707250
7   -9.4633850  1.5899520  -0.2856810
6   9.4867950  2.9697630  -0.2179750
6   8.5444670  3.5942370  0.6106070
6   10.3361830  3.7658860  -0.9990000
6   8.4533360  4.9816900  0.6489360
1   7.8816370  2.9853320  1.2177330
6   10.2489300  5.1528330  -0.9403220
1   11.0630180  3.2902430  -1.6504940
6   9.3062070  5.7717890  -0.1204450
1   7.7141290  5.4468040  1.2953700
1   10.9150400  5.7531480  -1.5542650
1   9.2351820  6.8547390  -0.0838910
6   10.8265190  0.9238910  -0.3605660
6   11.9277270  1.4064300  0.3605330
6   10.9898670  -0.2102160  -1.1680980
6   13.1622890  0.7728880  0.2646830
1   11.8081340  2.2796920  0.9945890
6   12.2244710  -0.8464190  -1.2444110
1   10.1420530  -0.5891900  -1.7306190
6   13.3206610  -0.3590150  -0.5340060
1   14.0037520  1.1610750  0.8323450
1   12.3310870  -1.7242710  -1.8759850
1   14.2843690  -0.8550030  -0.6007010
6   -9.2754630  2.9679370  -0.1910150
6   -8.1851580  3.4766500  0.5452350
6   -10.1517860  3.8545040  -0.8520660
6   -7.9934000  4.8448690  0.6272650
1   -7.5191380  2.7932270  1.0602910
6   -9.9408740  5.2198050  -0.7626330
1   -10.9574680  3.4595000  -1.4618700
6   -8.8666800  5.7218470  -0.0225460
1   -7.1612920  5.2327060  1.2053540
1   -10.6024410  5.8988320  -1.2906810
1   -8.7045080  6.7929420  0.0396090
6   -10.7394740  1.0291320  -0.3749630
6   -11.8212680  1.6053440  0.3201080
6   -10.9376150  -0.1340600  -1.1438980
6   -13.0786290  1.0305160  0.2295880
1   -11.6541090  2.4707520  0.9529050
6   -12.2027870  -0.6911140  -1.2283510
1   -10.1024290  -0.5671920  -1.6835820
6   -13.2771170  -0.1142380  -0.5458140
1   -13.9059010  1.4646030  0.7817440
1   -12.3567550  -1.5763030  -1.8367080
1   -14.2641450  -0.5603310  -0.6117290
7   -2.4177850  -1.7264710  -0.1549400
7   2.3775920  -1.6303380  -0.1033520
7   -0.0491100  -0.1172700  -0.4175680
16  -0.2489180  1.3826420  0.0611510
8   0.9105470  2.1967210  -0.2763030
8   -1.6082760  1.8200760  -0.2556600
6   -0.2381980  1.3665650  1.9279770
9   0.9205720  0.8933930  2.3894410
9   -0.4111500  2.6034800  2.4064780
9   -1.2257520  0.5960440  2.3976850
1   0.8662630  -0.5964030  -0.2690820
1   -0.8660990  -0.7493750  -0.3019680
1   -2.2991670  -6.9607590  0.2318610
1   -4.5030880  -5.8065730  0.1294710
1   -5.7773690  -3.6423020  -0.0510590
1   -3.4808560  0.0077550  -0.2720620
