# Supplementary material for: Dual‐State Photophysical Modulation via Bifurcated Hydrogen Bonding in a U‐Shaped Dipyridophenazine‐Cored Donor‐π‐Acceptor‐π‐Donor Fluorophore
Source: Chemistry. 2025 Dec 26;32(7):e03421. doi: 10.1002/chem.202503421 (PMC12910415; doi:10.1002/chem.202503421)
Supplement: Supplementary file 2 — Supporting File 2: chem70632‐sup‐0002‐Data.zip. [file CHEM-32-e03421-s002.zip › 1_s0.xyz]

96

6   -2.3812110  -5.4918040  -0.0009670
6   -3.5631430  -4.8263230  0.0029090
6   -1.1403120  -4.7713950  0.0040740
6   -3.6109050  -3.3898540  0.0143720
1   -4.5033410  -5.3726130  -0.0024550
7   -0.0000000  -5.4668270  -0.0001020
6   -1.1378610  -3.3394800  0.0126830
6   -4.8275230  -2.6886640  0.0068990
6   -2.4118040  -2.6340550  0.0173980
6   1.1403110  -4.7713950  0.0040730
7   0.0000000  -2.6498910  0.0168520
1   -5.7611850  -3.2458520  -0.0279850
6   2.3812100  -5.4918040  -0.0009690
6   1.1378610  -3.3394800  0.0126820
6   3.5631420  -4.8263230  0.0029050
6   2.4118040  -2.6340550  0.0173970
6   3.6109050  -3.3898540  0.0143690
1   4.5033410  -5.3726130  -0.0024600
6   4.8275230  -2.6886640  0.0068960
1   5.7611840  -3.2458520  -0.0279900
1   2.3282650  -6.5761030  -0.0086150
1   -2.3282660  -6.5761030  -0.0086120
6   3.5718060  -0.6647470  0.0265680
1   3.5247320  0.4230890  0.0625790
6   -3.5718060  -0.6647470  0.0265690
1   -3.5247320  0.4230900  0.0625790
6   -4.8368300  -1.3021270  0.0113590
6   4.8368310  -1.3021270  0.0113560
6   -6.0841480  -0.5185050  0.0075750
6   -6.1842020  0.6867630  -0.7024490
6   -7.2159500  -0.9502840  0.7140300
6   -7.3609680  1.4222030  -0.7175380
1   -5.3395470  1.0371760  -1.2894000
6   -8.3924660  -0.2150850  0.7175620
1   -7.1628010  -1.8590600  1.3079580
6   -8.4852780  0.9842480  -0.0034630
1   -7.4179030  2.3405870  -1.2935950
1   -9.2466330  -0.5614260  1.2911760
6   6.0841490  -0.5185050  0.0075730
6   6.1842010  0.6867640  -0.7024480
6   7.2159510  -0.9502860  0.7140260
6   7.3609670  1.4222050  -0.7175360
1   5.3395460  1.0371780  -1.2893980
6   8.3924670  -0.2150870  0.7175580
1   7.1628020  -1.8590630  1.3079520
6   8.4852790  0.9842480  -0.0034640
1   7.4179020  2.3405890  -1.2935920
1   9.2466350  -0.5614290  1.2911710
7   9.6775420  1.7311860  -0.0080950
7   -9.6775430  1.7311860  -0.0080960
6   9.6323470  3.1454390  -0.0033420
6   8.7286660  3.8253490  0.8227890
6   10.4967910  3.8828910  -0.8218280
6   8.6862910  5.2159280  0.8187850
1   8.0611650  3.2578920  1.4644060
6   10.4592560  5.2735790  -0.8064070
1   11.1975390  3.3593260  -1.4652950
6   9.5522520  5.9492290  0.0086900
1   7.9794000  5.7286740  1.4652360
1   11.1363210  5.8314780  -1.4473860
1   9.5208860  7.0346090  0.0131180
6   10.9302420  1.0742700  -0.0152410
6   11.9759550  1.5366630  0.7934720
6   11.1437770  -0.0413430  -0.8347910
6   13.2110580  0.8965140  0.7753230
1   11.8142150  2.4003860  1.4314310
6   12.3768680  -0.6855120  -0.8335770
1   10.3385430  -0.3984170  -1.4698890
6   13.4191670  -0.2201670  -0.0329570
1   14.0121180  1.2675690  1.4086880
1   12.5268140  -1.5491880  -1.4755890
1   14.3824950  -0.7211780  -0.0398610
6   -9.6323480  3.1454390  -0.0033460
6   -8.7286660  3.8253510  0.8227830
6   -10.4967920  3.8828890  -0.8218330
6   -8.6862910  5.2159300  0.8187760
1   -8.0611640  3.2578960  1.4644010
6   -10.4592570  5.2735770  -0.8064150
1   -11.1975400  3.3593220  -1.4652980
6   -9.5522530  5.9492290  0.0086790
1   -7.9794000  5.7286780  1.4652250
1   -11.1363220  5.8314740  -1.4473950
1   -9.5208870  7.0346090  0.0131040
6   -10.9302420  1.0742700  -0.0152400
6   -11.9759550  1.5366640  0.7934730
6   -11.1437770  -0.0413460  -0.8347860
6   -13.2110580  0.8965150  0.7753260
1   -11.8142140  2.4003890  1.4314300
6   -12.3768670  -0.6855150  -0.8335700
1   -10.3385430  -0.3984210  -1.4698840
6   -13.4191670  -0.2201680  -0.0329510
1   -14.0121180  1.2675720  1.4086900
1   -12.5268140  -1.5491920  -1.4755790
1   -14.3824950  -0.7211780  -0.0398530
7   -2.4125910  -1.2898730  0.0260130
7   2.4125910  -1.2898740  0.0260130
