# Supplementary material for: Dual‐State Photophysical Modulation via Bifurcated Hydrogen Bonding in a U‐Shaped Dipyridophenazine‐Cored Donor‐π‐Acceptor‐π‐Donor Fluorophore
Source: Chemistry. 2025 Dec 26;32(7):e03421. doi: 10.1002/chem.202503421 (PMC12910415; doi:10.1002/chem.202503421)
Supplement: Supplementary file 2 — Supporting File 2: chem70632‐sup‐0002‐Data.zip. [file CHEM-32-e03421-s002.zip › 1_s1.xyz]

96

6   2.4004700  -5.4756590  -0.2198130
6   3.6080020  -4.8300610  -0.2002430
6   1.1641340  -4.7633150  -0.1991210
6   3.6505980  -3.4111810  -0.1624710
1   4.5407200  -5.3887280  -0.2139300
7   0.0175760  -5.4760790  -0.2160360
6   1.1604330  -3.3373880  -0.1601320
6   4.8597380  -2.6970660  -0.1295430
6   2.4322700  -2.6526560  -0.1444090
6   -1.1274360  -4.7601310  -0.1936510
7   0.0215190  -2.6235140  -0.1376580
1   5.7943790  -3.2560520  -0.1127440
6   -2.3640800  -5.4693440  -0.2099240
6   -1.1246970  -3.3295000  -0.1542550
6   -3.5656260  -4.8142410  -0.1876510
6   -2.3931340  -2.6403870  -0.1329800
6   -3.6093350  -3.3936490  -0.1512910
1   -4.5010820  -5.3689260  -0.1986250
6   -4.8223600  -2.6838070  -0.1184780
1   -5.7562580  -3.2431480  -0.0999730
1   -2.3070830  -6.5537390  -0.2398070
1   2.3373110  -6.5598970  -0.2501350
6   -3.5587810  -0.6632020  -0.0691940
1   -3.5132640  0.4266280  -0.0689310
6   3.5914520  -0.6696170  -0.0706380
1   3.5412970  0.4204830  -0.0739990
6   4.8595590  -1.3143740  -0.0736600
6   -4.8306860  -1.3009330  -0.0730620
6   6.1021620  -0.5305570  -0.0270910
6   6.1795120  0.6605720  0.7205860
6   7.2508030  -0.9355050  -0.7339080
6   7.3393540  1.4164280  0.7571380
1   5.3214100  0.9765970  1.3042510
6   8.4232640  -0.2000580  -0.6918590
1   7.2049250  -1.8264230  -1.3517240
6   8.4715270  0.9874370  0.0514840
1   7.3869750  2.3206150  1.3568850
1   9.2917730  -0.5163060  -1.2621440
6   -6.0769780  -0.5173600  -0.0341270
6   -6.1670750  0.6743900  0.7026660
6   -7.2220370  -0.9310490  -0.7331770
6   -7.3431810  1.4118710  0.7488220
1   -5.3112610  1.0097180  1.2816600
6   -8.3987140  -0.1947160  -0.7013970
1   -7.1769910  -1.8285100  -1.3441540
6   -8.4746150  0.9873870  0.0438560
1   -7.3934740  2.3211800  1.3409240
1   -9.2661770  -0.5276050  -1.2641430
7   -9.6746910  1.7406460  0.0821770
7   9.6616650  1.7556260  0.0854470
6   -9.6259730  3.1392610  -0.0827950
6   -8.7198570  3.7159140  -0.9844890
6   -10.4714310  3.9782930  0.6578940
6   -8.6623590  5.0971850  -1.1352680
1   -8.0614670  3.0736540  -1.5612060
6   -10.4161990  5.3574200  0.4882440
1   -11.1684930  3.5418110  1.3666620
6   -9.5111180  5.9286940  -0.4056760
1   -7.9538290  5.5245600  -1.8396300
1   -11.0779890  5.9908870  1.0728180
1   -9.4666270  7.0064990  -0.5302460
6   -10.9043110  1.0804780  0.2808220
6   -12.0558650  1.4867230  -0.4089480
6   -10.9910030  -0.0044500  1.1648420
6   -13.2640030  0.8282890  -0.2068070
1   -11.9956130  2.3185340  -1.1041420
6   -12.2007000  -0.6655920  1.3482580
1   -10.1036480  -0.3251980  1.7018490
6   -13.3467040  -0.2533490  0.6694170
1   -14.1449340  1.1560420  -0.7522180
1   -12.2478940  -1.5039510  2.0379470
1   -14.2904170  -0.7692140  0.8191280
6   9.5898880  3.1450450  -0.0671250
6   8.6283590  3.7052620  -0.9290880
6   10.4620350  3.9847710  0.6514950
6   8.5548780  5.0817170  -1.0725950
1   7.9685060  3.0532190  -1.4914360
6   10.3723400  5.3593840  0.4988360
1   11.1751100  3.5517130  1.3453480
6   9.4231340  5.9142740  -0.3627490
1   7.8221050  5.5089680  -1.7494750
1   11.0337260  6.0045290  1.0683860
1   9.3568860  6.9915030  -0.4764870
6   10.8920850  1.1135300  0.2700760
6   12.0420110  1.5758580  -0.3971110
6   10.9743330  -0.0102450  1.1130590
6   13.2515570  0.9244920  -0.2121390
1   11.9667800  2.4181280  -1.0771200
6   12.1925040  -0.6473480  1.2898570
1   10.0877190  -0.3530260  1.6358280
6   13.3344290  -0.1856020  0.6314170
1   14.1324520  1.2727630  -0.7420320
1   12.2552670  -1.5038300  1.9533700
1   14.2841890  -0.6917390  0.7713140
7   2.4446680  -1.2975160  -0.1111080
7   -2.4050930  -1.2856970  -0.0976030
