# Supplementary material for: Dual‐State Photophysical Modulation via Bifurcated Hydrogen Bonding in a U‐Shaped Dipyridophenazine‐Cored Donor‐π‐Acceptor‐π‐Donor Fluorophore
Source: Chemistry. 2025 Dec 26;32(7):e03421. doi: 10.1002/chem.202503421 (PMC12910415; doi:10.1002/chem.202503421)
Supplement: Supplementary file 2 — Supporting File 2: chem70632‐sup‐0002‐Data.zip. [file CHEM-32-e03421-s002.zip › 2427517.cif]

####################################################################### 
# 
# This file contains crystal structure data downloaded from the 
# Cambridge Structural Database (CSD) hosted by the Cambridge 
# Crystallographic Data Centre (CCDC).
# 
# Full information about CCDC data access policies and citation 
# guidelines are available at http://www.ccdc.cam.ac.uk/access/V1 
# 
# Audit and citation data items may have been added by the CCDC. 
# Please retain this information to preserve the provenance of 
# this file and to allow appropriate attribution of the data. 
# 
#######################################################################

data_exp_3598
_database_code_depnum_ccdc_archive 'CCDC 2427517'
loop_
_audit_author_name
_audit_author_address
'Youhei Takeda'
;Osaka University
Japan
;
_audit_update_record             
;
2025-02-27 deposited with the CCDC.	2025-02-27 downloaded from the CCDC.
;
_audit_creation_date             2022-10-31
_audit_creation_method           
;
Olex2 1.3
(compiled 2020.11.12 svn.r5f609507 for OlexSys, GUI svn.r6408)
;
_shelx_SHELXL_version_number     2018/3
_audit_contact_author_address    ?
_audit_contact_author_email      ?
_audit_contact_author_phone      ?
_publ_contact_author_id_orcid    ?
_publ_section_references         
;
Dolomanov, O.V., Bourhis, L.J., Gildea, R.J, Howard, J.A.K. & Puschmann, H.
 (2009), J. Appl. Cryst. 42, 339-341.

Sheldrick, G.M. (2015). Acta Cryst. A71, 3-8.

Sheldrick, G.M. (2015). Acta Cryst. C71, 3-8.
;
_chemical_name_common            ?
_chemical_name_systematic        dipyrido[2,3-a:3',2'-j]phenazine
_chemical_formula_moiety         '2(H2 O), C18 H10 N4'
_chemical_formula_sum            'C18 H14 N4 O2'
_chemical_formula_weight         318.33
_chemical_melting_point          ?
_chemical_oxdiff_formula         C18H10N4
_chemical_oxdiff_usercomment     -180
loop_
_atom_type_symbol
_atom_type_description
_atom_type_scat_dispersion_real
_atom_type_scat_dispersion_imag
_atom_type_scat_source
C C 0.0181 0.0091 'International Tables Vol C Tables 4.2.6.8 and 6.1.1.4'
H H 0.0000 0.0000 'International Tables Vol C Tables 4.2.6.8 and 6.1.1.4'
N N 0.0311 0.0180 'International Tables Vol C Tables 4.2.6.8 and 6.1.1.4'
O O 0.0492 0.0322 'International Tables Vol C Tables 4.2.6.8 and 6.1.1.4'

_shelx_space_group_comment       
;
The symmetry employed for this shelxl refinement is uniquely defined
by the following loop, which should always be used as a source of
symmetry information in preference to the above space-group names.
They are only intended as comments.
;
_space_group_crystal_system      triclinic
_space_group_IT_number           2
_space_group_name_H-M_alt        'P -1'
_space_group_name_Hall           '-P 1'
loop_
_space_group_symop_operation_xyz
'x, y, z'
'-x, -y, -z'

_cell_length_a                   7.3062(2)
_cell_length_b                   10.1035(3)
_cell_length_c                   10.2334(3)
_cell_angle_alpha                94.521(2)
_cell_angle_beta                 100.326(2)
_cell_angle_gamma                99.364(2)
_cell_volume                     728.72(4)
_cell_formula_units_Z            2
_cell_measurement_reflns_used    4738
_cell_measurement_temperature    193
_cell_measurement_theta_max      74.0360
_cell_measurement_theta_min      4.4240
_shelx_estimated_absorpt_T_max   1.000
_shelx_estimated_absorpt_T_min   0.856
_exptl_absorpt_coefficient_mu    0.803
_exptl_absorpt_correction_T_max  1.00000
_exptl_absorpt_correction_T_min  0.74652
_exptl_absorpt_correction_type   multi-scan
_exptl_absorpt_process_details   
;
CrysAlisPro 1.171.39.20a (Rigaku Oxford Diffraction, 2015)
Empirical absorption correction using spherical harmonics,
 implemented in SCALE3 ABSPACK scaling algorithm.
;
_exptl_absorpt_special_details   ?
_exptl_crystal_colour            'clear light yellow'
_exptl_crystal_colour_lustre     clear
_exptl_crystal_colour_modifier   light
_exptl_crystal_colour_primary    yellow
_exptl_crystal_density_diffrn    1.451
_exptl_crystal_density_meas      ?
_exptl_crystal_density_method    ?
_exptl_crystal_description       needle
_exptl_crystal_F_000             332
_exptl_crystal_size_max          0.2
_exptl_crystal_size_mid          0.1
_exptl_crystal_size_min          0.1
_exptl_transmission_factor_max   ?
_exptl_transmission_factor_min   ?
_diffrn_reflns_av_R_equivalents  0.0268
_diffrn_reflns_av_unetI/netI     0.0330
_diffrn_reflns_Laue_measured_fraction_full 0.994
_diffrn_reflns_Laue_measured_fraction_max 0.958
_diffrn_reflns_limit_h_max       9
_diffrn_reflns_limit_h_min       -6
_diffrn_reflns_limit_k_max       12
_diffrn_reflns_limit_k_min       -12
_diffrn_reflns_limit_l_max       12
_diffrn_reflns_limit_l_min       -12
_diffrn_reflns_number            7153
_diffrn_reflns_point_group_measured_fraction_full 0.994
_diffrn_reflns_point_group_measured_fraction_max 0.958
_diffrn_reflns_theta_full        67.684
_diffrn_reflns_theta_max         74.416
_diffrn_reflns_theta_min         4.419
_diffrn_ambient_temperature      193
_diffrn_detector                 'CCD plate'
_diffrn_detector_area_resol_mean ?
_diffrn_measured_fraction_theta_full 0.994
_diffrn_measured_fraction_theta_max 0.958
_diffrn_measurement_details      
;
List of Runs (angles in degrees, time in seconds):

  # Type    Start    End  Width  t~exp~   \w     \q     \k     \f   Frames
#--------------------------------------------------------------------------
  1  \w     40.00  89.00   0.50    0.50    --    0.00  37.00-180.00   98
  2  \w    -21.00   7.00   0.50    0.50    --    0.00  57.00   0.00   56
  3  \w    -52.00 -27.00   0.50    0.50    --    0.00 -57.00   0.00   50
  4  \w    -15.00  20.00   0.50    0.50    --    0.00  37.00-180.00   70
  5  \w     14.00  55.00   0.50    0.50    --    0.00  57.00   0.00   82
  6  \w    -23.00  19.00   0.50    0.50    --    0.00 -57.00   0.00   84
  7  \w      8.00  34.00   0.50    0.50    --   94.90 -77.00-180.00   52
  8  \w      5.00 111.00   0.50    0.50    --   94.90 -30.00-180.00  212
  9  \w     12.00 125.00   0.50    0.50    --   94.90 -82.00  90.00  226
 10  \w     71.00 184.00   0.50    0.50    --   94.90  15.00  30.00  226
 11  \w     14.00  40.00   0.50    0.50    --   94.90 -15.00   0.00   52
 12  \w     64.00 104.00   0.50    0.50    --   94.90 -30.00 -90.00   80
 13  \w     76.00 123.00   0.50    0.50    --   94.90 -82.00-120.00   94
 14  \w      5.00 109.00   0.50    0.50    --   94.90 -61.00  90.00  208
 15  \w     60.00 117.00   0.50    0.50    --   94.90 -77.00 -30.00  114
 16  \w     37.00 114.00   0.50    0.50    --   94.90 -61.00 -60.00  154
 17  \w     54.00 124.00   0.50    0.50    --   94.90 -77.00-180.00  140
 18  \w     96.00 184.00   0.50    0.50    --   94.90  30.00 -60.00  176
 19  \w     80.00 105.00   0.50    0.50    --   94.90 -82.00 -30.00   50
 20  \w     61.00  86.00   0.50    0.50    --   94.90 -45.00-180.00   50
 21  \w     84.00 109.00   0.50    0.50    --   94.90 -82.00-180.00   50
 22  \w     16.00  58.00   0.50    0.50    --   94.90 -30.00 -90.00   84
;
_diffrn_measurement_device       'four-circle diffractometer'
_diffrn_measurement_device_type  'XtaLAB Pro: Kappa single'
_diffrn_measurement_method       '\w scans'
_diffrn_orient_matrix_type       
'CrysAlisPro convention (1999,Acta A55,543-557)'
_diffrn_orient_matrix_UB_11      0.0223105000
_diffrn_orient_matrix_UB_12      0.0646614000
_diffrn_orient_matrix_UB_13      -0.1289593000
_diffrn_orient_matrix_UB_21      -0.0008412000
_diffrn_orient_matrix_UB_22      0.1396885000
_diffrn_orient_matrix_UB_23      0.0718455000
_diffrn_orient_matrix_UB_31      0.2167530000
_diffrn_orient_matrix_UB_32      0.0220716000
_diffrn_orient_matrix_UB_33      0.0437801000
_diffrn_radiation_monochromator  graphite
_diffrn_radiation_probe          x-ray
_diffrn_radiation_type           'Cu K\a'
_diffrn_radiation_wavelength     1.54184
_diffrn_source                   'fine-focus sealed X-ray tube'
_diffrn_source_type              'Enhance (Cu) X-ray Source'
_reflns_Friedel_coverage         0.000
_reflns_Friedel_fraction_full    .
_reflns_Friedel_fraction_max     .
_reflns_number_gt                2573
_reflns_number_total             2857
_reflns_odcompleteness_completeness 99.50
_reflns_odcompleteness_iscentric 1
_reflns_odcompleteness_theta     66.97
_reflns_special_details          
;
 Reflections were merged by SHELXL according to the crystal
 class for the calculation of statistics and refinement.
 
 _reflns_Friedel_fraction is defined as the number of unique
 Friedel pairs measured divided by the number that would be
 possible theoretically, ignoring centric projections and
 systematic absences.
;
_reflns_threshold_expression     'I > 2\s(I)'
_computing_cell_refinement       'CrysAlisPro 1.171.39.20a (Rigaku OD, 2015)'
_computing_data_collection       'CrysAlisPro 1.171.39.20a (Rigaku OD, 2015)'
_computing_data_reduction        'CrysAlisPro 1.171.39.20a (Rigaku OD, 2015)'
_computing_molecular_graphics    'Olex2 1.3 (Dolomanov et al., 2009)'
_computing_publication_material  'Olex2 1.3 (Dolomanov et al., 2009)'
_computing_structure_refinement  'SHELXL 2018/3 (Sheldrick, 2015)'
_computing_structure_solution    'SHELXT 2018/2 (Sheldrick, 2018)'
_refine_diff_density_max         0.213
_refine_diff_density_min         -0.308
_refine_diff_density_rms         0.076
_refine_ls_extinction_coef       .
_refine_ls_extinction_method     none
_refine_ls_goodness_of_fit_ref   1.066
_refine_ls_hydrogen_treatment    constr
_refine_ls_matrix_type           full
_refine_ls_number_parameters     223
_refine_ls_number_reflns         2857
_refine_ls_number_restraints     0
_refine_ls_R_factor_all          0.0430
_refine_ls_R_factor_gt           0.0400
_refine_ls_restrained_S_all      1.066
_refine_ls_shift/su_max          0.000
_refine_ls_shift/su_mean         0.000
_refine_ls_structure_factor_coef Fsqd
_refine_ls_weighting_details     
'w=1/[\s^2^(Fo^2^)+(0.1000P)^2^] where P=(Fo^2^+2Fc^2^)/3'
_refine_ls_weighting_scheme      calc
_refine_ls_wR_factor_gt          0.1270
_refine_ls_wR_factor_ref         0.1329
_refine_special_details          ?
_olex2_refinement_description    
;
1. Fixed Uiso
 At 1.2 times of:
  All C(H) groups
 At 1.5 times of:
  All O(H,H) groups
2.a Free rotating group:
 O001(H00A,H00B), O1(H1A,H1B)
2.b Aromatic/amide H refined with riding coordinates:
 C00D(H00D), C00E(H00E), C00G(H00G), C00H(H00H), C00I(H00I), C00J(H00J),
 C00K(H00K), C00L(H00L), C00N(H00N), C00O(H00O)
;
_atom_sites_solution_hydrogens   mixed
_atom_sites_solution_primary     dual
_atom_sites_solution_secondary   ?
loop_
_atom_site_label
_atom_site_type_symbol
_atom_site_fract_x
_atom_site_fract_y
_atom_site_fract_z
_atom_site_U_iso_or_equiv
_atom_site_adp_type
_atom_site_occupancy
_atom_site_site_symmetry_order
_atom_site_calc_flag
_atom_site_refinement_flags_posn
_atom_site_refinement_flags_adp
_atom_site_refinement_flags_occupancy
_atom_site_disorder_assembly
_atom_site_disorder_group
O001 O 0.40982(11) 0.33228(7) 0.75292(7) 0.0252(2) Uani 1 1 d G . . . .
H00A H 0.392898 0.315545 0.668501 0.038 Uiso 1 1 d G U . . .
H00B H 0.387880 0.411908 0.765498 0.038 Uiso 1 1 d G U . . .
O1 O 0.11066(12) 0.18257(8) 0.83942(8) 0.0269(2) Uani 1 1 d G . . . .
H1A H 0.207591 0.228778 0.819173 0.040 Uiso 1 1 d G U . . .
H1B H 0.017540 0.207959 0.791946 0.040 Uiso 1 1 d G U . . .
N003 N 0.33366(11) 0.26133(8) 0.46608(9) 0.0180(2) Uani 1 1 d . . . . .
N004 N 0.13502(11) 0.67730(9) 0.35280(9) 0.0179(2) Uani 1 1 d . . . . .
N005 N 0.34226(12) 0.60719(9) 0.81339(9) 0.0192(2) Uani 1 1 d . . . . .
N006 N 0.26986(11) 0.51303(8) 0.54603(9) 0.0162(2) Uani 1 1 d . . . . .
C007 C 0.23598(13) 0.47154(10) 0.41554(10) 0.0158(2) Uani 1 1 d . . . . .
C008 C 0.23648(13) 0.63587(10) 0.58163(11) 0.0159(2) Uani 1 1 d . . . . .
C009 C 0.16704(14) 0.71844(10) 0.48416(11) 0.0173(2) Uani 1 1 d . . . . .
C00A C 0.16754(14) 0.55408(11) 0.31712(10) 0.0176(2) Uani 1 1 d . . . . .
C00B C 0.27372(14) 0.68619(10) 0.72233(11) 0.0172(2) Uani 1 1 d . . . . .
C00C C 0.23933(14) 0.81652(10) 0.75883(11) 0.0188(3) Uani 1 1 d . . . . .
C00D C 0.16630(14) 0.89617(10) 0.65783(11) 0.0209(3) Uani 1 1 d . . . . .
H00D H 0.142335 0.983106 0.683749 0.025 Uiso 1 1 calc R U . . .
C00E C 0.13129(14) 0.84924(10) 0.52677(11) 0.0193(2) Uani 1 1 d . . . . .
H00E H 0.082425 0.903385 0.461956 0.023 Uiso 1 1 calc R U . . .
C00F C 0.26612(14) 0.33745(10) 0.37174(11) 0.0166(2) Uani 1 1 d . . . . .
C00G C 0.37913(15) 0.65668(11) 0.94127(11) 0.0222(3) Uani 1 1 d . . . . .
H00G H 0.428034 0.602007 1.005540 0.027 Uiso 1 1 calc R U . . .
C00H C 0.15631(14) 0.37884(11) 0.13807(11) 0.0215(3) Uani 1 1 d . . . . .
H00H H 0.129743 0.347527 0.045474 0.026 Uiso 1 1 calc R U . . .
C00I C 0.24425(15) 0.15986(11) 0.19474(11) 0.0236(3) Uani 1 1 d . . . . .
H00I H 0.213157 0.124654 0.103090 0.028 Uiso 1 1 calc R U . . .
C00J C 0.27917(16) 0.86482(11) 0.89584(12) 0.0241(3) Uani 1 1 d . . . . .
H00J H 0.257038 0.951584 0.924335 0.029 Uiso 1 1 calc R U . . .
C00K C 0.35574(14) 0.13819(10) 0.42449(11) 0.0210(3) Uani 1 1 d . . . . .
H00K H 0.404973 0.084543 0.489662 0.025 Uiso 1 1 calc R U . . .
C00L C 0.13137(14) 0.50466(11) 0.17801(11) 0.0207(3) Uani 1 1 d . . . . .
H00L H 0.089376 0.560858 0.112982 0.025 Uiso 1 1 calc R U . . .
C00M C 0.22250(14) 0.29197(11) 0.23403(11) 0.0194(3) Uani 1 1 d . . . . .
C00N C 0.31097(15) 0.08237(11) 0.29046(12) 0.0243(3) Uani 1 1 d . . . . .
H00N H 0.326478 -0.007284 0.266328 0.029 Uiso 1 1 calc R U . . .
C00O C 0.35032(15) 0.78489(11) 0.98749(11) 0.0252(3) Uani 1 1 d . . . . .
H00O H 0.379492 0.815619 1.080254 0.030 Uiso 1 1 calc R U . . .

loop_
_atom_site_aniso_label
_atom_site_aniso_U_11
_atom_site_aniso_U_22
_atom_site_aniso_U_33
_atom_site_aniso_U_23
_atom_site_aniso_U_13
_atom_site_aniso_U_12
O001 0.0321(4) 0.0240(4) 0.0197(4) 0.0050(3) 0.0000(3) 0.0095(3)
O1 0.0314(4) 0.0251(4) 0.0252(4) 0.0065(3) 0.0035(3) 0.0085(3)
N003 0.0159(4) 0.0164(4) 0.0221(5) 0.0038(3) 0.0039(3) 0.0030(3)
N004 0.0152(4) 0.0195(5) 0.0196(5) 0.0065(4) 0.0022(3) 0.0043(3)
N005 0.0181(4) 0.0213(5) 0.0184(5) 0.0035(4) 0.0024(3) 0.0046(3)
N006 0.0139(4) 0.0168(5) 0.0180(5) 0.0039(3) 0.0027(3) 0.0024(3)
C007 0.0129(5) 0.0173(5) 0.0170(5) 0.0035(4) 0.0021(4) 0.0018(4)
C008 0.0125(5) 0.0153(5) 0.0202(5) 0.0040(4) 0.0030(4) 0.0022(4)
C009 0.0136(5) 0.0183(5) 0.0201(5) 0.0041(4) 0.0034(4) 0.0019(3)
C00A 0.0142(5) 0.0204(5) 0.0189(5) 0.0055(4) 0.0036(4) 0.0029(4)
C00B 0.0130(5) 0.0177(5) 0.0209(5) 0.0034(4) 0.0032(4) 0.0025(4)
C00C 0.0157(5) 0.0192(5) 0.0221(6) 0.0023(4) 0.0038(4) 0.0046(4)
C00D 0.0187(5) 0.0170(5) 0.0279(6) 0.0031(4) 0.0050(4) 0.0051(4)
C00E 0.0175(5) 0.0166(5) 0.0249(5) 0.0066(4) 0.0033(4) 0.0049(4)
C00F 0.0132(5) 0.0182(5) 0.0184(5) 0.0025(4) 0.0034(4) 0.0020(4)
C00G 0.0218(5) 0.0268(6) 0.0180(5) 0.0029(4) 0.0021(4) 0.0063(4)
C00H 0.0202(5) 0.0281(6) 0.0157(5) 0.0010(4) 0.0031(4) 0.0041(4)
C00I 0.0214(5) 0.0259(6) 0.0231(6) -0.0034(4) 0.0064(4) 0.0035(4)
C00J 0.0237(5) 0.0221(5) 0.0265(6) -0.0023(4) 0.0051(4) 0.0063(4)
C00K 0.0181(5) 0.0186(5) 0.0273(6) 0.0039(4) 0.0059(4) 0.0042(4)
C00L 0.0198(5) 0.0257(6) 0.0170(5) 0.0057(4) 0.0022(4) 0.0056(4)
C00M 0.0156(5) 0.0220(5) 0.0201(5) 0.0006(4) 0.0041(4) 0.0019(4)
C00N 0.0220(5) 0.0193(5) 0.0323(6) -0.0009(5) 0.0081(4) 0.0040(4)
C00O 0.0275(6) 0.0288(6) 0.0183(5) -0.0007(4) 0.0027(4) 0.0059(4)

_geom_special_details            
;
 All esds (except the esd in the dihedral angle between two l.s. planes)
 are estimated using the full covariance matrix.  The cell esds are taken
 into account individually in the estimation of esds in distances, angles
 and torsion angles; correlations between esds in cell parameters are only
 used when they are defined by crystal symmetry.  An approximate (isotropic)
 treatment of cell esds is used for estimating esds involving l.s. planes.
;
loop_
_geom_bond_atom_site_label_1
_geom_bond_atom_site_label_2
_geom_bond_distance
_geom_bond_site_symmetry_2
_geom_bond_publ_flag
O001 H00A 0.8498 . ?
O001 H00B 0.8500 . ?
O1 H1A 0.8501 . ?
O1 H1B 0.8501 . ?
N003 C00F 1.3552(13) . ?
N003 C00K 1.3272(13) . ?
N004 C009 1.3424(14) . ?
N004 C00A 1.3399(14) . ?
N005 C00B 1.3551(13) . ?
N005 C00G 1.3273(14) . ?
N006 C007 1.3341(14) . ?
N006 C008 1.3385(13) . ?
C007 C00A 1.4308(14) . ?
C007 C00F 1.4566(15) . ?
C008 C009 1.4268(14) . ?
C008 C00B 1.4508(15) . ?
C009 C00E 1.4378(14) . ?
C00A C00L 1.4339(15) . ?
C00B C00C 1.4143(15) . ?
C00C C00D 1.4401(15) . ?
C00C C00J 1.4101(15) . ?
C00D H00D 0.9500 . ?
C00D C00E 1.3514(16) . ?
C00E H00E 0.9500 . ?
C00F C00M 1.4099(15) . ?
C00G H00G 0.9500 . ?
C00G C00O 1.4050(16) . ?
C00H H00H 0.9500 . ?
C00H C00L 1.3552(15) . ?
C00H C00M 1.4395(15) . ?
C00I H00I 0.9500 . ?
C00I C00M 1.4057(15) . ?
C00I C00N 1.3726(16) . ?
C00J H00J 0.9500 . ?
C00J C00O 1.3723(16) . ?
C00K H00K 0.9500 . ?
C00K C00N 1.4013(16) . ?
C00L H00L 0.9500 . ?
C00N H00N 0.9500 . ?
C00O H00O 0.9500 . ?

loop_
_geom_angle_atom_site_label_1
_geom_angle_atom_site_label_2
_geom_angle_atom_site_label_3
_geom_angle
_geom_angle_site_symmetry_1
_geom_angle_site_symmetry_3
_geom_angle_publ_flag
H00A O001 H00B 104.5 . . ?
H1A O1 H1B 104.5 . . ?
C00K N003 C00F 117.27(9) . . ?
C00A N004 C009 117.10(9) . . ?
C00G N005 C00B 117.58(9) . . ?
C007 N006 C008 117.07(9) . . ?
N006 C007 C00A 121.90(10) . . ?
N006 C007 C00F 119.19(9) . . ?
C00A C007 C00F 118.90(10) . . ?
N006 C008 C009 121.38(10) . . ?
N006 C008 C00B 119.09(9) . . ?
C009 C008 C00B 119.52(9) . . ?
N004 C009 C008 121.54(10) . . ?
N004 C009 C00E 118.87(9) . . ?
C008 C009 C00E 119.59(10) . . ?
N004 C00A C007 121.00(10) . . ?
N004 C00A C00L 119.08(9) . . ?
C007 C00A C00L 119.92(10) . . ?
N005 C00B C008 118.72(9) . . ?
N005 C00B C00C 122.63(10) . . ?
C00C C00B C008 118.64(10) . . ?
C00B C00C C00D 120.31(10) . . ?
C00J C00C C00B 117.94(10) . . ?
C00J C00C C00D 121.75(10) . . ?
C00C C00D H00D 119.5 . . ?
C00E C00D C00C 121.07(10) . . ?
C00E C00D H00D 119.5 . . ?
C009 C00E H00E 119.6 . . ?
C00D C00E C009 120.86(10) . . ?
C00D C00E H00E 119.6 . . ?
N003 C00F C007 118.16(9) . . ?
N003 C00F C00M 122.91(10) . . ?
C00M C00F C007 118.93(10) . . ?
N005 C00G H00G 118.0 . . ?
N005 C00G C00O 124.06(10) . . ?
C00O C00G H00G 118.0 . . ?
C00L C00H H00H 119.5 . . ?
C00L C00H C00M 120.90(10) . . ?
C00M C00H H00H 119.5 . . ?
C00M C00I H00I 120.4 . . ?
C00N C00I H00I 120.4 . . ?
C00N C00I C00M 119.17(11) . . ?
C00C C00J H00J 120.4 . . ?
C00O C00J C00C 119.16(10) . . ?
C00O C00J H00J 120.4 . . ?
N003 C00K H00K 118.0 . . ?
N003 C00K C00N 124.10(10) . . ?
C00N C00K H00K 118.0 . . ?
C00A C00L H00L 119.6 . . ?
C00H C00L C00A 120.87(10) . . ?
C00H C00L H00L 119.6 . . ?
C00F C00M C00H 120.43(10) . . ?
C00I C00M C00F 117.86(10) . . ?
C00I C00M C00H 121.71(10) . . ?
C00I C00N C00K 118.65(10) . . ?
C00I C00N H00N 120.7 . . ?
C00K C00N H00N 120.7 . . ?
C00G C00O H00O 120.7 . . ?
C00J C00O C00G 118.62(10) . . ?
C00J C00O H00O 120.7 . . ?

loop_
_geom_torsion_atom_site_label_1
_geom_torsion_atom_site_label_2
_geom_torsion_atom_site_label_3
_geom_torsion_atom_site_label_4
_geom_torsion
_geom_torsion_site_symmetry_1
_geom_torsion_site_symmetry_2
_geom_torsion_site_symmetry_3
_geom_torsion_site_symmetry_4
_geom_torsion_publ_flag
N003 C00F C00M C00H -178.20(8) . . . . ?
N003 C00F C00M C00I 2.36(15) . . . . ?
N003 C00K C00N C00I 1.64(16) . . . . ?
N004 C009 C00E C00D -178.23(8) . . . . ?
N004 C00A C00L C00H -177.74(8) . . . . ?
N005 C00B C00C C00D -179.98(8) . . . . ?
N005 C00B C00C C00J 0.17(16) . . . . ?
N005 C00G C00O C00J 0.21(17) . . . . ?
N006 C007 C00A N004 0.12(16) . . . . ?
N006 C007 C00A C00L -179.38(8) . . . . ?
N006 C007 C00F N003 -2.06(14) . . . . ?
N006 C007 C00F C00M 177.36(8) . . . . ?
N006 C008 C009 N004 -1.02(16) . . . . ?
N006 C008 C009 C00E 179.38(8) . . . . ?
N006 C008 C00B N005 0.34(15) . . . . ?
N006 C008 C00B C00C 179.53(8) . . . . ?
C007 N006 C008 C009 0.23(15) . . . . ?
C007 N006 C008 C00B -179.14(8) . . . . ?
C007 C00A C00L C00H 1.78(16) . . . . ?
C007 C00F C00M C00H 2.41(15) . . . . ?
C007 C00F C00M C00I -177.03(8) . . . . ?
C008 N006 C007 C00A 0.20(15) . . . . ?
C008 N006 C007 C00F -178.67(7) . . . . ?
C008 C009 C00E C00D 1.38(15) . . . . ?
C008 C00B C00C C00D 0.87(15) . . . . ?
C008 C00B C00C C00J -178.98(8) . . . . ?
C009 N004 C00A C007 -0.86(15) . . . . ?
C009 N004 C00A C00L 178.65(8) . . . . ?
C009 C008 C00B N005 -179.04(8) . . . . ?
C009 C008 C00B C00C 0.14(15) . . . . ?
C00A N004 C009 C008 1.29(15) . . . . ?
C00A N004 C009 C00E -179.11(8) . . . . ?
C00A C007 C00F N003 179.03(8) . . . . ?
C00A C007 C00F C00M -1.55(15) . . . . ?
C00B N005 C00G C00O 0.42(16) . . . . ?
C00B C008 C009 N004 178.35(8) . . . . ?
C00B C008 C009 C00E -1.25(15) . . . . ?
C00B C00C C00D C00E -0.78(16) . . . . ?
C00B C00C C00J C00O 0.48(16) . . . . ?
C00C C00D C00E C009 -0.36(16) . . . . ?
C00C C00J C00O C00G -0.66(16) . . . . ?
C00D C00C C00J C00O -179.37(9) . . . . ?
C00F N003 C00K C00N -1.02(15) . . . . ?
C00F C007 C00A N004 179.00(7) . . . . ?
C00F C007 C00A C00L -0.51(15) . . . . ?
C00G N005 C00B C008 178.54(8) . . . . ?
C00G N005 C00B C00C -0.61(15) . . . . ?
C00J C00C C00D C00E 179.07(9) . . . . ?
C00K N003 C00F C007 178.37(8) . . . . ?
C00K N003 C00F C00M -1.03(15) . . . . ?
C00L C00H C00M C00F -1.20(16) . . . . ?
C00L C00H C00M C00I 178.22(9) . . . . ?
C00M C00H C00L C00A -0.94(16) . . . . ?
C00M C00I C00N C00K -0.19(16) . . . . ?
C00N C00I C00M C00F -1.66(16) . . . . ?
C00N C00I C00M C00H 178.90(9) . . . . ?

_shelx_res_file                  
;
TITL exp_3598_a.res in P-1
    exp_3598.res
    created by SHELXL-2018/3 at 17:12:52 on 31-Oct-2022
REM Old TITL exp_3598_a.res in P-1
REM SHELXT solution in P-1: R1 0.108, Rweak 0.003, Alpha 0.033
REM <I/s> 0.000 for 0 systematic absences, Orientation as input
REM Formula found by SHELXT: C18 N6
CELL 1.54184 7.3062 10.1035 10.2334 94.521 100.326 99.364
ZERR 2 0.0002 0.0003 0.0003 0.002 0.002 0.002
LATT 1
SFAC C H N O
UNIT 36 28 8 4

L.S. 10
PLAN  5
SIZE 0.2 0.1 0
TEMP -80.15
CONF
BOND
list 4
fmap 2
MORE -1
BOND $H
ACTA
REM <olex2.extras>
REM <HklSrc "%.\\exp_3598.hkl">
REM </olex2.extras>

WGHT    0.100000
FVAR       0.54027
AFIX   6
O001  4    0.409817    0.332284    0.752924    11.00000    0.03209    0.02396 =
         0.01969    0.00504    0.00001    0.00946
H00A  2    0.392898    0.315545    0.668501    11.00000   -1.50000
H00B  2    0.387880    0.411908    0.765498    11.00000   -1.50000
AFIX   6
O1    4    0.110660    0.182567    0.839419    11.00000    0.03144    0.02510 =
         0.02524    0.00647    0.00347    0.00847
H1A   2    0.207591    0.228778    0.819173    11.00000   -1.50000
H1B   2    0.017540    0.207959    0.791946    11.00000   -1.50000
AFIX   0

N003  3    0.333663    0.261329    0.466078    11.00000    0.01588    0.01643 =
         0.02207    0.00378    0.00389    0.00304
N004  3    0.135023    0.677305    0.352801    11.00000    0.01518    0.01945 =
         0.01965    0.00652    0.00219    0.00428
N005  3    0.342263    0.607194    0.813393    11.00000    0.01807    0.02133 =
         0.01837    0.00354    0.00245    0.00462
N006  3    0.269864    0.513031    0.546030    11.00000    0.01389    0.01677 =
         0.01804    0.00392    0.00267    0.00244
C007  1    0.235980    0.471543    0.415536    11.00000    0.01287    0.01727 =
         0.01703    0.00352    0.00213    0.00176
C008  1    0.236482    0.635867    0.581628    11.00000    0.01248    0.01526 =
         0.02024    0.00402    0.00305    0.00220
C009  1    0.167041    0.718442    0.484164    11.00000    0.01357    0.01827 =
         0.02009    0.00411    0.00337    0.00191
C00A  1    0.167539    0.554081    0.317124    11.00000    0.01419    0.02037 =
         0.01888    0.00549    0.00357    0.00287
C00B  1    0.273721    0.686187    0.722328    11.00000    0.01298    0.01773 =
         0.02089    0.00344    0.00315    0.00250
C00C  1    0.239334    0.816517    0.758826    11.00000    0.01569    0.01922 =
         0.02211    0.00230    0.00383    0.00461
C00D  1    0.166295    0.896169    0.657828    11.00000    0.01866    0.01696 =
         0.02788    0.00314    0.00499    0.00509
AFIX  43
H00D  2    0.142335    0.983106    0.683749    11.00000   -1.20000
AFIX   0
C00E  1    0.131290    0.849244    0.526773    11.00000    0.01748    0.01661 =
         0.02493    0.00655    0.00326    0.00492
AFIX  43
H00E  2    0.082425    0.903385    0.461956    11.00000   -1.20000
AFIX   0
C00F  1    0.266123    0.337445    0.371740    11.00000    0.01321    0.01816 =
         0.01839    0.00245    0.00338    0.00200
C00G  1    0.379133    0.656677    0.941274    11.00000    0.02184    0.02679 =
         0.01801    0.00293    0.00209    0.00625
AFIX  43
H00G  2    0.428034    0.602007    1.005540    11.00000   -1.20000
AFIX   0
C00H  1    0.156309    0.378835    0.138072    11.00000    0.02022    0.02809 =
         0.01571    0.00103    0.00306    0.00413
AFIX  43
H00H  2    0.129743    0.347527    0.045474    11.00000   -1.20000
AFIX   0
C00I  1    0.244246    0.159862    0.194739    11.00000    0.02136    0.02586 =
         0.02311   -0.00337    0.00637    0.00352
AFIX  43
H00I  2    0.213157    0.124654    0.103090    11.00000   -1.20000
AFIX   0
C00J  1    0.279173    0.864815    0.895836    11.00000    0.02374    0.02212 =
         0.02647   -0.00230    0.00513    0.00626
AFIX  43
H00J  2    0.257038    0.951584    0.924335    11.00000   -1.20000
AFIX   0
C00K  1    0.355738    0.138194    0.424488    11.00000    0.01808    0.01864 =
         0.02728    0.00394    0.00589    0.00419
AFIX  43
H00K  2    0.404973    0.084543    0.489662    11.00000   -1.20000
AFIX   0
C00L  1    0.131373    0.504657    0.178012    11.00000    0.01982    0.02569 =
         0.01704    0.00567    0.00219    0.00562
AFIX  43
H00L  2    0.089376    0.560858    0.112982    11.00000   -1.20000
AFIX   0
C00M  1    0.222498    0.291975    0.234032    11.00000    0.01557    0.02204 =
         0.02008    0.00062    0.00413    0.00190
C00N  1    0.310967    0.082370    0.290456    11.00000    0.02201    0.01932 =
         0.03225   -0.00090    0.00813    0.00405
AFIX  43
H00N  2    0.326478   -0.007284    0.266328    11.00000   -1.20000
AFIX   0
C00O  1    0.350323    0.784891    0.987486    11.00000    0.02750    0.02880 =
         0.01835   -0.00072    0.00268    0.00590
AFIX  43
H00O  2    0.379492    0.815619    1.080254    11.00000   -1.20000
AFIX   0
HKLF 4


REM  exp_3598_a.res in P-1
REM wR2 = 0.1329, GooF = S = 1.066, Restrained GooF = 1.066 for all data
REM R1 = 0.0400 for 2573 Fo > 4sig(Fo) and 0.0430 for all 2857 data
REM 223 parameters refined using 0 restraints

END

WGHT      0.0750      0.0647

REM Highest difference peak  0.213,  deepest hole -0.308,  1-sigma level  0.076
Q1    1   0.3075  0.5925  0.2418  11.00000  0.05    0.21
Q2    1   0.2596  0.7409  0.7384  11.00000  0.05    0.19
Q3    1   0.2491  0.3095  0.7357  11.00000  0.05    0.19
Q4    1   0.0983  0.6061  0.6651  11.00000  0.05    0.18
Q5    1  -0.1822  0.1367  0.8256  11.00000  0.05    0.18
;
_shelx_res_checksum              47557
_shelx_hkl_file                  
;
   0   0  -1  439.72   17.54
   0   0   1  446.02   17.54
   0   0  -2  106.72    4.31
   0   0  -3  277.78   11.12
   0   0  -4   59.29    2.38
   0   0  -4   49.02    2.42
   0   0   5   14.15    0.88
   0   0   5   14.70    0.91
   0   0  -5   14.39    0.90
   0   0   6    8.47    0.69
   0   0   6    9.47    0.74
   0   0  -6    9.05    0.64
   0   0  -6    9.23    0.64
   0   0   7    1.38    0.30
   0   0   7    1.46    0.29
   0   0  -7    1.41    0.25
   0   0   8    1.84    0.38
   0   0   8    1.76    0.35
   0   0   9    1.08    0.29
   0   0   9    0.77    0.26
   0   0   9    0.59    0.27
   0   0  10   15.01    1.14
   0   0  10   13.67    1.01
   0   0  10   15.08    1.03
   0   0  11    6.18    0.60
   0   0  11    6.46    0.62
   0   0  12   11.22    0.73
   0   0  12   11.36    0.73
   0  -1  12    0.61    0.18
   0  -1  12    0.57    0.18
   0  -1  11   19.62    1.26
   0  -1  11   19.78    1.26
   0  -1  10    9.83    0.82
   0  -1  10    9.68    0.89
   0  -1   9    0.05    0.14
   0  -1   9   -0.05    0.16
   0  -1   9    0.36    0.25
   0  -1   8   10.01    0.91
   0  -1   8   10.11    0.86
   0  -1   8   11.47    0.93
   0   1  -7    1.38    0.24
   0  -1   7    0.95    0.24
   0  -1   7    0.86    0.25
   0   1  -6    0.24    0.11
   0  -1   6    0.58    0.20
   0  -1   6    0.27    0.14
   0   1  -6    0.23    0.11
   0   1  -5   35.27    1.61
   0  -1   5   29.56    1.64
   0   1  -4    8.34    0.52
   0   1  -3  220.16    8.86
   0   1  -2    2.61    0.19
   0   1  -1  975.55   35.57
   0  -1   1  995.83   35.56
   0  -1   0  549.15   20.69
   0   1   0  491.65   20.69
   0   1   1  298.75   11.66
   0  -1  -1  285.05   11.71
   0   1   2   12.75    0.57
   0  -1  -2   12.49    0.65
   0  -1  -2   12.10    0.58
   0   1   3   51.92    2.15
   0  -1  -3   51.95    2.19
   0   1   4   62.25    2.72
   0  -1  -4   58.50    2.55
   0   1   5  510.33   19.90
   0   1   5  509.23   19.93
   0  -1  -5  473.05   19.71
   0   1   5  509.29   19.92
   0  -1  -5  497.92   19.91
   0  -1  -5  476.51   19.82
   0   1   6    1.08    0.25
   0   1   6    1.46    0.28
   0   1   7    3.10    0.43
   0  -1  -7    2.41    0.33
   0   1   7    2.35    0.39
   0   1   8    8.52    0.81
   0   1   8    7.49    0.74
   0   1   9    6.83    0.71
   0   1   9    7.58    0.79
   0   1  10    2.55    0.38
   0   1  10    2.35    0.38
   0   1  10    3.08    0.46
   0   1  11    7.11    0.64
   0   1  11    7.50    0.62
   0   1  12    3.55    0.34
   0  -2  12    2.28    0.31
   0  -2  12    2.80    0.33
   0  -2  11    0.57    0.23
   0  -2  11    0.37    0.15
   0  -2  11    0.43    0.21
   0  -2  10   38.29    2.16
   0  -2  10   37.56    2.07
   0  -2   9    9.18    0.85
   0  -2   9   11.24    0.87
   0  -2   8  417.68   17.39
   0  -2   8  430.51   17.49
   0  -2   7   19.54    1.26
   0   2  -7   20.99    1.18
   0  -2   7   22.60    1.38
   0   2  -6   12.77    0.87
   0   2  -6   12.74    0.79
   0  -2   6   11.99    0.85
   0  -2   6   12.20    0.90
   0   2  -6   12.99    0.86
   0  -2   5   16.42    1.01
   0   2  -5   15.84    0.92
   0  -2   5   16.55    0.97
   0   2  -5   16.37    0.95
   0   2  -4    2.18    0.25
   0  -2   4    2.69    0.29
   0   2  -4    2.41    0.25
   0  -2   3   32.36    1.50
   0   2  -3   32.29    1.47
   0   2  -3   31.69    1.47
   0   2  -2  243.54    9.73
   0  -2   2  241.00    9.76
   0   2  -1   23.04    1.05
   0  -2   1   24.89    1.06
   0  -2   0  561.51   22.29
   0  -2  -1  138.40    5.64
   0  -2  -2  182.34    7.03
   0   2   2  167.08    6.89
   0   2   3  156.27    6.50
   0   2   3  157.69    6.33
   0   2   4  522.10   21.73
   0   2   4  539.72   21.73
   0   2   4  546.98   21.48
   0   2   5   24.74    1.29
   0   2   5   23.61    1.35
   0   2   5   25.73    1.37
   0   2   5   23.47    1.36
   0  -2  -5   23.32    1.27
   0   2   6    8.76    0.73
   0   2   6    9.25    0.75
   0   2   6    9.07    0.68
   0  -2  -6    9.09    0.68
   0   2   7   45.79    2.43
   0   2   7   48.16    2.48
   0   2   8    0.17    0.19
   0   2   8    0.16    0.17
   0   2   9    0.58    0.25
   0   2   9    1.08    0.29
   0   2  10    0.15    0.18
   0   2  10    0.33    0.18
   0   2  11    3.07    0.34
   0   2  11    2.69    0.36
   0  -3  12    0.08    0.13
   0  -3  11    7.94    0.70
   0  -3  11    7.99    0.66
   0  -3  10   30.82    1.80
   0  -3  10   28.53    1.72
   0  -3   9   58.33    2.82
   0  -3   9   54.76    2.93
   0  -3   8  110.76    4.90
   0  -3   8  100.43    4.74
   0  -3   7   33.20    1.91
   0  -3   7   34.89    1.88
   0  -3   7   35.41    1.96
   0  -3   6   45.77    2.34
   0   3  -6   47.52    2.21
   0  -3   6   46.42    2.30
   0  -3   6   46.25    2.36
   0   3  -5  153.23    6.26
   0   3  -5  141.30    6.29
   0  -3   5  152.94    6.38
   0  -3   5  147.76    6.34
   0  -3   5  153.19    6.27
   0  -3   5  150.04    6.41
   0  -3   5  149.70    6.41
   0   3  -5  151.90    6.31
   0  -3   4    7.61    0.57
   0   3  -4    7.79    0.54
   0  -3   4    7.37    0.57
   0  -3   4    7.87    0.58
   0   3  -4    8.10    0.54
   0  -3   3  937.67   37.36
   0   3  -2   66.62    2.84
   0  -3   2   62.74    2.84
   0  -3   1  132.89    5.39
   0   3  -1  130.85    5.36
   0  -3   0   27.80    1.26
   0  -3  -1  250.02   10.08
   0   3   2  114.98    4.69
   0  -3  -2  113.94    4.83
   0   3   3   56.26    2.37
   0  -3  -3   56.20    2.58
   0   3   4   63.88    2.76
   0   3   4   56.90    2.43
   0   3   4   60.16    2.70
   0  -3  -4   58.82    2.66
   0  -3  -5    7.09    0.57
   0   3   5    7.27    0.63
   0   3   5    6.77    0.58
   0   3   5    7.26    0.62
   0   3   6   21.55    1.32
   0   3   6   19.21    1.28
   0   3   6   19.43    1.20
   0  -3  -6   21.12    1.22
   0   3   7   47.28    2.47
   0   3   7   45.10    2.44
   0   3   8   25.99    1.64
   0   3   8   23.44    1.55
   0   3   9    0.31    0.19
   0   3   9    0.39    0.23
   0   3  10    6.96    0.67
   0   3  10    6.16    0.53
   0   3  10    6.45    0.61
   0   3  11    1.41    0.23
   0  -4  12    8.14    0.57
   0  -4  11    1.55    0.27
   0  -4  11    1.33    0.29
   0  -4  10    3.13    0.48
   0  -4  10    3.69    0.50
   0  -4  10    3.27    0.47
   0  -4   9    7.43    0.78
   0  -4   9    8.64    0.81
   0  -4   9    8.17    0.81
   0  -4   9    6.49    0.65
   0  -4   8   27.76    1.71
   0  -4   8   26.76    1.60
   0  -4   8   28.48    1.74
   0   4  -8   26.17    1.46
   0  -4   7   16.16    1.12
   0  -4   7   17.60    1.20
   0  -4   7   15.40    1.17
   0   4  -7   16.62    1.02
   0  -4   6   -0.04    0.13
   0   4  -6   -0.03    0.10
   0  -4   6    0.03    0.09
   0  -4   6   -0.05    0.13
   0  -4   6    0.04    0.13
   0   4  -5   59.80    2.74
   0  -4   5   60.00    2.75
   0   4  -5   58.64    2.79
   0  -4   5   61.08    2.86
   0  -4   5   63.57    2.85
   0  -4   5   59.83    2.90
   0   4  -4  558.68   22.09
   0   4  -4  547.63   22.06
   0  -4   4  549.45   22.17
   0  -4   4  554.27   22.22
   0   4  -4  523.16   22.10
   0  -4   4  565.55   22.20
   0  -4   4  544.29   22.15
   0  -4   4  560.37   22.07
   0   4  -3   14.31    0.86
   0   4  -3   16.36    0.89
   0  -4   3   16.44    0.95
   0  -4   3   16.71    0.95
   0  -4   3   17.20    1.00
   0  -4   2  139.36    5.44
   0   4  -2  120.88    5.40
   0  -4   2  135.22    5.51
   0   4  -1   10.55    0.58
   0  -4   1    7.80    0.52
   0  -4   0  236.53    9.57
   0  -4  -1  110.87    4.62
   0   4   2   40.09    1.85
   0  -4  -2   41.85    2.03
   0   4   2   40.58    1.87
   0  -4  -2   45.50    1.98
   0   4   2   43.09    2.05
   0  -4  -3    5.04    0.48
   0  -4  -3    4.13    0.41
   0   4   3    3.78    0.34
   0  -4  -4    0.80    0.19
   0  -4  -5   23.75    1.34
   0   4   5   23.20    1.42
   0   4   5   24.36    1.46
   0   4   5   23.43    1.37
   0   4   6   33.59    1.84
   0  -4  -6   33.41    1.79
   0   4   6   36.74    1.97
   0   4   6   33.75    1.95
   0   4   7    0.62    0.21
   0   4   7    0.05    0.15
   0  -4  -7    0.22    0.15
   0   4   7    0.54    0.25
   0   4   8   22.51    1.50
   0   4   8   22.08    1.50
   0   4   9   10.99    0.92
   0   4   9   11.60    0.93
   0   4  10    4.82    0.48
   0   4  10    4.41    0.47
   0  -5  11   21.47    1.23
   0  -5  11   24.53    1.33
   0  -5  10    6.93    0.68
   0  -5  10    6.38    0.64
   0  -5   9   12.40    1.02
   0  -5   9   14.58    1.13
   0  -5   9   15.31    1.17
   0  -5   8    0.28    0.19
   0   5  -8    0.04    0.12
   0  -5   8    0.06    0.19
   0  -5   8    0.05    0.16
   0  -5   8   -0.23    0.25
   0  -5   7   11.01    0.97
   0  -5   7   10.85    0.87
   0   5  -7   11.39    0.82
   0  -5   7   11.80    0.96
   0  -5   7    9.57    0.85
   0   5  -6   11.64    0.82
   0  -5   6   12.34    0.90
   0  -5   6    9.93    0.87
   0  -5   6   11.16    0.84
   0  -5   6   11.29    0.95
   0  -5   5   97.52    4.42
   0  -5   5   96.63    4.29
   0   5  -5   96.25    4.29
   0  -5   5  101.99    4.51
   0  -5   5   96.39    4.37
   0   5  -4   20.52    1.17
   0   5  -4   20.57    1.16
   0  -5   4   20.40    1.13
   0  -5   4   22.62    1.33
   0  -5   4   20.14    1.22
   0  -5   3  196.17    8.09
   0   5  -3  187.68    7.93
   0   5  -3  195.35    7.99
   0   5  -2   14.25    0.78
   0   5  -2   15.57    0.93
   0   5  -2   16.52    0.90
   0  -5   2   16.56    0.96
   0  -5   2   15.83    0.89
   0   5  -1  174.91    7.34
   0  -5   1  184.40    7.41
   0  -5   1  186.82    7.54
   0  -5   1  177.79    7.55
   0   5  -1  179.28    7.47
   0  -5   0  197.46    8.10
   0  -5   0  193.79    8.11
   0  -5   0  188.35    8.00
   0   5   0  201.24    7.99
   0  -5  -1  679.13   26.14
   0  -5  -1  643.51   26.08
   0   5   1  642.41   25.97
   0  -5  -1  638.66   26.06
   0   5   1  655.79   25.90
   0  -5  -1  642.24   25.99
   0  -5  -2    1.92    0.26
   0  -5  -2    2.95    0.37
   0  -5  -2    2.64    0.33
   0   5   2    2.37    0.35
   0   5   2    2.00    0.24
   0  -5  -2    2.37    0.33
   0   5   2    2.16    0.25
   0  -5  -3    1.71    0.27
   0  -5  -3    2.24    0.32
   0  -5  -3    1.60    0.27
   0  -5  -4    4.19    0.45
   0  -5  -5   31.03    1.73
   0   5   5   34.63    1.89
   0   5   5   33.67    1.86
   0   5   5   34.93    1.97
   0   5   6   26.27    1.65
   0   5   6   27.20    1.62
   0   5   6   27.91    1.72
   0   5   7   13.26    1.07
   0   5   7   14.09    1.02
   0   5   7   14.41    1.15
   0   5   8    0.50    0.22
   0   5   8    0.22    0.21
   0   5   9   20.13    1.26
   0   5   9   21.37    1.33
   0   5  10    2.87    0.31
   0  -6  11    9.91    0.63
   0  -6  10   22.53    1.37
   0  -6  10   22.12    1.31
   0  -6   9    3.53    0.47
   0  -6   9    3.90    0.54
   0  -6   8    6.67    0.76
   0  -6   8    6.80    0.67
   0   6  -8    6.03    0.57
   0   6  -7    1.70    0.32
   0  -6   7    2.32    0.45
   0  -6   7    1.43    0.30
   0  -6   6    6.03    0.71
   0   6  -6    5.81    0.58
   0  -6   6    5.72    0.57
   0   6  -5    7.30    0.65
   0  -6   5    7.79    0.78
   0   6  -4    4.56    0.48
   0  -6   4    5.60    0.62
   0   6  -3   30.61    1.60
   0   6  -3   28.21    1.39
   0   6  -3   29.62    1.56
   0  -6   2    8.41    0.62
   0   6  -2    7.68    0.65
   0   6  -2    9.31    0.57
   0  -6   2    8.95    0.76
   0  -6   1    4.04    0.38
   0  -6   1    4.51    0.48
   0  -6   1    3.85    0.43
   0   6  -1    4.01    0.43
   0   6  -1    3.70    0.35
   0   6   0  338.57   14.25
   0  -6   0  348.90   14.41
   0  -6   0  362.52   14.54
   0  -6   0  362.83   14.52
   0   6   0  378.23   14.39
   0  -6  -1    0.72    0.21
   0  -6  -1    0.52    0.17
   0   6   1    0.43    0.12
   0  -6  -1    0.41    0.14
   0  -6  -2   36.27    1.87
   0  -6  -2   38.70    1.95
   0   6   2   33.63    1.70
   0  -6  -3    4.02    0.48
   0  -6  -3    2.75    0.38
   0  -6  -4   25.31    1.45
   0   6   5   98.74    4.53
   0   6   5   96.07    4.48
   0   6   5   94.03    4.58
   0   6   6   69.69    3.56
   0   6   6   70.60    3.44
   0   6   6   69.68    3.44
   0   6   7   16.87    1.17
   0   6   7   15.32    1.24
   0   6   7   17.21    1.14
   0   6   8    2.16    0.40
   0   6   8    1.27    0.28
   0   6   9    5.58    0.50
   0   6   9    7.26    0.61
   0  -7  11    0.34    0.12
   0  -7  10    5.21    0.51
   0  -7   9    0.44    0.23
   0  -7   8    6.11    0.71
   0   7  -8    5.70    0.54
   0  -7   7   79.37    3.85
   0   7  -7   73.15    3.52
   0  -7   6    5.55    0.70
   0   7  -6    5.40    0.59
   0  -7   5   11.38    1.01
   0   7  -5   10.74    0.86
   0   7  -4    9.39    0.78
   0   7  -3   19.94    1.26
   0   7  -3   18.64    1.06
   0   7  -2    3.19    0.43
   0   7  -2    3.37    0.35
   0  -7   2    3.87    0.52
   0  -7   2    4.13    0.51
   0  -7   1  141.80    5.99
   0   7  -1  132.72    5.76
   0  -7   1  136.94    6.03
   0  -7   0    4.68    0.54
   0  -7   0    4.65    0.51
   0   7   0    4.90    0.38
   0  -7  -1    6.95    0.66
   0  -7  -1    8.91    0.74
   0  -7  -2    6.03    0.60
   0  -7  -2    5.94    0.63
   0  -7  -3   23.66    1.47
   0  -7  -3   20.78    1.32
   0   7   4    6.92    0.71
   0   7   4    7.70    0.80
   0   7   5  179.36    7.84
   0   7   5  163.76    7.56
   0   7   5  183.74    7.70
   0   7   6    4.25    0.59
   0   7   6    4.12    0.53
   0   7   6    3.59    0.48
   0   7   7   -0.05    0.18
   0   7   7   -0.04    0.13
   0   7   7   -0.07    0.13
   0   7   8    0.08    0.16
   0   7   9    9.93    0.64
   0  -8  10    3.00    0.31
   0  -8   9    7.82    0.70
   0  -8   9    7.10    0.64
   0  -8   8   77.06    3.73
   0  -8   7    3.20    0.51
   0   8  -6    0.80    0.23
   0  -8   6    0.13    0.21
   0  -8   5    6.73    0.79
   0   8  -5    7.62    0.71
   0  -8   5    7.79    0.84
   0  -8   4   89.52    4.35
   0  -8   3  263.36   11.07
   0  -8   3  254.96   11.09
   0  -8   2  284.90   12.42
   0  -8   2  308.62   12.53
   0  -8   1    0.05    0.15
   0   8  -1    0.06    0.19
   0  -8   1    0.16    0.19
   0  -8   0    0.05    0.12
   0  -8   0    0.05    0.15
   0  -8  -1   39.05    2.09
   0  -8  -1   37.28    2.12
   0  -8  -2   27.47    1.68
   0  -8  -2   25.90    1.55
   0  -8  -3    1.06    0.30
   0   8   4    0.24    0.24
   0   8   4    0.19    0.17
   0   8   5    1.51    0.38
   0   8   5    0.89    0.25
   0   8   5    0.84    0.28
   0   8   6   -0.05    0.17
   0   8   6    0.07    0.11
   0   8   6    0.04    0.15
   0   8   7    4.89    0.53
   0   8   8    0.18    0.12
   0  -9   9    3.46    0.37
   0  -9   9    3.08    0.34
   0  -9   8    4.13    0.46
   0  -9   8    3.72    0.46
   0  -9   7    0.69    0.26
   0  -9   7    0.43    0.22
   0  -9   6   30.55    1.87
   0  -9   6   31.87    1.90
   0  -9   5    0.06    0.39
   0  -9   4  115.73    5.38
   0  -9   3  902.75   36.54
   0  -9   3  906.86   36.63
   0  -9   2   14.30    1.11
   0   9  -2   14.32    1.18
   0  -9   2   14.65    1.18
   0  -9   1    6.40    0.72
   0   9  -1    7.23    0.78
   0  -9   1    6.73    0.70
   0  -9   0    3.98    0.55
   0  -9   0    3.48    0.48
   0  -9  -1    0.73    0.28
   0  -9  -1    0.84    0.24
   0  -9  -2   -0.05    0.17
   0   9   3    4.76    0.53
   0   9   4   14.87    1.09
   0   9   4   11.87    1.06
   0   9   5    5.18    0.55
   0   9   5    4.85    0.58
   0   9   6   -0.04    0.16
   0   9   6    0.08    0.11
   0   9   7    5.59    0.47
   0 -10   8    7.84    0.57
   0  10  -8    7.65    0.55
   0 -10   8    8.87    0.59
   0 -10   7    3.70    0.41
   0 -10   7    3.13    0.39
   0 -10   6   17.10    1.13
   0 -10   6   18.07    1.19
   0 -10   5    3.05    0.43
   0  10  -5    3.40    0.47
   0 -10   4   24.88    1.54
   0  10  -4   26.57    1.62
   0 -10   4   24.73    1.58
   0  10  -3    1.69    0.37
   0 -10   3    1.58    0.33
   0 -10   3    0.93    0.29
   0 -10   2    5.20    0.62
   0  10  -2    3.71    0.56
   0 -10   2    5.43    0.59
   0 -10   1    3.32    0.49
   0  10  -1    3.03    0.50
   0 -10   1    2.30    0.38
   0 -10   0    0.22    0.20
   0 -10  -1   54.33    2.79
   0 -10  -2   63.24    3.09
   0  10   3    9.02    0.81
   0  10   4    1.01    0.26
   0  10   5   13.69    0.85
   0  10   5   14.63    0.96
   0  10   6    4.62    0.40
   0 -11   7    2.50    0.26
   0 -11   6    0.30    0.11
   0  11  -6    0.37    0.14
   0 -11   5    3.98    0.40
   0  11  -5    4.21    0.44
   0  11  -4   -0.04    0.15
   0 -11   4    0.06    0.10
   0 -11   4    0.04    0.14
   0 -11   3    9.35    0.77
   0 -11   3    8.60    0.66
   0  11  -3    9.57    0.79
   0  11  -2    1.41    0.31
   0 -11   2    1.52    0.31
   0  11  -1    2.93    0.45
   0 -11   1    3.34    0.44
   0 -11   0    0.04    0.12
   0 -11  -1   22.06    1.30
   0  11   2   -0.04    0.15
   0  11   3    1.09    0.23
   0  11   3    0.91    0.24
   0  11   4    0.42    0.12
   0 -12   4   21.64    1.13
   0 -12   3    0.34    0.13
   0 -12   2   18.81    1.05
   0 -12   1    9.50    0.63
   0  12  -1    8.72    0.66
   0  12   1    0.60    0.15
   0  12   1    0.44    0.14
  -1  12   2    2.67    0.29
  -1  12   1    1.40    0.25
   1 -12   1    4.85    0.47
   1 -12   2    0.55    0.18
   1 -12   4    1.69    0.24
  -1  11   4    2.47    0.33
  -1  11   4    2.15    0.26
  -1  11   3    4.92    0.49
  -1  11   3    5.40    0.55
  -1  11   2    2.73    0.34
   1 -11  -1    7.84    0.71
   1 -11   0    2.32    0.39
   1 -11   0    1.93    0.32
   1 -11   1    3.36    0.43
  -1  11  -1    2.65    0.43
   1 -11   1    4.21    0.53
   1 -11   2    3.94    0.48
  -1  11  -2    3.22    0.45
  -1  11  -3    9.07    0.77
   1 -11   3    9.21    0.76
  -1  11  -4    0.89    0.25
   1 -11   4    1.31    0.27
   1 -11   4    1.39    0.28
   1 -11   5   29.99    1.60
   1 -11   5   30.47    1.60
  -1  11  -5   28.72    1.54
  -1  11  -6    5.31    0.44
   1 -11   6    5.74    0.49
   1 -11   6    6.11    0.49
  -1  10   6    4.07    0.39
  -1  10   5   11.91    0.75
  -1  10   5   10.90    0.73
  -1  10   5   12.78    0.88
  -1  10   4   11.88    0.96
  -1  10   4   12.18    0.85
  -1  10   4   11.59    0.86
  -1  10   3    0.08    0.13
   1 -10  -2   11.40    0.88
   1 -10  -2   11.83    0.97
   1 -10  -1   51.25    2.71
   1 -10  -1   56.29    2.85
  -1  10   0    0.42    0.23
   1 -10   0    1.05    0.30
   1 -10   0    1.32    0.36
   1 -10   1    1.26    0.34
   1 -10   1    1.55    0.35
  -1  10  -1    1.20    0.33
  -1  10  -2    0.23    0.19
   1 -10   2    0.45    0.22
   1 -10   3   36.90    2.20
  -1  10  -3   38.90    2.21
   1 -10   3   41.89    2.26
  -1  10  -4    4.19    0.53
   1 -10   4    3.70    0.53
   1 -10   4    4.28    0.56
   1 -10   5    5.72    0.64
  -1  10  -5    6.26    0.63
   1 -10   5    6.37    0.66
   1 -10   6   20.82    1.31
  -1  10  -6   21.87    1.28
   1 -10   6   21.25    1.34
   1 -10   7    0.98    0.24
   1 -10   7    0.92    0.22
  -1  10  -7    1.07    0.22
   1 -10   8    0.10    0.11
   1 -10   8    0.04    0.07
  -1   9   7    3.30    0.36
  -1   9   6    6.07    0.60
  -1   9   6    6.51    0.56
  -1   9   5    3.82    0.52
  -1   9   5    3.73    0.47
  -1   9   5    2.72    0.40
  -1   9   4    8.12    0.79
   1  -9  -4    7.96    0.68
  -1   9   4    7.24    0.73
   1  -9  -3   53.21    2.80
   1  -9  -3   53.05    2.69
   1  -9  -2   28.37    1.78
   1  -9  -2   26.86    1.69
   1  -9  -1   41.54    2.33
   1  -9  -1   41.01    2.32
  -1   9   1   40.54    2.34
   1  -9   0    6.51    0.73
  -1   9   0    6.99    0.76
   1  -9   0    7.53    0.78
  -1   9  -1    8.54    0.86
   1  -9   1    8.64    0.87
  -1   9  -2   19.65    1.37
   1  -9   2   17.32    1.34
   1  -9   3    5.49    0.70
   1  -9   3    5.76    0.70
   1  -9   4    7.08    0.78
   1  -9   4    6.98    0.78
   1  -9   5    6.12    0.75
   1  -9   5    7.44    0.76
   1  -9   6    0.17    0.22
   1  -9   6    0.32    0.20
   1  -9   7    1.30    0.30
   1  -9   7    0.51    0.26
   1  -9   8    0.75    0.21
   1  -9   9   20.96    1.17
  -1   8   8    3.59    0.36
  -1   8   8    2.67    0.32
  -1   8   7    3.28    0.42
  -1   8   7    4.23    0.48
  -1   8   6    1.48    0.33
  -1   8   6    2.03    0.39
  -1   8   5   15.81    1.16
  -1   8   5   17.39    1.26
   1  -8  -5   18.33    1.16
   1  -8  -4   12.46    0.98
   1  -8  -3    6.74    0.72
   1  -8  -3    6.10    0.68
   1  -8  -2   19.50    1.35
   1  -8  -2   20.02    1.38
   1  -8  -1   21.10    1.41
  -1   8   1   18.91    1.38
   1  -8  -1   23.37    1.46
   1  -8   0    0.37    0.20
  -1   8   0    0.11    0.19
   1  -8   0    0.53    0.23
  -1   8  -1    6.68    0.70
   1  -8   1    5.90    0.68
   1  -8   2   35.13    2.08
   1  -8   2   34.49    2.07
   1  -8   3   64.21    3.42
   1  -8   3   68.12    3.40
   1  -8   4   69.68    3.53
   1  -8   4   64.93    3.40
   1  -8   5    0.19    0.20
   1  -8   5    0.07    0.23
   1  -8   6    1.82    0.40
   1  -8   7   14.40    1.12
   1  -8   8   37.74    2.10
   1  -8   8   34.69    1.95
   1  -8   9    0.41    0.20
   1  -8   9    0.14    0.11
   1  -8  10    1.24    0.21
  -1   7   9   -0.05    0.10
  -1   7   8    0.12    0.14
  -1   7   8   -0.04    0.13
  -1   7   7    0.55    0.23
  -1   7   7    0.72    0.28
   1  -7  -6   13.40    0.98
  -1   7   6   12.82    0.97
  -1   7   6   15.08    1.17
  -1   7   6   14.58    1.12
  -1   7   5   39.67    2.29
  -1   7   5   41.81    2.22
   1  -7  -5   38.94    2.16
   1  -7  -4    5.24    0.60
   1  -7  -3   20.84    1.36
   1  -7  -3   19.14    1.20
   1  -7  -3   20.55    1.37
   1  -7  -2    8.16    0.69
   1  -7  -2    8.22    0.77
   1  -7  -2   10.44    0.84
  -1   7   2    8.80    0.80
   1  -7  -1   33.16    1.85
   1  -7  -1   32.15    1.83
  -1   7   1   32.85    1.83
   1  -7   0    2.38    0.38
  -1   7   0    3.63    0.45
   1  -7   1    2.95    0.43
   1  -7   2    6.78    0.70
   1  -7   2    6.40    0.67
   1  -7   3   25.92    1.62
   1  -7   3   22.78    1.53
   1  -7   4    3.33    0.51
  -1   7  -5   22.12    1.34
   1  -7   5   24.61    1.59
  -1   7  -6    0.91    0.22
   1  -7   6    0.43    0.27
   1  -7   7   66.19    3.40
   1  -7   8    2.38    0.43
   1  -7   9    2.86    0.39
   1  -7  10    1.56    0.29
  -1   6  10    0.07    0.09
  -1   6   9   30.36    1.65
   1  -6  -9   31.81    1.61
  -1   6   9   35.29    1.80
  -1   6   8    1.98    0.37
  -1   6   8    1.89    0.38
  -1   6   7    0.72    0.28
  -1   6   7    0.75    0.27
   1  -6  -7    1.12    0.27
  -1   6   6  735.35   30.53
  -1   6   6  751.12   30.75
  -1   6   6  765.19   30.75
   1  -6  -6  780.22   30.60
   1  -6  -5  455.55   18.78
  -1   6   5  446.97   18.90
  -1   6   5  469.20   18.79
   1  -6  -4   75.44    3.63
   1  -6  -4   74.19    3.58
   1  -6  -3   33.12    1.81
   1  -6  -3   30.70    1.76
   1  -6  -3   29.45    1.63
   1  -6  -2    5.28    0.50
   1  -6  -2    5.62    0.57
   1  -6  -2    5.09    0.55
  -1   6   2    4.92    0.54
   1  -6  -1   22.59    1.30
  -1   6   1   22.01    1.30
   1  -6  -1   20.34    1.24
   1  -6  -1   22.44    1.32
   1  -6   0    5.65    0.54
   1  -6   1    0.68    0.21
   1  -6   1    0.76    0.18
   1  -6   1    0.78    0.21
   1  -6   2    6.04    0.61
   1  -6   2    5.54    0.54
   1  -6   2    5.94    0.59
  -1   6  -3   21.14    1.23
   1  -6   3   22.47    1.38
   1  -6   4   21.65    1.36
  -1   6  -4   18.67    1.14
   1  -6   4   19.50    1.21
   1  -6   4   20.30    1.31
  -1   6  -5    8.76    0.67
   1  -6   5    7.87    0.71
   1  -6   5    8.47    0.80
   1  -6   5    8.51    0.79
   1  -6   6    0.29    0.20
   1  -6   6    0.10    0.14
   1  -6   6    0.11    0.16
  -1   6  -6    0.03    0.11
   1  -6   7    1.93    0.39
   1  -6   7    2.59    0.45
   1  -6   7    1.28    0.33
   1  -6   8    0.05    0.16
   1  -6   8    0.11    0.16
   1  -6   8   -0.05    0.18
   1  -6   9    1.64    0.35
   1  -6   9    2.10    0.35
   1  -6  11   23.28    1.21
  -1   5  10    1.96    0.31
  -1   5   9    4.36    0.56
   1  -5  -9    4.56    0.47
  -1   5   9    3.96    0.48
  -1   5   8   15.25    1.12
  -1   5   8   13.95    1.13
  -1   5   7    9.90    0.91
   1  -5  -7    9.10    0.79
  -1   5   7    8.93    0.83
  -1   5   6  360.88   14.82
  -1   5   6  352.61   14.75
   1  -5  -6  352.41   14.68
  -1   5   5   12.11    0.87
   1  -5  -5   11.45    0.90
  -1   5   5   12.14    0.97
   1  -5  -4   59.84    2.84
   1  -5  -4   59.95    2.96
   1  -5  -4   62.26    2.95
   1  -5  -3   31.10    1.65
   1  -5  -3   30.21    1.64
   1  -5  -3   28.93    1.55
  -1   5   3   29.84    1.52
   1  -5  -3   29.03    1.64
   1  -5  -3   29.41    1.51
  -1   5   2    1.94    0.26
  -1   5   2    1.82    0.30
   1  -5  -2    2.11    0.32
   1  -5  -2    2.47    0.33
   1  -5  -2    1.81    0.22
   1  -5  -2    2.23    0.30
  -1   5   1  109.44    4.74
   1  -5  -1  110.69    4.77
   1  -5  -1  112.01    4.70
   1  -5  -1  107.26    4.55
   1  -5   0    4.14    0.41
   1  -5   0    3.56    0.38
   1  -5   1    9.68    0.67
   1  -5   1   10.29    0.74
   1  -5   1   11.03    0.59
   1  -5   1    9.79    0.72
  -1   5  -2   24.90    1.33
  -1   5  -2   26.37    1.27
   1  -5   2   25.50    1.37
   1  -5   2   26.91    1.39
   1  -5   2   27.04    1.46
   1  -5   2   28.06    1.48
   1  -5   3    1.45    0.24
  -1   5  -3    1.14    0.20
   1  -5   3    1.41    0.27
   1  -5   3    1.84    0.31
  -1   5  -3    1.12    0.17
   1  -5   3    1.38    0.24
   1  -5   3    1.43    0.24
  -1   5  -4   38.39    1.88
   1  -5   4   39.57    2.07
   1  -5   4   39.79    2.01
   1  -5   4   43.92    2.11
   1  -5   4   42.17    2.01
  -1   5  -4   35.54    1.84
   1  -5   4   39.48    1.97
   1  -5   5  119.46    5.18
  -1   5  -5  111.39    4.92
   1  -5   5  116.29    5.08
   1  -5   5  126.81    5.24
   1  -5   5  117.27    5.06
   1  -5   5  103.74    5.11
   1  -5   6    0.23    0.17
   1  -5   6    0.35    0.18
   1  -5   6    0.27    0.20
   1  -5   6    0.37    0.20
   1  -5   7   18.33    1.19
   1  -5   7   19.67    1.34
   1  -5   7   20.18    1.35
   1  -5   7   18.54    1.35
   1  -5   8   18.10    1.30
   1  -5   8   19.66    1.34
   1  -5   8   19.12    1.30
   1  -5   8   15.75    1.08
   1  -5   9   30.32    1.81
   1  -5   9   30.27    1.72
   1  -5   9   27.22    1.68
   1  -5  10    6.40    0.65
   1  -5  11   22.05    1.25
  -1   4  11    0.40    0.15
  -1   4  10    4.50    0.53
  -1   4   9    0.18    0.17
   1  -4  -9    0.12    0.14
  -1   4   9    0.11    0.20
  -1   4   8   13.59    1.12
  -1   4   8   14.19    1.07
   1  -4  -8   14.15    1.03
   1  -4  -7    1.59    0.32
  -1   4   7    1.30    0.31
  -1   4   7    1.73    0.37
  -1   4   6   30.08    1.77
  -1   4   6   30.18    1.71
   1  -4  -6   29.64    1.68
  -1   4   5   37.34    2.00
   1  -4  -5   37.22    1.96
   1  -4  -4  125.51    5.36
  -1   4   4  122.30    5.17
   1  -4  -3   59.83    2.83
  -1   4   3   56.61    2.71
   1  -4  -3   61.65    2.77
   1  -4  -3   63.40    2.86
   1  -4  -3   67.68    2.84
   1  -4  -2  254.20   10.16
   1  -4  -2  252.78   10.21
  -1   4   2  239.76   10.13
   1  -4  -1   32.97    1.47
   1  -4   0   68.80    2.86
   1  -4   1   15.52    0.76
   1  -4   1   15.96    0.84
  -1   4  -2   51.67    2.21
   1  -4   2   51.45    2.32
   1  -4   3   29.66    1.56
   1  -4   3   28.50    1.49
  -1   4  -3   31.61    1.42
   1  -4   3   29.95    1.50
   1  -4   3   31.99    1.58
   1  -4   3   28.21    1.50
  -1   4  -4  135.73    5.66
   1  -4   4  134.38    5.75
   1  -4   4  136.26    5.78
   1  -4   4  142.36    5.83
   1  -4   4  136.93    5.84
  -1   4  -4  130.29    5.62
   1  -4   4  136.11    5.76
   1  -4   5   12.18    0.84
   1  -4   5   13.59    0.92
   1  -4   5   11.49    0.89
   1  -4   5   12.88    0.89
   1  -4   6   39.17    2.03
   1  -4   6   37.85    2.01
   1  -4   6   34.74    1.99
   1  -4   6   35.96    1.91
   1  -4   7   15.99    1.14
   1  -4   7   15.57    1.04
   1  -4   7   15.57    1.18
   1  -4   7   16.35    1.17
   1  -4   7   14.59    1.12
   1  -4   8   43.84    2.39
   1  -4   8   46.17    2.48
   1  -4   8   42.46    2.36
   1  -4   8   44.51    2.43
   1  -4   8   43.01    2.20
   1  -4   9   13.22    1.08
   1  -4   9   13.28    1.02
   1  -4   9   11.47    0.95
   1  -4   9   13.25    1.05
   1  -4  10   31.91    1.79
   1  -4  10   29.18    1.73
   1  -4  10   27.28    1.59
   1  -4  11    2.97    0.40
  -1   3  11   -0.04    0.13
  -1   3  10    7.54    0.74
   1  -3  -9   59.17    2.82
  -1   3   9   55.19    2.83
  -1   3   9   59.89    3.09
  -1   3   8    1.54    0.36
  -1   3   8    1.03    0.28
  -1   3   7   19.36    1.25
  -1   3   7   20.33    1.35
   1  -3  -7   19.62    1.28
   1  -3  -6   20.88    1.25
  -1   3   6   18.46    1.19
  -1   3   6   20.65    1.29
  -1   3   5   22.33    1.31
   1  -3  -5   22.56    1.27
  -1   3   5   20.42    1.09
  -1   3   5   24.69    1.29
  -1   3   4    0.73    0.14
   1  -3  -4    0.83    0.19
   1  -3  -3  232.71    9.50
  -1   3   2  132.58    5.66
   1  -3  -2  142.07    5.68
   1  -3  -1    1.61    0.15
   1  -3   0  431.38   17.14
  -1   3  -1   10.51    0.51
   1  -3   1   11.95    0.60
  -1   3  -2  143.29    5.91
   1  -3   2  149.81    5.99
   1  -3   3  141.36    5.86
  -1   3  -3  140.61    5.77
   1  -3   4   18.11    1.05
  -1   3  -4   17.62    0.93
   1  -3   4   15.64    0.96
   1  -3   4   17.49    1.01
   1  -3   4   16.75    0.97
   1  -3   5    9.45    0.73
  -1   3  -5    9.57    0.72
   1  -3   5    9.36    0.75
  -1   3  -5   10.15    0.68
   1  -3   5    9.89    0.72
   1  -3   5   10.13    0.72
  -1   3  -5    9.58    0.65
   1  -3   6    0.68    0.20
   1  -3   6    0.99    0.25
   1  -3   6    0.62    0.20
   1  -3   6    0.47    0.20
   1  -3   7   36.69    1.93
   1  -3   7   36.85    2.08
   1  -3   7   37.59    2.08
   1  -3   7   37.54    2.02
   1  -3   8  202.43    8.82
   1  -3   8  214.63    8.96
   1  -3   8  197.87    8.67
   1  -3   8  220.23    9.00
   1  -3   9   60.94    3.01
   1  -3   9   53.27    2.80
   1  -3   9   57.61    2.93
   1  -3  10   21.27    1.40
   1  -3  10   20.10    1.28
  -1   2  12    0.60    0.15
  -1   2  11    1.69    0.29
  -1   2  11    2.22    0.36
  -1   2  10   71.19    3.52
  -1   2   9   50.61    2.70
   1  -2  -9   48.74    2.47
   1  -2  -8    6.46    0.63
  -1   2   8    7.09    0.66
  -1   2   8    6.41    0.71
   1  -2  -7   10.33    0.81
  -1   2   7   11.28    0.89
  -1   2   7    9.31    0.76
   1  -2  -6    2.14    0.33
  -1   2   6    3.06    0.41
  -1   2   6    2.79    0.35
  -1   2   5   26.66    1.42
   1  -2  -5   26.82    1.46
  -1   2   5   27.57    1.33
  -1   2   5   27.24    1.51
   1  -2  -5   31.91    1.52
  -1   2   5   28.14    1.49
  -1   2   4   14.34    0.79
  -1   2   4   14.52    0.84
  -1   2   3  109.31    4.49
  -1   2   3  105.85    4.45
  -1   2   2  113.49    4.65
   1  -2  -2  112.14    4.63
   1  -2  -1  140.46    5.67
   1  -2   0  128.40    5.11
   1  -2   1  186.37    7.49
   1  -2   2  264.52   10.37
  -1   2  -2  258.78   10.36
  -1   2  -2  252.29   10.31
  -1   2  -3  239.30    9.72
  -1   2  -4    3.06    0.32
   1  -2   4    2.88    0.33
   1  -2   4    3.07    0.34
  -1   2  -4    3.17    0.28
   1  -2   5   19.40    1.12
   1  -2   5   17.85    1.04
   1  -2   5   17.26    1.04
   1  -2   5   17.77    1.11
  -1   2  -5   17.58    1.08
  -1   2  -5   18.35    0.97
   1  -2   6   23.92    1.42
   1  -2   6   24.65    1.43
   1  -2   6   22.67    1.33
   1  -2   6   22.92    1.31
   1  -2   7  200.34    8.55
   1  -2   7  189.78    8.39
   1  -2   7  201.47    8.54
   1  -2   7  203.64    8.37
   1  -2   8  753.63   30.82
   1  -2   8  740.63   30.72
   1  -2   8  793.77   31.04
   1  -2   8  790.35   31.04
   1  -2   9    0.33    0.23
   1  -2   9    0.06    0.16
   1  -2   9    0.05    0.20
   1  -2  10    2.17    0.38
   1  -2  10    2.32    0.38
   1  -2  10    1.63    0.35
   1  -2  11   29.12    1.67
   1  -2  11   31.13    1.67
   1  -2  12    0.46    0.15
  -1   1  12    0.52    0.16
  -1   1  12    0.49    0.15
  -1   1  11    0.52    0.19
  -1   1  11    1.22    0.28
   1  -1 -10   67.93    3.16
  -1   1  10   72.46    3.49
   1  -1  -9   33.00    1.77
  -1   1   9   30.45    1.93
   1  -1  -8   15.60    1.07
  -1   1   7   62.38    2.94
  -1   1   6   22.05    1.28
   1  -1  -6   19.98    1.22
   1  -1  -6   20.30    1.21
   1  -1  -6   19.67    1.16
  -1   1   6   20.24    1.16
  -1   1   5  371.31   14.66
   1  -1  -5  374.24   14.62
  -1   1   5  357.63   14.46
   1  -1  -5  348.15   14.59
   1  -1  -5  350.54   14.55
  -1   1   4   53.80    2.31
  -1   1   4   56.39    2.42
   1  -1  -4   53.26    2.38
   1  -1  -4   49.94    2.36
   1  -1  -3  138.20    5.79
   1  -1  -3  139.00    5.81
  -1   1   3  143.06    5.81
  -1   1   3  145.00    5.79
  -1   1   2  140.54    5.32
   1  -1  -2  120.05    5.34
  -1   1   1    0.57    0.07
  -1   1   1    0.65    0.10
   1  -1   0   45.21    1.82
  -1   1  -1    0.93    0.10
  -1   1  -2  124.86    5.10
  -1   1  -3  333.16   13.40
   1  -1   4   92.66    3.94
  -1   1  -4   90.55    3.92
  -1   1  -4   90.16    3.79
  -1   1  -5    1.41    0.19
   1  -1   5    1.75    0.28
  -1   1  -5    1.75    0.27
   1  -1   5    1.87    0.26
   1  -1   5    1.42    0.25
   1  -1   5    1.04    0.23
   1  -1   6    2.24    0.36
   1  -1   6    1.87    0.33
   1  -1   6    1.94    0.30
   1  -1   6    2.23    0.32
   1  -1   7   64.90    3.22
   1  -1   7   71.61    3.24
   1  -1   7   71.76    3.39
   1  -1   7   69.56    3.41
   1  -1   8    8.37    0.85
   1  -1   8    9.28    0.77
   1  -1   8   10.66    0.90
   1  -1   8   10.20    0.77
   1  -1   9   11.39    0.98
   1  -1   9   11.21    0.96
   1  -1  10   -0.05    0.16
   1  -1  10    0.20    0.18
   1  -1  10    0.23    0.17
   1  -1  11    2.35    0.30
   1  -1  11    3.10    0.41
   1  -1  11    2.30    0.34
   1  -1  12   38.44    1.80
  -1   0  12    4.10    0.43
  -1   0  12    4.75    0.44
  -1   0  11    2.74    0.38
  -1   0  10    0.65    0.26
   1   0 -10    0.48    0.17
   1   0  -9    5.93    0.58
   1   0  -8    0.78    0.23
   1   0  -7    0.56    0.18
  -1   0   7    0.24    0.18
  -1   0   6  216.70    8.98
   1   0  -6  213.74    8.88
   1   0  -6  203.82    8.89
  -1   0   6  223.42    9.00
   1   0  -6  213.30    8.93
   1   0  -5  183.65    7.33
  -1   0   5  178.51    7.35
   1   0  -5  173.59    7.31
  -1   0   5  181.18    7.36
   1   0  -5  163.59    7.27
  -1   0   4  311.12   12.32
   1   0  -4  300.00   12.37
   1   0  -3   22.84    1.08
  -1   0   3   22.70    1.07
  -1   0   2  349.68   14.65
   1   0  -2  373.78   14.62
   1   0  -2  374.00   14.63
   1   0  -1   18.25    0.83
  -1   0   1   18.80    0.78
  -1   0   1   18.41    0.81
   1   0  -1   18.63    0.78
   1   0  -1   16.98    0.80
  -1   0   0    8.10    0.38
  -1   0   0    8.04    0.35
  -1   0   0    7.11    0.36
   1   0   1   65.40    2.69
   1   0   2  105.71    4.37
  -1   0  -3   96.72    3.89
   1   0   3   95.82    4.05
  -1   0  -3   93.54    4.03
  -1   0  -4  121.34    4.93
  -1   0  -4  117.22    5.11
   1   0   4  123.35    5.14
   1   0   5   44.63    2.17
   1   0   5   42.98    2.14
   1   0   5   42.65    2.10
  -1   0  -5   41.21    2.10
   1   0   5   43.43    2.09
   1   0   6   94.45    4.27
   1   0   6  100.76    4.36
   1   0   6   94.22    4.40
   1   0   7    4.92    0.59
   1   0   7    4.17    0.47
   1   0   7    4.56    0.54
   1   0   8    0.99    0.32
   1   0   8    0.32    0.22
   1   0   8    0.73    0.22
   1   0   9    0.38    0.21
   1   0   9    0.91    0.28
   1   0  10    1.70    0.33
   1   0  10    1.74    0.33
   1   0  10    1.87    0.35
   1   0  11   19.66    1.13
   1   0  11   17.11    1.04
   1   0  11   18.48    1.13
  -1  -1  12   14.42    0.86
  -1  -1  12   11.06    0.73
  -1  -1  11    4.27    0.49
  -1  -1  10   -0.06    0.15
   1   1 -10    0.28    0.14
  -1  -1  10    0.06    0.17
   1   1  -9    3.17    0.41
  -1  -1   9    3.98    0.57
  -1  -1   9    3.65    0.55
   1   1  -8    1.24    0.27
  -1  -1   8    1.66    0.37
   1   1  -7  116.46    5.28
  -1  -1   7  127.92    5.45
   1   1  -6    5.03    0.51
  -1  -1   6    5.56    0.53
   1   1  -6    4.73    0.46
   1   1  -5  154.03    6.12
   1   1  -5  143.64    6.04
   1   1  -5  137.04    6.07
  -1  -1   5  143.66    6.09
   1   1  -4   23.43    1.20
   1   1  -4   23.81    1.20
   1   1  -3   34.38    1.51
  -1  -1   3   33.41    1.51
   1   1  -3   30.85    1.49
   1   1  -2   76.60    3.31
  -1  -1   2   87.06    3.32
   1   1  -2   76.75    3.31
   1   1  -1  110.99    4.70
   1   1  -1  117.78    4.70
  -1  -1   1  118.54    4.68
  -1  -1   0   52.44    2.14
   1   1   0   53.34    2.16
  -1  -1  -1  176.03    7.11
  -1  -1  -2  132.29    5.25
   1   1   2  122.08    5.23
   1   1   3  560.12   22.43
   1   1   4  142.09    5.97
   1   1   4  140.64    6.00
   1   1   5  419.83   17.02
   1   1   5  411.39   17.05
   1   1   5  418.43   17.00
   1   1   5  442.96   17.10
  -1  -1  -5  404.69   17.03
   1   1   6   13.08    0.96
   1   1   6   10.79    0.85
   1   1   6   11.98    0.86
   1   1   7    0.05    0.17
   1   1   7    0.09    0.16
   1   1   7   -0.04    0.12
   1   1   8    0.18    0.25
   1   1   8    0.04    0.13
   1   1   8    0.05    0.19
   1   1   9    3.37    0.50
   1   1   9    4.17    0.53
   1   1  10    0.32    0.19
   1   1  10   -0.08    0.14
   1   1  10    0.04    0.14
   1   1  11    3.14    0.35
   1   1  11    3.14    0.34
   1   1  11    2.53    0.32
  -1  -2  12    1.12    0.23
  -1  -2  12    1.09    0.24
  -1  -2  12    1.08    0.20
  -1  -2  11    2.03    0.35
  -1  -2  11    2.84    0.41
  -1  -2  10   17.51    1.30
  -1  -2  10   19.57    1.35
  -1  -2   9    0.85    0.30
   1   2  -9    0.42    0.18
  -1  -2   9    0.76    0.28
   1   2  -8  316.80   12.78
  -1  -2   8  308.57   13.04
  -1  -2   8  299.39   12.97
  -1  -2   7    0.95    0.27
   1   2  -7    0.71    0.21
  -1  -2   7    0.75    0.25
  -1  -2   6    7.54    0.63
   1   2  -6    6.90    0.61
   1   2  -6    6.53    0.56
   1   2  -5   74.54    3.37
   1   2  -5   75.33    3.33
   1   2  -5   76.93    3.32
  -1  -2   5   75.09    3.35
   1   2  -5   72.89    3.34
   1   2  -4  242.21   10.36
  -1  -2   4  262.49   10.42
   1   2  -4  261.95   10.40
  -1  -2   3    8.79    0.55
  -1  -2   2   28.44    1.33
  -1  -2   2   30.14    1.33
   1   2  -2   27.07    1.28
   1   2  -1  157.17    6.32
  -1  -2   1  156.40    6.39
   1   2   0    2.54    0.17
  -1  -2  -1    5.36    0.38
   1   2   1    5.36    0.25
  -1  -2  -2    8.39    0.55
  -1  -2  -3   94.54    4.08
   1   2   4   82.19    3.49
   1   2   4   73.49    3.39
   1   2   4   81.20    3.52
   1   2   4   75.32    3.29
   1   2   5    1.97    0.31
   1   2   5    2.36    0.36
   1   2   5    1.79    0.28
   1   2   6   71.85    3.47
   1   2   6   73.21    3.37
   1   2   6   70.30    3.37
   1   2   7   18.50    1.26
   1   2   7   18.74    1.31
   1   2   7   17.39    1.18
   1   2   8   26.61    1.60
   1   2   8   22.92    1.43
   1   2   8   24.75    1.62
   1   2   9  111.67    5.12
   1   2   9  107.00    5.16
   1   2   9  117.79    5.05
   1   2  10    4.13    0.47
   1   2  10    3.94    0.43
   1   2  10    4.92    0.53
   1   2  11    0.23    0.12
   1   2  11    0.23    0.10
  -1  -3  12   14.73    0.86
  -1  -3  12   12.36    0.78
  -1  -3  11    8.09    0.72
  -1  -3  11    7.36    0.69
  -1  -3  11    8.16    0.70
  -1  -3  10    3.96    0.54
  -1  -3  10    3.12    0.48
   1   3 -10    3.47    0.39
  -1  -3   9  690.14   27.52
  -1  -3   9  659.05   27.44
  -1  -3   8  190.65    8.26
  -1  -3   8  184.32    8.14
   1   3  -8  190.13    8.00
  -1  -3   7    6.07    0.65
   1   3  -7    6.05    0.56
  -1  -3   7    6.02    0.61
  -1  -3   6    7.49    0.66
   1   3  -6    8.80    0.66
   1   3  -5   27.83    1.45
  -1  -3   5   22.84    1.42
  -1  -3   5   25.60    1.38
   1   3  -5   27.30    1.37
  -1  -3   5   25.43    1.43
   1   3  -4   70.45    3.15
   1   3  -4   71.31    3.18
  -1  -3   4   74.52    3.23
   1   3  -3  127.17    5.48
  -1  -3   3  133.63    5.51
   1   3  -3  133.51    5.48
   1   3  -2   35.42    1.67
  -1  -3   2   39.07    1.74
   1   3  -2   35.28    1.70
  -1  -3   2   39.13    1.73
   1   3  -1   60.32    2.57
   1   3  -1   58.53    2.64
  -1  -3   1   64.26    2.66
  -1  -3   0   27.83    1.27
   1   3   0   25.01    1.15
  -1  -3  -1   36.48    1.60
   1   3   1   34.68    1.43
  -1  -3  -2   51.83    2.39
   1   3   3   32.22    1.64
   1   3   3   30.66    1.45
   1   3   4   43.41    2.02
   1   3   4   43.53    2.11
   1   3   4   42.21    1.93
   1   3   4   36.18    2.08
   1   3   5   20.48    1.27
   1   3   5   21.39    1.33
   1   3   5   20.35    1.22
   1   3   6   24.63    1.47
   1   3   6   24.88    1.57
   1   3   6   25.00    1.49
   1   3   7   21.37    1.38
   1   3   7   21.51    1.46
   1   3   7   20.51    1.33
   1   3   8   38.46    2.08
   1   3   8   35.66    2.12
   1   3   8   35.06    1.95
   1   3   9   64.00    3.31
   1   3   9   68.95    3.23
   1   3  10    1.99    0.29
   1   3  10    2.29    0.35
  -1  -4  12    3.10    0.31
  -1  -4  12    2.21    0.26
  -1  -4  11    8.56    0.73
  -1  -4  11    9.06    0.74
  -1  -4  11    7.84    0.67
  -1  -4  10    8.87    0.82
  -1  -4  10    9.20    0.85
   1   4 -10    8.51    0.65
  -1  -4   9   99.79    4.78
  -1  -4   9   96.96    4.68
   1   4  -9  102.29    4.48
   1   4  -8   45.58    2.35
  -1  -4   8   49.70    2.62
  -1  -4   8   46.70    2.50
  -1  -4   7    0.36    0.18
  -1  -4   7    0.21    0.20
  -1  -4   6    0.19    0.16
  -1  -4   6    0.23    0.15
  -1  -4   5   41.80    2.07
  -1  -4   4  252.56   10.57
  -1  -4   4  260.44   10.48
   1   4  -4  254.20   10.48
   1   4  -4  252.37   10.32
   1   4  -4  246.77   10.48
  -1  -4   4  267.00   10.57
  -1  -4   3   82.44    3.74
   1   4  -3   83.93    3.66
   1   4  -3   84.27    3.69
   1   4  -3   80.64    3.66
  -1  -4   3   87.21    3.79
  -1  -4   3   88.68    3.69
   1   4  -2   26.24    1.37
   1   4  -2   27.64    1.36
  -1  -4   2   30.24    1.42
   1   4  -1  287.47   11.44
  -1  -4   1  278.59   11.52
   1   4   0    0.58    0.11
  -1  -4   0    0.56    0.13
   1   4   0    0.54    0.12
   1   4   1  118.63    4.78
   1   4   1  113.39    4.79
   1   4   1  113.25    4.72
   1   4   1  115.61    4.82
   1   4   1  124.18    4.99
  -1  -4  -1  116.42    4.91
  -1  -4  -2   52.89    2.12
   1   4   2   57.26    1.99
   1   4   2   56.68    2.02
   1   4   2   55.48    1.96
   1   4   2   55.92    2.21
   1   4   3    0.03    0.09
  -1  -4  -3    0.08    0.09
  -1  -4  -3    0.03    0.07
   1   4   4    0.83    0.21
   1   4   4    0.80    0.17
   1   4   4    1.13    0.27
   1   4   5    3.86    0.50
   1   4   5    3.71    0.44
   1   4   5    4.03    0.53
   1   4   6    2.25    0.41
   1   4   6    1.64    0.32
   1   4   6    1.71    0.36
   1   4   7    0.24    0.23
   1   4   7    0.05    0.13
   1   4   7    0.24    0.19
   1   4   8   26.59    1.56
   1   4   8   27.03    1.61
   1   4   8   28.10    1.76
   1   4   9   13.10    0.91
   1   4   9   14.17    1.05
   1   4  10    0.03    0.13
  -1  -5  11   17.36    1.05
  -1  -5  11   18.59    1.14
  -1  -5  10    1.80    0.38
  -1  -5  10    1.66    0.32
   1   5 -10    1.40    0.24
   1   5  -9   11.07    0.83
  -1  -5   9   10.64    0.87
  -1  -5   9   11.17    1.01
  -1  -5   9   12.03    0.97
  -1  -5   8    3.59    0.52
   1   5  -8    3.69    0.47
  -1  -5   8    4.29    0.60
  -1  -5   7    5.31    0.59
   1   5  -7    5.09    0.53
  -1  -5   7    4.90    0.63
  -1  -5   6    0.04    0.13
   1   5  -6    0.19    0.14
  -1  -5   5   21.98    1.29
   1   5  -5   22.30    1.25
   1   5  -5   19.76    1.07
   1   5  -4   63.05    2.86
  -1  -5   4   61.08    3.00
   1   5  -4   60.13    2.68
   1   5  -3    7.94    0.62
   1   5  -3    8.15    0.53
  -1  -5   3    7.66    0.68
  -1  -5   3    8.53    0.62
   1   5  -3    7.24    0.59
   1   5  -3    8.37    0.62
   1   5  -2   29.56    1.46
  -1  -5   2   33.54    1.64
   1   5  -2   35.31    1.54
   1   5  -2   29.96    1.63
   1   5  -2   34.11    1.68
   1   5  -2   30.10    1.57
  -1  -5   2   36.81    1.77
   1   5  -1   43.69    1.88
   1   5  -1   40.56    1.78
   1   5  -1   41.52    1.97
   1   5  -1   39.95    1.80
   1   5  -1   37.38    1.86
  -1  -5   1   40.75    2.01
   1   5   0    4.67    0.38
  -1  -5   0    4.01    0.42
   1   5   0    4.05    0.40
   1   5   0    4.22    0.34
   1   5   0    4.64    0.35
  -1  -5   0    4.75    0.43
   1   5   0    4.64    0.33
  -1  -5  -1  185.33    7.78
   1   5   1  187.57    7.62
  -1  -5  -1  181.16    7.79
   1   5   1  192.03    7.90
   1   5   1  187.84    7.65
  -1  -5  -2   58.25    2.69
   1   5   2   58.16    2.57
   1   5   2   60.81    2.82
   1   5   2   54.26    2.60
  -1  -5  -3   64.15    2.98
   1   5   3   65.70    2.99
   1   5   3   63.53    2.89
   1   5   4   78.48    3.79
   1   5   4   79.18    3.63
   1   5   5   13.78    1.00
   1   5   5   13.34    1.11
   1   5   6   11.32    0.87
   1   5   6   10.40    0.97
   1   5   6   10.72    0.93
   1   5   7   21.34    1.35
   1   5   7   21.86    1.42
   1   5   7   21.79    1.54
   1   5   8    1.18    0.32
   1   5   8    0.84    0.22
   1   5   8    0.70    0.22
   1   5   9    1.07    0.28
   1   5  10    2.67    0.29
  -1  -6  11    0.62    0.18
  -1  -6  10   20.19    1.19
  -1  -6  10   23.80    1.42
   1   6  -9   18.19    1.14
  -1  -6   9   17.48    1.13
  -1  -6   9   20.56    1.40
  -1  -6   8   17.45    1.13
   1   6  -8   18.17    1.18
  -1  -6   8   17.64    1.35
   1   6  -7    0.27    0.17
  -1  -6   7    0.06    0.23
   1   6  -6   61.47    3.00
  -1  -6   5    6.27    0.70
   1   6  -5    5.78    0.45
   1   6  -5    6.14    0.60
  -1  -6   4    2.20    0.41
   1   6  -4    2.73    0.29
   1   6  -4    2.44    0.36
  -1  -6   3    0.72    0.26
   1   6  -3    0.81    0.17
   1   6  -2    3.68    0.45
   1   6  -2    4.44    0.40
  -1  -6   2    5.01    0.50
   1   6  -1    8.31    0.65
  -1  -6   1    8.12    0.67
   1   6  -1    7.14    0.55
  -1  -6   1    7.38    0.60
   1   6  -1    7.14    0.48
   1   6  -1    6.64    0.45
   1   6   0    7.12    0.47
   1   6   0    7.32    0.66
   1   6   0    7.08    0.49
   1   6   0    7.60    0.56
  -1  -6   0    6.25    0.58
  -1  -6  -1    5.19    0.51
   1   6   1    4.46    0.40
   1   6   1    5.32    0.56
   1   6   2   23.47    1.51
   1   6   2   25.81    1.34
  -1  -6  -2   24.80    1.44
   1   6   3   43.12    2.12
  -1  -6  -3   44.75    2.25
   1   6   4   13.12    1.08
   1   6   5  499.70   20.57
   1   6   6   69.67    3.52
   1   6   6   72.78    3.66
   1   6   7    9.51    0.83
   1   6   7   10.60    0.97
   1   6   8    5.52    0.61
   1   6   9   11.70    0.80
  -1  -7  11    0.75    0.18
  -1  -7  10    0.23    0.16
   1   7  -9    0.59    0.18
  -1  -7   9    0.62    0.25
   1   7  -8    0.53    0.20
  -1  -7   8    0.48    0.26
   1   7  -7    0.14    0.15
   1   7  -6   -0.05    0.15
   1   7  -5    9.45    0.82
  -1  -7   5    9.22    0.91
   1   7  -4    4.86    0.56
  -1  -7   4    4.97    0.63
   1   7  -4    4.93    0.44
  -1  -7   3   10.87    0.94
   1   7  -3   10.13    0.70
  -1  -7   3    9.94    0.84
  -1  -7   2   -0.05    0.14
  -1  -7   2    0.04    0.13
   1   7  -2    0.05    0.16
   1   7  -2    0.06    0.12
   1   7  -1    2.35    0.32
  -1  -7   1    2.84    0.38
  -1  -7   1    3.36    0.45
   1   7  -1    2.57    0.27
  -1  -7   0   11.03    0.86
   1   7   0   10.96    0.70
   1   7   0   10.20    0.77
   1   7   0   11.76    0.94
  -1  -7  -1   11.26    0.88
   1   7   1   12.32    0.98
   1   7   1   12.34    0.77
   1   7   1    9.58    0.79
  -1  -7  -2   36.10    1.95
   1   7   2   34.40    2.05
   1   7   2   34.35    1.77
  -1  -7  -3   34.11    1.92
   1   7   3   37.11    2.16
   1   7   4  259.05   10.05
   1   7   4  204.67    9.93
   1   7   5  431.05   17.87
   1   7   6    1.53    0.38
   1   7   6    1.28    0.33
   1   7   7    1.10    0.30
   1   7   7    1.42    0.28
   1   7   8   21.38    1.27
  -1  -8  10    1.23    0.23
  -1  -8  10    1.91    0.26
  -1  -8   9    3.95    0.47
  -1  -8   9    4.09    0.47
   1   8  -8   90.33    4.04
  -1  -8   8   90.48    4.27
   1   8  -7   -0.26    0.18
   1   8  -6   14.45    1.09
  -1  -8   6   16.72    1.26
   1   8  -5    0.89    0.28
  -1  -8   5    0.19    0.23
  -1  -8   5    1.14    0.31
  -1  -8   4    4.85    0.60
   1   8  -4    3.72    0.40
   1   8  -4    4.41    0.55
  -1  -8   4    4.33    0.59
  -1  -8   3   11.01    0.90
   1   8  -3   10.16    0.75
  -1  -8   3   11.88    1.00
  -1  -8   2   12.56    1.00
   1   8  -2   10.49    0.79
  -1  -8   2   11.20    0.88
   1   8  -1    2.23    0.43
   1   8  -1    3.00    0.39
  -1  -8   1    3.30    0.48
  -1  -8   0   11.05    0.91
   1   8   0   11.58    0.73
   1   8   0   10.37    0.96
   1   8   1    0.55    0.27
  -1  -8  -1    0.20    0.17
   1   8   1    0.26    0.14
  -1  -8  -2   38.26    2.09
   1   8   3    1.59    0.42
   1   8   4    1.48    0.37
   1   8   4    1.12    0.35
   1   8   5   22.66    1.48
   1   8   6    2.45    0.40
   1   8   6    1.57    0.32
   1   8   7   -0.04    0.13
   1   8   7    0.25    0.11
   1   8   8    0.10    0.10
  -1  -9   9    5.52    0.47
  -1  -9   9    5.61    0.46
  -1  -9   8   10.29    0.76
  -1  -9   7    0.13    0.15
  -1  -9   6    0.61    0.23
  -1  -9   6    0.21    0.19
  -1  -9   5   65.06    3.28
  -1  -9   5   64.68    3.17
  -1  -9   4   12.08    0.96
  -1  -9   4   12.76    1.05
  -1  -9   3    5.30    0.65
  -1  -9   3    5.78    0.60
  -1  -9   2   11.27    0.97
   1   9  -2   11.94    1.04
  -1  -9   1   -0.05    0.18
   1   9  -1    0.06    0.21
  -1  -9   0   13.93    1.07
   1   9   0   14.25    1.17
  -1  -9  -1    0.39    0.19
   1   9   1    0.37    0.23
  -1  -9  -2   10.48    0.83
   1   9   3   -0.06    0.19
   1   9   3    0.06    0.23
   1   9   4    4.94    0.58
   1   9   4    4.48    0.57
   1   9   5    1.21    0.28
   1   9   6    0.54    0.20
   1   9   6    0.61    0.16
   1  10  -8   -0.02    0.08
  -1 -10   7    0.29    0.12
  -1 -10   7    0.19    0.12
   1  10  -7    0.23    0.16
  -1 -10   6    0.04    0.15
  -1 -10   6   -0.03    0.10
  -1 -10   5    1.66    0.34
  -1 -10   5    1.71    0.29
  -1 -10   4   19.06    1.27
  -1 -10   3    0.76    0.24
   1  10  -3    0.48    0.25
   1  10  -2    6.96    0.74
  -1 -10   2    6.38    0.66
  -1 -10   1    3.03    0.44
   1  10  -1    3.39    0.51
   1  10   0   24.74    1.62
  -1 -10   0   25.90    1.51
  -1 -10  -1   29.36    1.63
   1  10   2   24.39    1.73
   1  10   2   35.57    1.85
   1  10   3    9.75    0.80
   1  10   3    8.92    0.78
   1  10   4    4.33    0.48
   1  10   4    5.29    0.50
   1  10   5   13.40    0.79
   1  10   5   13.83    0.85
  -1 -11   6   10.81    0.68
  -1 -11   5   11.77    0.78
  -1 -11   4   34.06    1.75
   1  11  -3    0.64    0.22
  -1 -11   3    0.41    0.18
   1  11  -2    1.63    0.33
  -1 -11   2    1.74    0.30
  -1 -11   1    0.22    0.15
   1  11  -1   -0.04    0.14
   1  11   0   33.01    1.82
  -1 -11   0   34.49    1.69
   1  11   1    2.01    0.32
   1  11   1    2.53    0.37
   1  11   2    1.63    0.27
   1  11   2    1.59    0.28
   1  11   3    1.97    0.27
   1  11   3    2.08    0.27
   1  12  -1    0.12    0.09
   1  12   0    1.01    0.18
  -2  12   1    0.14    0.08
   2 -12   0    0.04    0.08
   2 -12   1   12.34    0.81
   2 -12   1   11.13    0.74
   2 -12   2    5.48    0.49
   2 -12   2    4.94    0.45
   2 -12   3    0.05    0.10
   2 -12   3    0.07    0.09
   2 -12   4    2.86    0.29
   2 -12   4    2.54    0.28
  -2  11   4   -0.03    0.12
  -2  11   4    0.14    0.10
  -2  11   3    0.18    0.14
  -2  11   3    0.39    0.16
   2 -11  -3    0.12    0.10
   2 -11  -2    2.91    0.38
   2 -11  -1    6.29    0.61
   2 -11   0   14.52    1.05
   2 -11   1   25.40    1.51
   2 -11   1   21.64    1.44
   2 -11   2    2.85    0.42
   2 -11   2    2.73    0.42
   2 -11   2    1.93    0.30
  -2  11  -2    2.66    0.38
  -2  11  -3   25.53    1.47
   2 -11   3   27.17    1.58
   2 -11   3   29.40    1.64
   2 -11   4    1.19    0.27
  -2  11  -4    0.90    0.20
   2 -11   4    1.00    0.25
   2 -11   5   19.92    1.17
   2 -11   5   21.61    1.25
   2 -11   6   15.85    0.93
   2 -11   6   21.57    1.09
  -2  10   6   -0.02    0.08
  -2  10   6    0.04    0.09
  -2  10   5    2.98    0.38
  -2  10   5    2.41    0.34
  -2  10   4    4.02    0.49
   2 -10  -4    3.46    0.41
  -2  10   4    2.51    0.36
   2 -10  -3    2.34    0.39
   2 -10  -2   63.58    3.07
   2 -10  -2   55.48    3.02
   2 -10  -1    6.76    0.74
   2 -10  -1    7.62    0.66
   2 -10   0   13.14    0.97
   2 -10   0   14.99    1.17
   2 -10   0   13.35    1.13
   2 -10   1    4.24    0.61
   2 -10   1    5.87    0.68
  -2  10  -1    4.73    0.59
  -2  10  -2   35.19    2.08
   2 -10   2   41.21    2.24
   2 -10   2   40.84    2.29
   2 -10   3    0.60    0.28
  -2  10  -3    0.50    0.23
   2 -10   3    0.32    0.21
   2 -10   4   10.88    0.90
  -2  10  -4    9.88    0.82
   2 -10   4   12.07    0.99
  -2  10  -5    2.45    0.34
   2 -10   5    1.78    0.39
   2 -10   5    2.18    0.37
   2 -10   6    1.03    0.24
   2 -10   7    1.03    0.24
   2 -10   7    0.93    0.18
   2 -10   8   -0.02    0.08
  -2   9   7    6.17    0.53
   2  -9  -6   16.58    0.97
  -2   9   6   15.15    1.06
  -2   9   6   15.12    1.00
   2  -9  -5    5.82    0.57
  -2   9   5    4.34    0.56
  -2   9   5    5.23    0.58
   2  -9  -4    3.82    0.52
   2  -9  -3   42.43    2.19
   2  -9  -3   44.51    2.41
   2  -9  -3   40.60    2.36
   2  -9  -2   36.14    2.12
   2  -9  -2   35.43    1.95
   2  -9  -1    1.41    0.31
   2  -9  -1    1.23    0.35
   2  -9   0    2.56    0.49
   2  -9   0    2.64    0.46
  -2   9   0    2.15    0.42
   2  -9   1    2.62    0.48
  -2   9  -1    1.81    0.36
   2  -9   1    1.99    0.42
   2  -9   2    1.93    0.43
  -2   9  -2    2.68    0.43
   2  -9   2    2.40    0.45
   2  -9   3  155.60    6.93
   2  -9   3  151.55    7.03
  -2   9  -3  158.21    6.85
   2  -9   4   14.30    1.12
   2  -9   5   29.60    1.77
   2  -9   6    0.51    0.25
   2  -9   6    0.68    0.24
   2  -9   7    7.20    0.71
   2  -9   7    7.51    0.63
   2  -9   8    2.05    0.33
   2  -9   9    1.09    0.18
  -2   8   8   10.13    0.74
  -2   8   7    0.38    0.16
   2  -8  -7    0.48    0.17
  -2   8   7    0.50    0.22
  -2   8   6    4.02    0.51
  -2   8   6    5.45    0.62
   2  -8  -6    4.38    0.51
  -2   8   5   22.48    1.58
   2  -8  -5   23.35    1.52
   2  -8  -4   17.45    1.30
   2  -8  -3    7.56    0.78
   2  -8  -3    8.43    0.75
   2  -8  -3    7.45    0.80
   2  -8  -2    0.70    0.25
   2  -8  -2    0.87    0.27
   2  -8  -1    8.32    0.83
   2  -8  -1    7.51    0.78
  -2   8   1    7.62    0.75
   2  -8   0    2.04    0.41
  -2   8   0    1.83    0.36
   2  -8   0    1.92    0.39
   2  -8   1   16.80    1.23
  -2   8  -1   17.43    1.21
   2  -8   1   16.22    1.27
   2  -8   2 1385.59   54.92
  -2   8  -2 1330.29   54.84
   2  -8   2 1402.07   55.04
   2  -8   3  147.92    6.59
   2  -8   4   21.11    1.42
   2  -8   5   40.22    2.33
   2  -8   5   36.45    2.13
   2  -8   6    0.26    0.20
   2  -8   6    0.39    0.26
   2  -8   7   19.63    1.36
   2  -8   7   16.60    1.15
   2  -8   8   -0.06    0.10
   2  -8   8   -0.05    0.18
   2  -8   9    3.01    0.36
  -2   7   9    8.52    0.68
   2  -7  -9    9.26    0.63
   2  -7  -8   10.66    0.76
  -2   7   8   10.19    0.85
  -2   7   7    0.04    0.16
   2  -7  -7   -0.09    0.14
  -2   7   7    0.06    0.21
  -2   7   6    0.05    0.16
   2  -7  -6    0.05    0.16
  -2   7   6    0.06    0.21
   2  -7  -5    4.49    0.60
   2  -7  -4    1.04    0.27
   2  -7  -4    0.71    0.27
   2  -7  -3   24.93    1.62
   2  -7  -3   25.42    1.53
   2  -7  -2   41.22    2.19
   2  -7  -2   43.08    2.32
   2  -7  -1    2.85    0.44
   2  -7  -1    3.41    0.46
  -2   7   1    2.53    0.39
  -2   7   0    1.47    0.29
   2  -7   0    1.24    0.30
   2  -7   0    1.29    0.28
   2  -7   1   71.39    3.45
   2  -7   1   69.91    3.50
  -2   7  -1   73.43    3.40
   2  -7   2  155.53    6.65
   2  -7   2  148.25    6.49
   2  -7   3   62.18    3.36
   2  -7   3   70.78    3.31
   2  -7   4   17.54    1.30
   2  -7   4   15.27    1.15
   2  -7   5    0.65    0.30
   2  -7   5    0.59    0.25
   2  -7   6    1.60    0.36
   2  -7   7  121.11    5.45
   2  -7   8   14.72    1.00
   2  -7   8   18.85    1.27
   2  -7   9    4.66    0.52
   2  -7  10    1.52    0.22
  -2   6  10    4.27    0.43
   2  -6  -9    1.51    0.28
  -2   6   9    1.83    0.34
  -2   6   8    1.40    0.37
   2  -6  -8    1.57    0.32
   2  -6  -7    6.48    0.70
  -2   6   7    7.09    0.79
  -2   6   6  221.21    9.78
   2  -6  -6  224.57    9.66
  -2   6   6  226.80    9.60
   2  -6  -5   13.36    1.09
   2  -6  -4   46.23    2.41
   2  -6  -4   46.83    2.53
   2  -6  -3   15.03    1.05
   2  -6  -3   15.61    1.14
  -2   6   2    0.76    0.22
   2  -6  -2    0.69    0.22
   2  -6  -2    0.61    0.23
  -2   6   1   20.99    1.28
   2  -6  -1   23.34    1.33
   2  -6  -1   20.96    1.32
   2  -6  -1   21.14    1.16
   2  -6   0  109.09    4.58
   2  -6   0  105.88    4.45
   2  -6   0  104.62    4.43
  -2   6   0  103.23    4.51
   2  -6   1    1.88    0.27
   2  -6   1    1.69    0.28
   2  -6   1    1.81    0.30
   2  -6   2   30.89    1.68
   2  -6   2   31.38    1.77
   2  -6   2   28.04    1.61
   2  -6   3    0.27    0.19
   2  -6   3    0.65    0.21
   2  -6   3    0.82    0.27
   2  -6   4   21.19    1.34
   2  -6   4   20.03    1.31
   2  -6   4   22.89    1.45
   2  -6   5   13.98    1.10
   2  -6   5   15.49    1.11
   2  -6   5   16.30    1.20
   2  -6   5   14.83    1.08
   2  -6   6   57.87    2.89
   2  -6   6   60.02    2.96
   2  -6   6   57.81    3.03
   2  -6   6   55.50    2.99
   2  -6   7   -0.18    0.17
   2  -6   7    0.15    0.14
   2  -6   7   -0.06    0.23
   2  -6   7    0.18    0.21
   2  -6   8    0.29    0.21
   2  -6   8    0.11    0.19
   2  -6   9    9.11    0.78
   2  -6  10    0.03    0.10
  -2   5  11   25.61    1.31
  -2   5  10    2.51    0.38
   2  -5 -10    2.34    0.31
   2  -5  -9    5.64    0.59
  -2   5   9    5.41    0.64
   2  -5  -8   25.00    1.58
  -2   5   8   24.54    1.64
  -2   5   7   19.39    1.43
  -2   5   7   21.71    1.35
   2  -5  -7   20.73    1.41
  -2   5   6   60.00    2.96
  -2   5   6   58.90    3.11
   2  -5  -6   61.18    3.06
   2  -5  -5    9.94    0.86
   2  -5  -4   27.86    1.41
   2  -5  -4   29.00    1.62
   2  -5  -4   27.87    1.67
   2  -5  -3   72.21    3.16
  -2   5   3   64.10    3.01
   2  -5  -3   59.32    2.87
   2  -5  -3   64.14    3.02
   2  -5  -3   67.49    2.84
   2  -5  -3   55.61    3.01
  -2   5   2    5.14    0.50
   2  -5  -2    5.44    0.54
   2  -5  -2    4.06    0.39
   2  -5  -2    4.48    0.40
   2  -5  -2    4.76    0.39
  -2   5   2    4.40    0.46
   2  -5  -2    4.06    0.46
   2  -5  -1  845.10   33.83
   2  -5  -1  854.89   33.69
  -2   5   1  841.49   33.78
   2  -5  -1  836.77   33.73
  -2   5   0   53.58    2.43
   2  -5   0   53.48    2.47
   2  -5   0   54.58    2.35
   2  -5   0   48.25    2.40
   2  -5   1    0.53    0.18
   2  -5   1    0.44    0.12
   2  -5   1    0.34    0.14
   2  -5   1    0.87    0.19
   2  -5   1    0.24    0.16
   2  -5   2   27.10    1.51
   2  -5   2   25.72    1.33
   2  -5   2   23.91    1.38
   2  -5   2   25.59    1.42
   2  -5   2   26.70    1.47
   2  -5   3   11.11    0.82
   2  -5   3   11.07    0.77
   2  -5   3   11.15    0.83
   2  -5   4   -0.04    0.13
   2  -5   4    0.04    0.12
   2  -5   4   -0.05    0.15
   2  -5   4    0.11    0.13
   2  -5   5    0.66    0.25
   2  -5   5    0.59    0.23
   2  -5   5    0.81    0.25
   2  -5   5    0.59    0.20
   2  -5   6    7.67    0.71
   2  -5   6    6.95    0.74
   2  -5   6    7.23    0.69
   2  -5   6    8.29    0.79
   2  -5   7    7.77    0.72
   2  -5   7    8.34    0.82
   2  -5   7    7.61    0.71
   2  -5   7    6.69    0.76
   2  -5   8   11.55    1.02
   2  -5   8   12.10    1.02
   2  -5   8   10.92    0.86
   2  -5   9   22.66    1.50
   2  -5   9   21.85    1.44
   2  -5  10   21.22    1.27
   2  -5  10   25.22    1.35
  -2   4  11    5.04    0.49
  -2   4  11    4.60    0.44
   2  -4 -10   13.71    0.93
  -2   4  10   14.47    1.07
   2  -4  -9    0.33    0.20
  -2   4   9   -0.06    0.19
  -2   4   8    3.44    0.54
   2  -4  -8    4.26    0.53
   2  -4  -7    0.05    0.16
  -2   4   6   65.34    3.10
   2  -4  -6   67.24    3.24
   2  -4  -5    5.23    0.57
   2  -4  -5    6.84    0.51
   2  -4  -4    5.34    0.53
   2  -4  -4    6.18    0.47
   2  -4  -4    4.94    0.53
   2  -4  -3    1.84    0.23
   2  -4  -3    1.09    0.24
   2  -4  -3    1.73    0.27
  -2   4   3    1.99    0.29
   2  -4  -3    1.77    0.23
   2  -4  -3    2.29    0.33
   2  -4  -2  425.95   18.15
  -2   4   2  425.46   18.18
   2  -4  -2  426.86   18.00
   2  -4  -2  487.22   17.94
   2  -4  -1  113.09    4.55
   2  -4  -1  109.56    4.87
   2  -4  -1  115.95    4.69
   2  -4   0  179.35    7.76
   2  -4   0  191.75    7.60
   2  -4   1   17.60    0.90
   2  -4   1   17.25    0.98
   2  -4   1   19.50    1.06
   2  -4   1   16.81    1.01
   2  -4   2  214.27    8.74
  -2   4  -2  201.46    8.40
   2  -4   2  229.18    8.61
   2  -4   2  223.73    8.71
   2  -4   2  213.77    8.78
   2  -4   3   58.49    2.92
   2  -4   3   63.20    2.84
  -2   4  -3   63.30    2.66
   2  -4   3   67.51    2.91
   2  -4   3   63.04    2.91
   2  -4   4  220.78    8.93
   2  -4   4  202.59    8.88
   2  -4   4  211.86    8.89
   2  -4   4  213.71    8.83
   2  -4   5    3.34    0.42
   2  -4   5    3.80    0.46
   2  -4   5    2.90    0.41
   2  -4   5    3.00    0.44
   2  -4   5    2.80    0.38
   2  -4   6   11.50    0.94
   2  -4   6   11.76    0.87
   2  -4   6   12.56    0.93
   2  -4   6   10.05    0.92
   2  -4   6   12.20    0.97
   2  -4   7    2.30    0.43
   2  -4   7    2.81    0.47
   2  -4   7    2.43    0.46
   2  -4   7    2.83    0.42
   2  -4   8   42.36    2.35
   2  -4   8   35.27    2.23
   2  -4   8   40.78    2.14
   2  -4   8   43.29    2.36
   2  -4   9    0.44    0.24
   2  -4   9    0.03    0.12
   2  -4  10   27.50    1.58
  -2   3  12    1.52    0.21
  -2   3  11    7.23    0.63
   2  -3 -10    3.16    0.41
   2  -3  -9   27.88    1.66
   2  -3  -8    2.73    0.43
   2  -3  -7   12.33    0.96
  -2   3   6    9.48    0.83
   2  -3  -6   11.86    0.87
   2  -3  -5    0.03    0.07
  -2   3   5    0.06    0.07
  -2   3   5   -0.04    0.13
   2  -3  -5    0.05    0.10
   2  -3  -5   -0.04    0.09
  -2   3   4    0.19    0.10
   2  -3  -4    0.03    0.09
   2  -3  -4    0.15    0.10
   2  -3  -4    0.13    0.12
  -2   3   3   70.63    3.16
   2  -3  -3   71.56    3.17
   2  -3  -3   71.87    3.18
   2  -3  -2   62.51    2.65
  -2   3   2   62.78    2.83
  -2   3   1  501.98   18.61
   2  -3  -1  463.97   18.31
   2  -3  -1  482.69   18.41
   2  -3  -1  447.77   18.32
   2  -3   0   11.85    0.58
   2  -3   1  255.37   10.28
   2  -3   2   48.91    2.14
   2  -3   3  805.73   31.98
   2  -3   3  791.85   31.99
  -2   3  -3  811.50   31.77
   2  -3   3  786.79   31.98
   2  -3   3  786.59   32.03
  -2   3  -4   44.44    2.18
   2  -3   4   46.18    2.25
  -2   3  -4   48.17    2.10
   2  -3   4   47.43    2.26
   2  -3   5    1.79    0.32
  -2   3  -5    1.05    0.19
   2  -3   5    2.24    0.33
   2  -3   5    1.48    0.28
   2  -3   5    1.88    0.31
  -2   3  -5    1.01    0.22
   2  -3   6    2.83    0.45
   2  -3   6    3.27    0.43
   2  -3   6    3.78    0.48
   2  -3   7    7.75    0.80
   2  -3   7    7.81    0.77
   2  -3   7    8.46    0.75
   2  -3   8    3.89    0.58
   2  -3   8    2.94    0.50
   2  -3   8    4.00    0.49
   2  -3   8    3.08    0.49
   2  -3   9    0.21    0.21
   2  -3   9    0.06    0.21
   2  -3   9   -0.06    0.19
   2  -3  10    0.30    0.16
   2  -3  10    0.39    0.20
   2  -3  11   19.73    1.06
  -2   2  12    3.69    0.34
  -2   2  11    8.59    0.71
   2  -2 -11    6.77    0.53
   2  -2 -10    2.77    0.39
  -2   2   9   12.53    1.08
   2  -2  -9   13.96    1.02
   2  -2  -8   47.51    2.60
  -2   2   8   51.59    2.71
   2  -2  -8   52.98    2.63
  -2   2   7    8.94    0.81
   2  -2  -7   10.14    0.82
  -2   2   6   23.61    1.42
   2  -2  -6   27.05    1.46
  -2   2   6   22.29    1.27
  -2   2   6   23.18    1.36
   2  -2  -6   25.22    1.38
   2  -2  -5   34.31    1.75
  -2   2   5   36.40    1.77
  -2   2   5   35.20    1.84
   2  -2  -5   39.44    1.73
  -2   2   5   33.45    1.72
  -2   2   4    3.94    0.37
   2  -2  -4    4.22    0.36
  -2   2   4    4.23    0.36
   2  -2  -4    4.55    0.36
  -2   2   3   32.77    1.50
   2  -2  -3   33.82    1.51
  -2   2   2    6.47    0.48
   2  -2  -2    7.21    0.39
   2  -2  -1   92.85    3.71
   2  -2   0    3.09    0.16
  -2   2  -1   11.60    0.47
  -2   2  -1    9.84    0.46
  -2   2  -2  610.71   24.32
   2  -2   3    0.14    0.11
   2  -2   3    0.08    0.10
  -2   2  -3    0.08    0.06
   2  -2   3    0.08    0.10
  -2   2  -4  133.69    5.72
   2  -2   4  139.85    5.76
   2  -2   4  135.24    5.74
   2  -2   4  137.27    5.80
   2  -2   4  132.91    5.78
  -2   2  -5   45.69    2.21
   2  -2   5   46.07    2.24
   2  -2   5   45.34    2.22
   2  -2   5   43.54    2.19
   2  -2   5   43.85    2.29
   2  -2   5   42.01    2.20
   2  -2   6   40.75    2.14
   2  -2   6   40.62    2.14
   2  -2   6   42.24    2.17
   2  -2   6   39.15    2.21
   2  -2   7  190.69    8.12
   2  -2   7  192.44    8.15
   2  -2   7  184.95    8.07
   2  -2   7  183.87    8.25
   2  -2   8  170.22    7.69
   2  -2   8  179.56    7.65
   2  -2   8  190.33    7.92
   2  -2   8  171.39    7.77
   2  -2   9   26.18    1.62
   2  -2   9   27.46    1.73
   2  -2   9   28.08    1.72
   2  -2   9   25.37    1.48
   2  -2  10    2.01    0.36
   2  -2  10    2.46    0.37
   2  -2  10    2.37    0.39
   2  -2  11    0.55    0.16
   2  -2  11    0.23    0.15
  -2   1  12    2.75    0.34
  -2   1  12    3.01    0.33
   2  -1 -11    2.43    0.30
  -2   1  11    2.22    0.38
  -2   1  11    2.42    0.38
   2  -1 -10    5.55    0.56
  -2   1  10    5.53    0.65
  -2   1   9    8.69    0.84
   2  -1  -9    6.75    0.69
   2  -1  -8   44.72    2.35
  -2   1   8   43.76    2.41
   2  -1  -7    5.76    0.57
  -2   1   7    3.94    0.51
   2  -1  -7    4.90    0.54
   2  -1  -6   15.00    0.97
  -2   1   6   15.49    1.00
   2  -1  -6   13.13    0.96
  -2   1   6   15.28    0.91
  -2   1   6   14.99    1.01
  -2   1   5  585.36   22.66
   2  -1  -5  528.99   22.62
   2  -1  -5  526.47   22.63
   2  -1  -5  559.63   22.56
  -2   1   5  586.08   22.60
  -2   1   5  562.94   22.53
   2  -1  -5  579.65   22.58
  -2   1   4  175.40    7.12
  -2   1   4  176.61    7.07
   2  -1  -4  171.99    7.07
   2  -1  -4  161.53    7.05
   2  -1  -4  171.34    7.18
   2  -1  -4  177.25    7.17
  -2   1   3   91.56    3.82
  -2   1   3   90.55    3.72
   2  -1  -3   85.15    3.69
   2  -1  -3   82.27    3.82
   2  -1  -3   98.19    3.76
  -2   1   2   30.07    1.25
   2  -1  -2   28.77    1.28
   2  -1  -2   28.56    1.24
  -2   1   1  500.95   19.43
   2  -1  -1  480.53   19.29
  -2   1   0    0.08    0.04
  -2   1   0    0.16    0.08
  -2   1  -1  459.34   18.59
   2  -1   1  477.89   18.61
  -2   1  -2   29.17    1.33
   2  -1   2   29.72    1.36
  -2   1  -3   17.73    0.95
   2  -1   3   19.32    0.99
   2  -1   4   38.15    1.88
   2  -1   4   41.74    1.94
  -2   1  -4   39.89    1.89
  -2   1  -4   39.24    1.72
   2  -1   4   37.44    1.94
   2  -1   5    7.33    0.63
   2  -1   5    7.60    0.63
  -2   1  -5    7.03    0.60
   2  -1   5    7.09    0.60
   2  -1   6    0.31    0.20
   2  -1   6    0.49    0.18
   2  -1   6    0.64    0.20
   2  -1   7  368.81   15.46
   2  -1   7  388.13   15.58
   2  -1   7  376.65   15.71
   2  -1   7  369.45   15.48
   2  -1   8   21.44    1.46
   2  -1   8   20.30    1.37
   2  -1   8   21.60    1.38
   2  -1   8   24.06    1.60
   2  -1   9   21.60    1.40
   2  -1   9   19.69    1.28
   2  -1   9   22.78    1.53
   2  -1  10    0.59    0.23
   2  -1  10    0.70    0.21
   2  -1  10    0.79    0.25
   2  -1  11   10.00    0.70
   2  -1  11    8.83    0.63
  -2   0  12    3.24    0.37
  -2   0  12    3.08    0.35
  -2   0  11    3.74    0.48
  -2   0  11    3.75    0.48
   2   0 -11    3.39    0.36
  -2   0  10    0.28    0.20
   2   0 -10    0.08    0.12
  -2   0  10   -0.06    0.19
  -2   0   9    2.83    0.47
   2   0  -9    2.95    0.44
  -2   0   8    0.38    0.21
   2   0  -8    0.38    0.21
  -2   0   7    7.37    0.69
   2   0  -7    6.98    0.65
   2   0  -6  189.83    7.77
   2   0  -6  183.09    8.12
   2   0  -6  200.97    8.11
  -2   0   6  196.03    8.10
   2   0  -6  198.06    8.07
   2   0  -6  186.74    8.07
  -2   0   6  192.86    8.10
   2   0  -5    4.74    0.47
   2   0  -5    5.09    0.46
  -2   0   5    5.15    0.46
   2   0  -5    4.82    0.44
  -2   0   5    4.81    0.41
   2   0  -5    4.75    0.43
   2   0  -4   29.00    1.54
   2   0  -4   29.50    1.47
   2   0  -4   32.37    1.46
  -2   0   4   31.54    1.49
   2   0  -3    6.26    0.41
   2   0  -3    5.79    0.37
  -2   0   2  315.95   12.82
   2   0  -2  324.70   12.87
  -2   0   2  318.72   12.72
   2   0  -2  318.22   12.78
  -2   0   1 1166.52   46.58
  -2   0   1 1159.06   46.47
   2   0  -1 1182.86   46.60
   2   0  -1 1188.76   46.53
  -2   0   1 1185.85   46.53
  -2   0   0 4013.09  157.89
  -2   0   0 3951.53  157.83
  -2   0   0 4028.62  157.86
  -2   0  -1    2.21    0.20
  -2   0  -1    1.82    0.16
  -2   0  -2   73.13    2.98
   2   0   2   71.42    3.09
  -2   0  -3   74.31    3.29
   2   0   3   75.93    3.30
  -2   0  -3   76.46    3.07
   2   0   3   73.44    3.36
   2   0   3   76.16    3.37
   2   0   4   46.99    2.13
  -2   0  -4   39.20    1.73
   2   0   4   43.47    1.98
   2   0   4   40.73    2.01
  -2   0  -4   43.47    2.03
   2   0   4   48.14    2.15
   2   0   5    3.56    0.39
  -2   0  -5    3.24    0.40
   2   0   5    2.93    0.38
   2   0   5    2.96    0.41
   2   0   6   11.66    0.87
   2   0   6   11.28    0.91
   2   0   6   13.51    1.02
   2   0   7    1.11    0.34
   2   0   7    1.54    0.33
   2   0   7    1.57    0.32
   2   0   7    1.71    0.37
   2   0   8    2.65    0.48
   2   0   8    3.30    0.45
   2   0   8    3.43    0.51
   2   0   8    2.56    0.41
   2   0   9    9.61    0.88
   2   0   9    9.52    0.80
   2   0   9    9.29    0.75
   2   0   9   10.15    0.93
   2   0  10    7.12    0.64
   2   0  10    5.86    0.55
   2   0  10    6.18    0.62
   2   0  11    0.27    0.12
  -2  -1  12    0.68    0.19
  -2  -1  12    0.61    0.17
  -2  -1  11    6.50    0.63
  -2  -1  11    6.37    0.65
   2   1 -10    4.18    0.48
  -2  -1  10    4.31    0.56
  -2  -1  10    3.79    0.55
  -2  -1   9    3.97    0.61
   2   1  -9    3.87    0.49
  -2  -1   9    3.52    0.53
  -2  -1   8    0.32    0.19
   2   1  -8    0.18    0.20
  -2  -1   7   21.01    1.35
   2   1  -7   22.42    1.34
   2   1  -6    2.85    0.26
   2   1  -6    2.74    0.35
   2   1  -6    3.18    0.38
  -2  -1   6    3.01    0.38
   2   1  -5   53.95    2.36
   2   1  -5   57.51    2.56
  -2  -1   5   54.27    2.52
   2   1  -5   52.16    2.52
   2   1  -5   57.08    2.51
   2   1  -4  178.14    7.21
  -2  -1   4  180.70    7.21
  -2  -1   4  165.62    7.18
  -2  -1   3   16.52    0.83
   2   1  -3   15.10    0.85
  -2  -1   3   15.41    0.83
  -2  -1   2  179.56    7.10
   2   1  -2  182.52    7.14
  -2  -1   2  170.77    7.11
  -2  -1   2  167.83    7.14
   2   1  -1 9999.00  381.34
   2   1  -1 9507.26  381.31
  -2  -1   1 9505.92  381.28
   2   1   0  303.31   11.61
  -2  -1   0  282.16   11.66
  -2  -1   0  284.62   11.57
  -2  -1  -1   52.91    2.18
  -2  -1  -1   51.08    2.17
  -2  -1  -1   48.28    2.01
  -2  -1  -2   94.78    4.02
   2   1   3   12.03    0.81
   2   1   3   11.91    0.80
   2   1   4   29.75    1.64
   2   1   4   29.60    1.43
   2   1   4   33.78    1.70
   2   1   5    2.25    0.31
   2   1   5    3.35    0.43
   2   1   6    5.64    0.56
   2   1   6    6.71    0.70
   2   1   6    5.99    0.63
   2   1   7    0.31    0.22
   2   1   7    0.50    0.22
   2   1   7    0.35    0.21
   2   1   7    0.48    0.20
   2   1   8    0.64    0.29
   2   1   8   -0.05    0.16
   2   1   8    0.18    0.15
   2   1   8    0.42    0.20
   2   1   9   14.81    1.02
   2   1   9   12.06    0.91
   2   1   9   11.70    0.88
   2   1   9   13.79    1.09
   2   1  10   11.24    0.77
   2   1  10   10.16    0.72
   2   1  10   11.30    0.86
   2   1  11    8.10    0.56
  -2  -2  12   16.14    0.99
  -2  -2  12   16.72    1.01
  -2  -2  12   19.48    1.06
   2   2 -11    4.78    0.43
  -2  -2  11    4.84    0.54
  -2  -2  11    5.07    0.57
  -2  -2  10    4.69    0.57
   2   2 -10    4.33    0.48
  -2  -2  10    4.35    0.60
   2   2  -9   20.37    1.29
  -2  -2   9   19.16    1.35
  -2  -2   9   18.96    1.44
   2   2  -8   34.31    1.84
  -2  -2   8   32.42    1.86
  -2  -2   8   31.54    1.94
   2   2  -8   29.66    1.59
   2   2  -7    0.44    0.20
  -2  -2   7    0.56    0.20
   2   2  -6   14.04    0.77
  -2  -2   6   14.89    0.96
   2   2  -6   13.13    0.92
   2   2  -5    2.52    0.24
  -2  -2   5    2.29    0.31
  -2  -2   5    2.13    0.28
   2   2  -5    2.16    0.30
   2   2  -4  138.03    5.46
   2   2  -4  133.71    5.67
  -2  -2   4  130.67    5.59
   2   2  -4  126.72    5.60
   2   2  -3    3.58    0.34
  -2  -2   3    3.75    0.33
   2   2  -3    3.30    0.33
  -2  -2   3    3.48    0.33
   2   2  -2    0.17    0.09
   2   2  -2   -0.06    0.07
  -2  -2   2    0.08    0.07
  -2  -2   2    0.02    0.07
   2   2  -1    8.35    0.49
   2   2  -1    7.86    0.53
  -2  -2   1    8.76    0.55
   2   2   0   71.71    2.95
  -2  -2   0   69.98    3.07
  -2  -2  -1    0.04    0.07
  -2  -2  -1    0.26    0.10
   2   2   2   13.19    0.85
  -2  -2  -2   13.53    0.82
  -2  -2  -2   13.28    0.82
   2   2   2   14.16    0.70
   2   2   2   13.05    0.70
   2   2   3  117.32    5.31
   2   2   3  125.14    5.31
   2   2   3  121.33    5.07
   2   2   3  126.38    5.10
   2   2   4  487.76   19.52
   2   2   4  484.46   19.27
   2   2   4  463.99   19.52
   2   2   5    1.46    0.31
   2   2   6    4.05    0.54
   2   2   6    4.51    0.49
   2   2   6    5.49    0.53
   2   2   7   19.49    1.28
   2   2   7   23.19    1.34
   2   2   7   20.97    1.51
   2   2   7   19.10    1.35
   2   2   8   15.38    1.06
   2   2   8   16.31    1.26
   2   2   8   14.05    1.06
   2   2   9    1.04    0.32
   2   2   9    0.64    0.21
   2   2  10    6.04    0.58
  -2  -3  12    0.35    0.14
  -2  -3  12    0.21    0.11
   2   3 -11   33.85    1.70
  -2  -3  11   35.74    1.95
  -2  -3  11   35.81    1.88
   2   3 -10    0.49    0.19
  -2  -3  10    0.72    0.24
  -2  -3  10    0.35    0.26
  -2  -3   9  275.65   11.52
  -2  -3   9  264.13   11.34
  -2  -3   8   46.51    2.44
   2   3  -8   47.00    2.41
   2   3  -7   10.31    0.69
  -2  -3   7    8.96    0.77
   2   3  -6    0.18    0.13
   2   3  -6    0.33    0.14
  -2  -3   6    0.37    0.19
   2   3  -5   35.83    1.53
   2   3  -5   30.19    1.56
  -2  -3   5   31.08    1.62
  -2  -3   5   31.06    1.69
  -2  -3   5   33.53    1.76
   2   3  -5   31.34    1.67
   2   3  -4   16.63    0.95
   2   3  -4   17.50    1.07
   2   3  -4   19.02    0.92
  -2  -3   4   18.08    1.05
  -2  -3   4   17.92    1.08
  -2  -3   3    0.82    0.18
   2   3  -3    0.86    0.15
   2   3  -3    0.96    0.17
   2   3  -3    0.88    0.18
  -2  -3   3    0.90    0.20
   2   3  -2    1.53    0.21
   2   3  -2    1.96    0.22
  -2  -3   2    1.58    0.22
   2   3  -1  138.77    5.72
   2   3   0   51.62    2.26
   2   3   1   62.14    2.48
  -2  -3  -1   60.48    2.63
   2   3   2   25.74    1.39
   2   3   2   26.17    1.19
   2   3   2   23.68    1.19
  -2  -3  -2   24.00    1.30
   2   3   2   23.50    1.18
  -2  -3  -2   25.55    1.37
  -2  -3  -3  177.98    6.80
   2   3   3  151.50    6.76
   2   3   3  151.92    6.50
   2   3   3  155.78    6.54
   2   3   3  159.58    6.54
  -2  -3  -3  157.42    6.74
   2   3   3  162.18    6.78
   2   3   4    5.40    0.58
   2   3   4    5.23    0.45
   2   3   4    5.81    0.59
   2   3   5    9.18    0.80
   2   3   5    7.75    0.79
   2   3   6   13.43    1.06
   2   3   7    9.04    0.90
   2   3   7    7.36    0.75
   2   3   8    1.55    0.37
   2   3   9    1.73    0.37
   2   3   9    1.49    0.27
   2   3  10    2.73    0.35
  -2  -4  12   10.98    0.71
   2   4 -11   11.26    0.71
  -2  -4  11   11.65    0.90
  -2  -4  11   10.75    0.77
   2   4 -10    9.12    0.73
  -2  -4  10   10.08    0.83
  -2  -4  10   10.94    0.94
  -2  -4   9   15.60    1.11
  -2  -4   9   14.83    1.22
   2   4  -9   14.07    1.03
  -2  -4   8   15.71    1.13
  -2  -4   7   14.96    1.16
  -2  -4   7   15.30    1.05
   2   4  -7   15.21    0.90
   2   4  -6   59.14    2.66
  -2  -4   6   58.90    2.80
  -2  -4   6   57.20    2.93
  -2  -4   5   25.33    1.38
  -2  -4   5   25.09    1.50
   2   4  -5   25.67    1.31
  -2  -4   4  474.83   18.69
   2   4  -4  450.03   18.68
  -2  -4   4  455.71   18.66
   2   4  -4  457.97   18.47
  -2  -4   3   51.52    2.44
   2   4  -3   47.67    2.37
   2   4  -3   52.08    2.22
   2   4  -3   50.48    2.34
  -2  -4   3   46.98    2.40
   2   4  -3   47.06    2.35
   2   4  -3   50.17    2.27
  -2  -4   3   53.76    2.44
   2   4  -2  137.61    6.31
   2   4  -2  152.77    6.19
  -2  -4   2  146.61    6.39
   2   4  -2  154.54    6.35
   2   4  -2  155.73    6.41
   2   4  -2  154.40    6.28
  -2  -4   2  157.85    6.43
  -2  -4   2  153.19    6.41
   2   4  -1   -0.03    0.06
   2   4  -1   -0.02    0.06
   2   4  -1    0.05    0.09
   2   4  -1    0.08    0.09
  -2  -4   0  231.17    9.37
   2   4   0  225.09    9.16
   2   4   0  231.86    9.24
   2   4   0  219.31    9.26
   2   4   0  226.71    9.22
  -2  -4  -1   83.14    3.72
   2   4   1   81.54    3.51
   2   4   1   83.10    3.65
   2   4   1   82.05    3.49
   2   4   1   89.75    3.50
   2   4   2   40.81    2.04
   2   4   2   36.28    1.90
  -2  -4  -2   37.54    2.01
   2   4   2   37.23    1.77
   2   4   3   25.07    1.49
   2   4   3   25.36    1.27
   2   4   3   23.42    1.23
   2   4   3   24.15    1.28
   2   4   4   -0.10    0.18
   2   4   4    0.21    0.19
   2   4   4    0.03    0.11
   2   4   5   10.28    0.92
   2   4   5    9.67    0.91
   2   4   6   14.01    1.12
   2   4   7   14.09    1.23
   2   4   7   17.83    1.24
   2   4   8   12.52    1.08
   2   4   8   13.29    0.96
   2   4   9    1.64    0.32
   2   4  10    0.10    0.10
  -2  -5  11   13.32    0.90
   2   5 -11   11.38    0.68
   2   5 -10   14.49    0.92
  -2  -5  10   11.73    0.85
  -2  -5  10   15.09    1.11
   2   5  -9   35.56    1.86
  -2  -5   9   31.74    1.77
   2   5  -8   16.17    1.12
   2   5  -7    0.17    0.17
  -2  -5   7    0.09    0.16
  -2  -5   7    0.24    0.21
   2   5  -6   31.42    1.71
   2   5  -6   29.24    1.51
  -2  -5   6   30.77    1.85
   2   5  -5  207.51    8.56
  -2  -5   5  207.65    8.90
   2   5  -4    0.61    0.20
   2   5  -4    0.55    0.16
  -2  -5   4    0.46    0.19
   2   5  -3    8.70    0.66
   2   5  -3    6.93    0.55
  -2  -5   3    9.42    0.74
   2   5  -3    7.14    0.53
   2   5  -2    3.60    0.39
   2   5  -2    3.43    0.40
  -2  -5   2    4.73    0.47
   2   5  -2    4.32    0.39
   2   5  -2    3.44    0.34
  -2  -5   1   18.79    1.16
   2   5  -1   20.44    1.11
   2   5  -1   22.17    1.21
   2   5  -1   20.90    1.09
   2   5   0  118.75    4.98
   2   5   0  115.07    5.08
   2   5   0  121.21    4.97
   2   5   0  128.12    5.22
  -2  -5   0  114.08    5.06
   2   5   0  115.98    5.02
   2   5   1   30.13    1.65
   2   5   1   29.83    1.47
   2   5   1   30.90    1.47
   2   5   1   28.00    1.49
   2   5   2    3.35    0.34
   2   5   2    3.09    0.32
   2   5   2    3.32    0.47
   2   5   2    3.23    0.43
   2   5   2    2.75    0.33
   2   5   3    5.59    0.63
   2   5   4    9.84    0.90
   2   5   4    8.27    0.67
   2   5   4   10.61    0.94
   2   5   5   27.96    1.84
   2   5   5   31.86    1.93
   2   5   6    1.31    0.35
   2   5   7    3.89    0.52
   2   5   8   12.27    0.86
   2   5   8   11.83    0.97
   2   5   9    0.49    0.18
  -2  -6  11   14.80    0.92
   2   6 -10    0.37    0.15
  -2  -6  10    0.18    0.18
   2   6  -9    1.94    0.33
   2   6  -8   10.35    0.84
  -2  -6   8    9.53    0.93
   2   6  -7    9.15    0.81
  -2  -6   7    9.74    0.93
   2   6  -6   19.87    1.28
  -2  -6   6   19.95    1.41
   2   6  -6   18.09    1.05
   2   6  -5    2.29    0.30
  -2  -6   5    2.99    0.47
   2   6  -4   49.53    2.61
  -2  -6   4   54.17    2.77
   2   6  -4   54.35    2.48
   2   6  -4   53.67    2.40
   2   6  -3    8.70    0.59
   2   6  -3    8.02    0.55
  -2  -6   3   10.67    0.84
   2   6  -3    9.34    0.66
   2   6  -3    9.36    0.76
   2   6  -2   60.87    2.80
  -2  -6   2   59.20    2.83
   2   6  -2   57.85    2.64
   2   6  -2   53.66    2.51
   2   6  -2   57.63    2.57
  -2  -6   1  124.15    5.35
   2   6  -1  119.80    5.34
   2   6  -1  126.92    5.25
   2   6  -1  121.07    5.12
   2   6  -1  119.86    5.15
   2   6   0  421.72   17.59
   2   6   0  435.82   17.29
  -2  -6   0  413.96   17.43
   2   6   0  437.84   17.33
   2   6   1    4.73    0.46
   2   6   1    3.49    0.49
   2   6   1    4.15    0.42
   2   6   1    4.52    0.41
   2   6   2    0.03    0.13
   2   6   2    0.03    0.11
   2   6   2    0.18    0.23
   2   6   3   13.10    0.89
   2   6   3   14.55    1.15
   2   6   4    6.43    0.75
   2   6   4    7.02    0.79
   2   6   5   75.32    3.62
   2   6   5   66.65    3.59
   2   6   6   10.30    0.92
   2   6   7    2.89    0.43
   2   6   8   12.75    0.92
   2   6   8   12.88    0.80
   2   6   9    1.15    0.20
   2   7 -10    1.30    0.20
   2   7  -9    3.46    0.41
   2   7  -8    1.71    0.33
  -2  -7   8    1.24    0.34
   2   7  -7    8.48    0.78
  -2  -7   7    9.22    0.88
   2   7  -6    6.60    0.53
  -2  -7   6    7.80    0.81
   2   7  -6    8.16    0.75
   2   7  -5   13.17    0.84
  -2  -7   5   13.22    1.11
  -2  -7   4   15.41    1.16
  -2  -7   4   13.92    1.02
   2   7  -4   12.74    1.02
   2   7  -4   13.88    0.89
  -2  -7   3    8.68    0.80
   2   7  -3    8.27    0.64
   2   7  -3    7.49    0.73
   2   7  -3    7.91    0.55
   2   7  -2    2.52    0.28
  -2  -7   2    3.13    0.44
   2   7  -2    2.79    0.30
   2   7  -2    2.81    0.43
   2   7  -2    2.78    0.36
   2   7  -1   53.58    2.55
   2   7  -1   54.41    2.40
   2   7  -1   49.43    2.72
  -2  -7   1   51.23    2.62
   2   7  -1   51.98    2.43
   2   7   0    0.29    0.15
   2   7   0    0.11    0.19
   2   7   0    0.18    0.13
  -2  -7   0    0.20    0.13
   2   7   1    7.22    0.75
   2   7   1    7.49    0.67
   2   7   1    8.34    0.64
   2   7   2    2.25    0.46
   2   7   2    1.59    0.29
   2   7   3   24.15    1.43
   2   7   3   28.97    1.77
   2   7   4   80.75    4.04
   2   7   4   80.77    4.01
   2   7   5  103.82    4.80
   2   7   5  100.18    4.81
   2   7   6    6.53    0.66
   2   7   6    6.25    0.67
   2   7   7    1.14    0.24
   2   7   8    7.63    0.57
  -2  -8   9   12.07    0.86
  -2  -8   9   12.27    0.81
   2   8  -9   12.01    0.76
  -2  -8   8   68.41    3.28
   2   8  -8   66.07    3.13
  -2  -8   8   68.37    3.20
  -2  -8   7    1.87    0.35
   2   8  -7    1.44    0.30
  -2  -8   7    1.71    0.35
  -2  -8   6    3.02    0.44
   2   8  -6    2.92    0.44
  -2  -8   6    2.99    0.50
  -2  -8   5   31.95    1.94
   2   8  -5   31.61    1.62
  -2  -8   5   32.13    1.81
   2   8  -4   16.88    1.25
   2   8  -4   19.42    1.12
  -2  -8   4   18.61    1.33
   2   8  -3   34.66    1.96
  -2  -8   3   35.07    1.99
   2   8  -3   32.88    1.76
   2   8  -2   55.50    2.79
  -2  -8   2   50.83    2.63
   2   8  -2   51.79    2.49
   2   8  -2   48.80    2.31
   2   8  -1   -0.06    0.19
  -2  -8   1   -0.05    0.11
   2   8  -1    0.08    0.15
   2   8  -1    0.27    0.14
   2   8   0    4.96    0.64
   2   8   0    5.69    0.58
  -2  -8   0    4.48    0.52
   2   8   0    5.14    0.48
   2   8   1    0.68    0.29
   2   8   1    0.29    0.23
   2   8   1    0.20    0.14
   2   8   2    3.90    0.59
   2   8   2    3.36    0.41
   2   8   2    4.50    0.62
   2   8   3    1.07    0.32
   2   8   4   90.44    4.28
   2   8   4   87.85    4.25
   2   8   5    1.10    0.29
   2   8   5    1.06    0.30
   2   8   6    0.54    0.21
   2   8   6    0.33    0.17
  -2  -9   9   23.56    1.20
  -2  -9   8    3.01    0.36
  -2  -9   7    0.32    0.18
  -2  -9   6    0.45    0.23
   2   9  -5   42.68    2.05
  -2  -9   5   46.67    2.37
  -2  -9   4  237.94    9.85
   2   9  -4  228.11    9.57
   2   9  -3  367.78   14.81
  -2  -9   3  352.36   14.67
   2   9  -3  347.37   14.46
   2   9  -2    2.61    0.46
  -2  -9   2    3.10    0.43
   2   9  -2    2.66    0.38
   2   9  -1    0.06    0.20
  -2  -9   1    0.04    0.13
   2   9  -1    0.02    0.08
   2   9   0   22.03    1.51
   2   9   0   21.43    1.45
  -2  -9   0   20.16    1.26
   2   9   1   13.62    1.12
   2   9   2    3.39    0.49
   2   9   2    3.19    0.49
   2   9   3    2.28    0.40
   2   9   4    3.39    0.43
   2   9   4    3.40    0.45
   2   9   5    0.07    0.12
   2   9   5    0.19    0.13
   2   9   6    1.04    0.19
   2  10  -7   13.98    0.84
  -2 -10   7   12.94    0.80
   2  10  -6    1.01    0.23
  -2 -10   6    1.49    0.25
   2  10  -5   64.69    3.16
  -2 -10   5   69.73    3.13
   2  10  -4  366.61   14.58
  -2 -10   4  377.37   14.47
   2  10  -3    4.65    0.52
   2  10  -3    5.29    0.59
  -2 -10   3    4.88    0.49
   2  10  -2    6.88    0.67
   2  10  -2    6.88    0.69
  -2 -10   2    7.45    0.62
   2  10  -1    2.21    0.40
   2  10  -1    2.96    0.43
   2  10   0    2.35    0.36
   2  10   0    2.42    0.40
   2  10   1    8.44    0.75
   2  10   1    7.98    0.68
   2  10   2    0.14    0.15
   2  10   2    0.20    0.19
   2  10   3    3.64    0.40
   2  10   4    4.83    0.41
   2  10   4    3.36    0.35
   2  11  -5    0.28    0.12
   2  11  -4    4.00    0.40
   2  11  -3    4.32    0.43
   2  11  -2    0.65    0.17
   2  11  -1    1.18    0.23
   2  11   0   32.60    1.65
   2  11   1   47.18    2.21
   2  11   2    4.07    0.36
  -3  12   2    4.94    0.40
   3 -12  -1    6.75    0.50
   3 -12   0   17.70    1.02
   3 -12   1    9.92    0.69
   3 -12   2    0.09    0.09
   3 -12   2   -0.03    0.09
   3 -12   3    0.40    0.14
  -3  11   4    1.95    0.26
   3 -11  -4    2.06    0.25
  -3  11   3    0.32    0.17
   3 -11  -3    0.72    0.19
   3 -11  -2    3.56    0.44
   3 -11  -1    1.04    0.27
   3 -11  -1    0.70    0.19
   3 -11   0    6.48    0.62
   3 -11   0    5.60    0.54
   3 -11   0    6.11    0.65
   3 -11   1    1.31    0.26
   3 -11   1    1.55    0.32
   3 -11   1    1.49    0.32
   3 -11   2   29.38    1.62
   3 -11   2   27.96    1.68
   3 -11   3    0.04    0.14
   3 -11   3    0.03    0.12
   3 -11   4   13.46    0.85
   3 -11   5    8.60    0.66
   3 -11   6    1.33    0.21
   3 -10  -6    6.17    0.44
  -3  10   6    7.02    0.54
  -3  10   5    0.84    0.20
  -3  10   5    1.34    0.27
   3 -10  -5    1.27    0.24
   3 -10  -4    5.21    0.53
  -3  10   4    4.27    0.53
   3 -10  -3    4.11    0.53
   3 -10  -2   18.02    1.17
   3 -10  -2   17.93    1.30
   3 -10  -1    6.78    0.75
   3 -10  -1    8.54    0.84
   3 -10  -1    7.44    0.70
   3 -10   0    4.34    0.57
   3 -10   0    3.91    0.51
   3 -10   0    3.64    0.56
   3 -10   1    0.06    0.22
   3 -10   1   -0.05    0.19
   3 -10   2   14.01    1.07
   3 -10   3   12.95    0.97
   3 -10   4   49.33    2.66
   3 -10   4   52.72    2.55
   3 -10   5   20.97    1.23
   3 -10   5   23.43    1.43
   3 -10   6    0.64    0.22
   3 -10   7    3.60    0.36
   3  -9  -8   34.66    1.57
  -3   9   8   32.95    1.59
   3  -9  -7   18.66    1.00
  -3   9   7   16.67    1.05
  -3   9   6   14.41    1.04
   3  -9  -6   16.21    1.02
   3  -9  -5   26.06    1.53
  -3   9   5   24.35    1.59
  -3   9   5   24.36    1.43
   3  -9  -4    2.26    0.41
   3  -9  -3   30.49    1.85
   3  -9  -3   27.96    1.70
   3  -9  -2   49.31    2.70
   3  -9  -2   45.81    2.67
   3  -9  -2   50.59    2.59
   3  -9  -1    7.30    0.75
   3  -9  -1    7.00    0.80
   3  -9  -1    9.06    0.87
   3  -9   0    0.27    0.23
   3  -9   0    0.18    0.20
  -3   9  -1    4.27    0.51
   3  -9   1    5.65    0.65
  -3   9  -2   12.00    0.91
   3  -9   2   13.87    1.05
   3  -9   3    0.13    0.23
   3  -9   3    0.05    0.17
   3  -9   4    0.49    0.28
   3  -9   4    0.32    0.17
   3  -9   5   34.11    1.91
   3  -9   5   28.20    1.65
   3  -9   6    1.38    0.32
   3  -9   7    0.11    0.16
   3  -9   8    1.02    0.19
  -3   8   9    0.02    0.07
  -3   8   8    0.13    0.13
   3  -8  -8    0.29    0.13
  -3   8   7    0.09    0.16
   3  -8  -7   -0.19    0.15
  -3   8   6    0.22    0.19
   3  -8  -6    0.24    0.18
   3  -8  -5    0.51    0.27
   3  -8  -4   39.31    2.16
   3  -8  -4   37.19    2.23
   3  -8  -3   24.82    1.59
   3  -8  -3   27.95    1.71
   3  -8  -3   24.55    1.70
   3  -8  -2   39.14    2.22
   3  -8  -2   34.37    2.07
   3  -8  -2   37.98    2.20
   3  -8  -1    2.94    0.51
   3  -8  -1    4.37    0.58
  -3   8   0   12.31    0.96
   3  -8   0   13.52    1.08
  -3   8  -1   31.01    1.77
   3  -8   1   35.73    1.96
   3  -8   1   34.00    1.77
   3  -8   2    3.94    0.59
   3  -8   2    4.18    0.55
  -3   8  -2    3.74    0.46
   3  -8   2    3.87    0.49
   3  -8   3    1.72    0.43
   3  -8   3    1.35    0.34
   3  -8   3    1.72    0.35
   3  -8   4   24.80    1.55
   3  -8   4   25.97    1.59
   3  -8   4   26.38    1.73
   3  -8   5    0.37    0.24
   3  -8   5    0.10    0.21
   3  -8   5   -0.04    0.14
   3  -8   6    2.28    0.44
   3  -8   7    5.51    0.60
   3  -8   8   17.63    1.06
   3  -8   8   18.43    1.10
   3  -7  -9    3.98    0.40
  -3   7   9    3.21    0.40
  -3   7   8    3.49    0.47
   3  -7  -8    3.71    0.44
  -3   7   7    2.79    0.47
   3  -7  -7    4.01    0.52
   3  -7  -6   22.20    1.51
   3  -7  -5   28.63    1.85
   3  -7  -4    1.51    0.34
   3  -7  -4    1.22    0.22
   3  -7  -4    1.72    0.39
   3  -7  -3   46.82    2.54
   3  -7  -3   45.59    2.48
   3  -7  -3   47.36    2.22
   3  -7  -3   45.19    2.56
   3  -7  -2   23.48    1.24
   3  -7  -2   21.47    1.47
   3  -7  -2   21.78    1.26
   3  -7  -1    0.15    0.13
   3  -7  -1    0.17    0.15
   3  -7   0    1.85    0.38
  -3   7   0    1.56    0.30
   3  -7   0    1.30    0.28
   3  -7   0    1.59    0.34
   3  -7   1   46.29    2.49
   3  -7   1   51.99    2.71
   3  -7   1   51.75    2.58
   3  -7   2  115.03    5.23
   3  -7   2  116.25    5.25
   3  -7   2  118.08    5.40
   3  -7   3   27.53    1.69
   3  -7   3   33.46    1.92
   3  -7   3   30.10    1.77
   3  -7   4    0.42    0.24
   3  -7   4    0.53    0.21
   3  -7   5   15.01    1.06
   3  -7   5   15.48    1.22
   3  -7   5   17.06    1.19
   3  -7   6    8.94    0.87
   3  -7   6    8.69    0.81
   3  -7   6    8.69    0.89
   3  -7   7   75.98    3.70
   3  -7   8    1.15    0.26
   3  -7   9    1.08    0.20
   3  -6 -10    0.02    0.09
   3  -6  -9    0.88    0.24
   3  -6  -8    0.05    0.15
   3  -6  -7    3.04    0.49
   3  -6  -6  263.91   11.32
   3  -6  -5   24.22    1.67
   3  -6  -5   24.88    1.35
   3  -6  -4    0.42    0.24
   3  -6  -4    0.27    0.14
   3  -6  -4    0.68    0.28
   3  -6  -3   28.79    1.46
   3  -6  -3   26.55    1.62
   3  -6  -3   26.39    1.44
   3  -6  -3   25.06    1.60
   3  -6  -2   57.05    2.80
   3  -6  -2   53.86    2.60
   3  -6  -2   55.40    2.59
   3  -6  -1    3.66    0.48
  -3   6   1    3.60    0.41
   3  -6  -1    3.15    0.39
   3  -6  -1    3.35    0.44
   3  -6  -1    3.91    0.41
   3  -6   0    1.04    0.27
   3  -6   0    0.78    0.23
   3  -6   0    0.90    0.23
   3  -6   1    1.57    0.31
   3  -6   1    2.23    0.38
   3  -6   1    2.11    0.35
   3  -6   1    1.49    0.29
   3  -6   2   27.32    1.54
   3  -6   2   24.58    1.60
   3  -6   2   26.82    1.55
   3  -6   2   28.16    1.66
   3  -6   3    1.03    0.26
   3  -6   3    1.17    0.31
   3  -6   3    0.75    0.21
   3  -6   3    0.87    0.28
   3  -6   4   13.00    0.93
   3  -6   4   13.69    1.07
   3  -6   4   13.14    1.09
   3  -6   5    0.40    0.24
   3  -6   5    0.17    0.19
   3  -6   6   17.65    1.26
   3  -6   6   14.15    1.21
   3  -6   6   15.75    1.16
   3  -6   7    0.14    0.18
   3  -6   7    0.05    0.15
   3  -6   7    0.18    0.24
   3  -6   8    5.27    0.56
   3  -6   8    5.10    0.53
   3  -6   8    4.47    0.58
   3  -6   9    7.51    0.68
  -3   5  11    0.13    0.09
   3  -5 -10   28.20    1.52
   3  -5  -9    5.25    0.58
   3  -5  -9    4.42    0.55
  -3   5   8    0.25    0.24
   3  -5  -8    0.22    0.20
  -3   5   7  663.72   27.25
   3  -5  -7  667.95   27.20
  -3   5   6  519.98   21.20
   3  -5  -6  507.50   21.15
   3  -5  -5   58.96    2.71
   3  -5  -5   55.84    3.01
   3  -5  -4   10.03    0.72
   3  -5  -4   10.62    0.88
   3  -5  -3    1.04    0.22
   3  -5  -3    1.45    0.26
   3  -5  -3    1.16    0.28
   3  -5  -3    1.37    0.27
   3  -5  -3    1.15    0.29
   3  -5  -2   14.88    0.99
   3  -5  -2   14.37    0.93
   3  -5  -2   16.24    1.09
   3  -5  -2   14.68    0.92
   3  -5  -1    1.30    0.25
   3  -5  -1    1.62    0.31
   3  -5  -1    1.43    0.26
   3  -5   0    4.44    0.47
   3  -5   0    4.57    0.45
   3  -5   0    4.72    0.45
   3  -5   0    4.46    0.49
   3  -5   1    0.69    0.20
   3  -5   1    0.57    0.20
   3  -5   1    0.45    0.17
   3  -5   1    0.75    0.24
   3  -5   2   35.62    1.88
   3  -5   2   31.98    1.77
   3  -5   2   31.75    1.71
   3  -5   2   35.12    1.86
   3  -5   3   18.87    1.21
   3  -5   3   19.51    1.16
   3  -5   3   21.18    1.31
   3  -5   3   18.07    1.26
   3  -5   4   15.88    1.11
   3  -5   4   13.82    1.09
   3  -5   5    3.02    0.45
   3  -5   5    4.19    0.57
   3  -5   6    5.34    0.62
   3  -5   6    5.73    0.70
   3  -5   7    0.63    0.28
   3  -5   7    1.01    0.28
   3  -5   7    0.96    0.32
   3  -5   8   12.96    0.98
   3  -5   8   13.81    0.99
   3  -5   8   13.24    1.10
   3  -5   9    2.72    0.34
   3  -5   9    2.55    0.41
   3  -5  10   15.67    0.96
  -3   4  11   -0.07    0.13
   3  -4 -11   -0.02    0.09
   3  -4 -10    2.43    0.36
  -3   4  10    1.71    0.36
  -3   4   9   14.86    1.14
   3  -4  -9   12.49    1.04
  -3   4   8    2.26    0.45
   3  -4  -8    2.50    0.47
  -3   4   7  143.87    6.63
   3  -4  -7  151.63    6.63
  -3   4   6   19.00    1.33
   3  -4  -5   38.04    1.89
   3  -4  -4    5.22    0.58
   3  -4  -4    5.81    0.59
   3  -4  -4    6.00    0.51
  -3   4   3   23.51    1.42
   3  -4  -3   24.42    1.32
   3  -4  -3   25.22    1.34
   3  -4  -3   24.93    1.47
   3  -4  -2  239.29   10.04
   3  -4  -2  251.69   10.21
  -3   4   2  247.37   10.19
   3  -4  -2  247.04   10.08
   3  -4  -2  240.11   10.08
   3  -4  -1    0.10    0.12
   3  -4  -1    0.33    0.12
   3  -4  -1    0.10    0.03
   3  -4  -1    0.43    0.14
   3  -4  -1    0.15    0.13
   3  -4   0   10.40    0.62
   3  -4   0   10.87    0.71
   3  -4   0   10.52    0.70
   3  -4   0   10.15    0.64
   3  -4   0   10.53    0.68
   3  -4   1   79.30    3.56
   3  -4   1   75.38    3.50
   3  -4   1   83.05    3.59
   3  -4   2    0.48    0.19
   3  -4   2    0.36    0.16
   3  -4   2    0.69    0.20
   3  -4   3   81.58    3.65
   3  -4   3   75.91    3.59
   3  -4   3   77.90    3.65
   3  -4   4   67.22    3.42
   3  -4   4   75.95    3.49
   3  -4   5    0.82    0.28
   3  -4   5    1.00    0.27
   3  -4   6    3.76    0.53
   3  -4   7    5.34    0.63
   3  -4   7    7.33    0.80
   3  -4   8   11.71    1.06
   3  -4   8   13.15    1.15
   3  -4   9    9.21    0.72
   3  -4   9   11.06    0.91
   3  -4  10    1.86    0.30
  -3   3  12    0.60    0.15
  -3   3  11    6.34    0.61
   3  -3 -11    7.07    0.55
  -3   3  10    1.76    0.35
   3  -3 -10    1.13    0.29
  -3   3   9    1.22    0.34
   3  -3  -9    1.85    0.36
  -3   3   8    0.17    0.17
   3  -3  -8    0.05    0.18
  -3   3   7   17.19    1.25
  -3   3   6   10.33    0.87
   3  -3  -6   11.02    0.77
  -3   3   5   64.48    3.25
   3  -3  -5   67.43    3.28
   3  -3  -5   72.73    3.13
  -3   3   4   17.00    1.13
   3  -3  -4   20.89    1.12
   3  -3  -4   18.52    1.19
   3  -3  -4   19.21    1.09
   3  -3  -4   20.77    1.05
   3  -3  -3   58.31    2.77
   3  -3  -3   63.36    2.87
   3  -3  -3   60.18    2.79
   3  -3  -3   60.32    2.88
   3  -3  -3   58.79    2.55
   3  -3  -3   67.16    2.63
  -3   3   2   64.31    3.14
   3  -3  -2   68.52    2.81
   3  -3  -2   75.42    3.19
   3  -3  -2   78.16    3.17
   3  -3  -1   29.69    1.52
  -3   3   1   29.01    1.53
  -3   3   0    5.81    0.48
   3  -3   1   84.37    3.38
   3  -3   1   83.75    3.42
   3  -3   2    0.03    0.09
   3  -3   2    0.09    0.13
   3  -3   2    0.12    0.12
   3  -3   2   -0.01    0.05
   3  -3   3  192.20    8.11
   3  -3   3  189.14    7.85
   3  -3   3  193.93    8.08
   3  -3   3  188.75    8.01
   3  -3   4   38.00    2.01
   3  -3   4   35.47    1.98
   3  -3   5   55.41    2.71
   3  -3   5   55.95    2.82
   3  -3   5   54.88    2.78
   3  -3   5   53.37    2.82
   3  -3   6   26.32    1.72
   3  -3   6   30.20    1.70
   3  -3   6   27.06    1.69
   3  -3   7   64.69    3.39
   3  -3   7   67.95    3.31
   3  -3   7   69.87    3.35
   3  -3   7   63.36    3.42
   3  -3   8   41.27    2.38
   3  -3   8   42.55    2.26
   3  -3   8   39.60    2.39
   3  -3   9   20.92    1.38
   3  -3   9   18.78    1.18
   3  -3   9   19.63    1.36
   3  -3  10    0.69    0.22
  -3   2  12   -0.05    0.08
  -3   2  12    0.15    0.11
   3  -2 -11    1.25    0.25
  -3   2  11    1.67    0.31
  -3   2  11    1.61    0.32
   3  -2 -10   90.30    4.19
  -3   2  10   91.08    4.29
  -3   2   9    5.30    0.65
   3  -2  -9    5.17    0.61
   3  -2  -8   33.29    1.95
  -3   2   8   33.69    1.96
   3  -2  -7   17.05    1.26
  -3   2   7   23.75    1.40
   3  -2  -6   52.55    2.62
  -3   2   6   51.63    2.60
   3  -2  -5    3.72    0.35
  -3   2   5    4.21    0.45
   3  -2  -5    4.17    0.41
   3  -2  -5    3.36    0.42
   3  -2  -4  168.93    6.97
  -3   2   4  164.40    7.18
   3  -2  -4  177.26    7.22
   3  -2  -4  174.26    7.22
   3  -2  -4  172.05    7.06
   3  -2  -3   28.13    1.49
   3  -2  -3   27.71    1.47
   3  -2  -3   29.24    1.24
   3  -2  -2    0.44    0.16
  -3   2   2    0.56    0.16
   3  -2  -2    0.43    0.07
  -3   2   1  128.09    5.42
  -3   2   0    1.29    0.21
  -3   2  -1   33.40    1.62
   3  -2   2    0.18    0.11
   3  -2   2    0.03    0.10
   3  -2   2    0.42    0.09
  -3   2  -2    0.27    0.07
   3  -2   2    0.34    0.16
   3  -2   3    3.44    0.42
   3  -2   3    4.39    0.47
   3  -2   3    3.60    0.37
   3  -2   3    3.08    0.32
   3  -2   3    3.69    0.41
  -3   2  -3    3.93    0.34
   3  -2   4   34.93    1.83
   3  -2   4   36.55    1.97
   3  -2   4   38.38    2.02
  -3   2  -4   38.05    1.85
   3  -2   5    1.74    0.34
   3  -2   5    1.31    0.26
   3  -2   5    1.19    0.28
   3  -2   5    1.02    0.27
   3  -2   6   22.52    1.39
   3  -2   6   22.27    1.50
   3  -2   6   23.68    1.50
   3  -2   7  272.38   11.83
   3  -2   7  292.54   12.07
   3  -2   7  288.03   11.98
   3  -2   8  148.95    6.64
   3  -2   8  154.93    6.88
   3  -2   8  149.72    6.70
   3  -2   8  157.90    6.93
   3  -2   9   22.51    1.49
   3  -2   9   22.35    1.33
   3  -2   9   23.57    1.53
   3  -2  10   12.92    0.92
  -3   1  12    0.93    0.19
  -3   1  12    0.83    0.19
  -3   1  11   50.14    2.59
   3  -1 -11   53.90    2.50
  -3   1  11   53.51    2.68
  -3   1  10   52.04    2.65
   3  -1 -10   48.27    2.54
  -3   1   9    0.67    0.27
   3  -1  -9    0.21    0.19
   3  -1  -8    0.47    0.26
  -3   1   8    0.59    0.25
   3  -1  -7    1.13    0.28
  -3   1   7    1.16    0.28
   3  -1  -7    1.25    0.30
  -3   1   6    1.01    0.23
   3  -1  -6    0.62    0.14
   3  -1  -6    0.85    0.22
   3  -1  -5   19.58    1.04
  -3   1   5   19.46    1.07
  -3   1   5   20.38    1.16
   3  -1  -5   23.05    1.23
   3  -1  -5   22.14    1.10
   3  -1  -5   16.59    1.17
   3  -1  -5   19.62    1.13
   3  -1  -5   19.79    1.05
  -3   1   5   17.15    1.10
  -3   1   4   35.56    1.71
  -3   1   4   34.83    1.55
  -3   1   4   34.59    1.66
   3  -1  -4   33.81    1.69
   3  -1  -4   32.31    1.60
   3  -1  -4   27.82    1.68
   3  -1  -4   34.07    1.63
   3  -1  -3   70.57    3.04
   3  -1  -3   68.99    3.13
  -3   1   3   67.60    2.88
   3  -1  -3   67.25    3.02
   3  -1  -3   75.68    3.02
   3  -1  -2   48.69    2.10
  -3   1   1   56.64    2.53
  -3   1   0   91.03    3.78
  -3   1   0   86.34    3.60
  -3   1  -1   90.50    3.63
  -3   1  -1   83.98    3.43
  -3   1  -1   80.96    3.47
   3  -1   2  122.40    5.47
  -3   1  -2  132.96    5.34
  -3   1  -2  129.84    5.30
  -3   1  -2  131.87    5.29
   3  -1   2  122.24    5.46
   3  -1   2  126.32    5.47
  -3   1  -3   15.55    0.83
   3  -1   3   16.98    0.92
  -3   1  -3   15.31    0.89
   3  -1   3   14.84    1.00
   3  -1   3   18.12    1.07
   3  -1   3   16.20    1.02
   3  -1   4   26.64    1.55
   3  -1   4   27.14    1.47
  -3   1  -4   27.91    1.46
   3  -1   4   30.81    1.67
   3  -1   5   30.45    1.65
   3  -1   5   31.21    1.79
   3  -1   5   34.19    1.93
   3  -1   5   32.57    1.84
   3  -1   6  113.40    5.10
   3  -1   6  109.21    4.88
   3  -1   6  100.69    5.11
   3  -1   6  117.23    5.10
   3  -1   7  575.89   22.79
   3  -1   7  536.08   22.49
   3  -1   7  561.05   22.70
   3  -1   8    7.39    0.83
   3  -1   8    7.27    0.67
   3  -1   8    7.91    0.81
   3  -1   8    6.14    0.67
   3  -1   9    0.06    0.17
   3  -1   9    0.19    0.15
   3  -1   9   -0.05    0.18
   3  -1  10   29.78    1.64
   3   0 -12    0.02    0.07
  -3   0  12   -0.07    0.10
  -3   0  12    0.03    0.11
   3   0 -11   25.54    1.43
  -3   0  11   27.42    1.54
  -3   0  11   28.06    1.62
  -3   0  10   22.43    1.43
  -3   0  10   23.11    1.53
   3   0 -10   19.38    1.17
   3   0 -10   24.26    1.42
   3   0  -9    4.35    0.56
  -3   0   9    3.92    0.54
  -3   0   8   26.43    1.62
   3   0  -8   25.80    1.61
   3   0  -7   20.56    1.02
  -3   0   7   19.34    1.27
   3   0  -7   18.49    1.27
   3   0  -6  370.39   15.04
   3   0  -6  379.54   15.34
  -3   0   6  375.79   15.28
   3   0  -5   25.34    1.27
   3   0  -5   25.90    1.42
   3   0  -5   26.26    1.52
   3   0  -5   25.30    1.40
  -3   0   5   25.22    1.36
   3   0  -5   25.22    1.30
  -3   0   5   25.75    1.34
  -3   0   5   26.17    1.39
   3   0  -4  135.65    5.67
   3   0  -4  136.31    5.75
   3   0  -4  132.79    5.72
   3   0  -4  131.65    5.63
   3   0  -4  134.85    5.86
   3   0  -4  145.29    5.76
   3   0  -3   97.49    4.16
   3   0  -3   92.13    4.00
  -3   0   3   93.77    4.04
  -3   0   2    7.35    0.52
   3   0  -2    8.08    0.49
   3   0  -2    7.98    0.56
  -3   0   2    6.99    0.39
  -3   0   1    1.49    0.12
  -3   0   1    1.09    0.11
   3   0  -1    1.47    0.18
  -3   0   1    1.27    0.16
  -3   0   0   10.09    0.58
  -3   0   0    9.11    0.54
  -3   0  -1  168.66    6.90
  -3   0  -2  117.11    5.03
   3   0   2  119.54    5.17
   3   0   2  127.97    5.23
  -3   0  -3   27.09    1.36
   3   0   3   25.37    1.18
  -3   0  -3   23.73    1.28
   3   0   3   25.82    1.17
   3   0   3   22.44    1.32
   3   0   3   25.25    1.43
   3   0   3   23.00    1.39
   3   0   4   31.79    1.73
  -3   0  -4   32.28    1.69
   3   0   4   34.15    1.85
   3   0   5    4.96    0.60
   3   0   5    4.60    0.56
   3   0   5    4.72    0.53
   3   0   6    0.87    0.31
   3   0   6    0.82    0.30
   3   0   6    0.84    0.27
   3   0   7   20.82    1.40
   3   0   7   17.63    1.31
   3   0   8    2.01    0.46
   3   0   8    1.23    0.30
   3   0   8    2.24    0.41
   3   0   9    0.70    0.24
   3   0   9    0.40    0.20
   3   0  10    2.81    0.38
   3   1 -12    3.66    0.31
  -3  -1  12    4.20    0.38
  -3  -1  12    4.54    0.44
  -3  -1  11    0.55    0.18
  -3  -1  11    0.19    0.20
   3   1 -10    8.19    0.73
  -3  -1  10    9.41    0.80
  -3  -1   9    0.51    0.23
   3   1  -9    0.73    0.21
   3   1  -9    0.50    0.22
   3   1  -8    2.89    0.46
  -3  -1   8    2.81    0.43
   3   1  -7   25.42    1.20
  -3  -1   7   22.70    1.40
   3   1  -7   20.93    1.39
   3   1  -6   87.27    3.70
  -3  -1   6   86.15    3.89
   3   1  -5   34.17    1.77
   3   1  -5   33.38    1.60
  -3  -1   5   33.81    1.68
   3   1  -5   34.20    1.75
   3   1  -4    1.28    0.25
  -3  -1   4    1.18    0.20
  -3  -1   4    1.25    0.20
   3   1  -4    1.35    0.20
   3   1  -4    1.45    0.20
   3   1  -4    1.54    0.25
   3   1  -4    1.50    0.22
   3   1  -4    1.49    0.23
  -3  -1   3  227.81    9.22
   3   1  -3  223.27    9.40
   3   1  -3  227.74    9.30
   3   1  -3  226.10    9.31
  -3  -1   3  229.40    9.29
  -3  -1   2    0.78    0.15
  -3  -1   2    0.59    0.13
  -3  -1   2    0.81    0.13
   3   1  -2    0.91    0.17
   3   1  -2    0.67    0.16
   3   1  -2    0.83    0.15
   3   1  -1   34.20    1.56
  -3  -1   1   31.71    1.48
  -3  -1   0    5.09    0.36
  -3  -1   0    4.72    0.39
  -3  -1   0    5.63    0.34
   3   1   1   49.32    2.19
  -3  -1  -1   44.09    2.05
  -3  -1  -1   47.52    2.05
   3   1   1   45.30    2.01
  -3  -1  -1   43.53    1.88
   3   1   2   61.73    2.71
   3   1   2   55.52    2.64
   3   1   2   57.74    2.45
  -3  -1  -2   51.56    2.51
   3   1   3    5.16    0.54
   3   1   3    4.67    0.37
  -3  -1  -3    4.77    0.46
   3   1   3    5.46    0.40
   3   1   3    5.73    0.55
   3   1   4   65.19    2.74
   3   1   4   56.82    2.84
   3   1   4   61.37    3.03
   3   1   5    6.56    0.61
   3   1   5    6.48    0.70
   3   1   5    6.72    0.70
   3   1   6    1.82    0.41
   3   1   6    2.51    0.40
   3   1   6    2.61    0.44
   3   1   7    0.44    0.23
   3   1   7    0.80    0.27
   3   1   8    1.78    0.34
   3   1   8    2.02    0.37
   3   1   9    0.15    0.17
   3   1   9    0.66    0.21
   3   1  10   17.34    1.07
  -3  -2  12    4.45    0.43
  -3  -2  12    4.69    0.37
   3   2 -12    3.91    0.31
  -3  -2  11    1.23    0.24
  -3  -2  11    1.13    0.29
  -3  -2  10   13.17    0.97
   3   2 -10   13.42    0.97
  -3  -2   9    0.51    0.22
   3   2  -9    0.48    0.24
   3   2  -9    0.19    0.14
  -3  -2   9    0.44    0.28
  -3  -2   8   33.77    1.88
   3   2  -8   36.58    1.96
  -3  -2   8   36.06    2.07
   3   2  -8   30.93    1.74
   3   2  -7    1.77    0.24
   3   2  -7    1.51    0.32
  -3  -2   7    1.49    0.29
   3   2  -7    1.86    0.30
  -3  -2   7    1.59    0.36
   3   2  -6   48.50    2.09
  -3  -2   6   43.29    2.19
  -3  -2   6   47.44    2.40
   3   2  -6   41.37    2.17
   3   2  -5    0.06    0.09
   3   2  -5    0.07    0.11
  -3  -2   5    0.03    0.06
  -3  -2   5    0.04    0.14
   3   2  -4    0.04    0.10
  -3  -2   4    0.08    0.07
   3   2  -4    0.09    0.10
   3   2  -4    0.03    0.09
  -3  -2   4   -0.03    0.11
   3   2  -4    0.12    0.10
   3   2  -3   19.88    1.21
   3   2  -3   22.43    1.10
  -3  -2   3   20.90    1.15
  -3  -2   3   22.00    1.12
   3   2  -3   20.85    1.17
   3   2  -3   22.08    1.15
   3   2  -2   66.88    3.01
   3   2  -2   66.76    2.91
   3   2  -2   67.28    3.00
   3   2  -2   66.21    2.94
  -3  -2   2   69.98    3.02
  -3  -2   2   68.17    2.93
   3   2  -1   50.62    2.24
   3   2  -1   50.58    2.28
   3   2  -1   51.75    2.28
   3   2   0   29.54    1.46
  -3  -2   0   26.68    1.38
   3   2   0   26.93    1.32
  -3  -2   0   28.67    1.42
   3   2   1   72.50    3.23
  -3  -2  -1   68.64    3.12
  -3  -2  -1   67.08    3.13
   3   2   1   68.50    3.00
   3   2   1   74.97    3.06
   3   2   1   72.62    3.16
   3   2   2  242.15   10.31
   3   2   2  247.86   10.05
  -3  -2  -2  242.43   10.21
  -3  -2  -2  226.59   10.16
   3   2   2  246.27   10.03
   3   2   2  270.87   10.08
   3   2   2  253.46   10.27
   3   2   3   57.52    2.82
   3   2   3   57.80    2.56
   3   2   3   59.01    2.54
   3   2   3   52.75    2.75
   3   2   4  277.24   10.76
   3   2   4  237.92   11.00
   3   2   5   21.87    1.22
   3   2   5   22.84    1.52
   3   2   5   21.78    1.47
   3   2   6    2.17    0.46
   3   2   6    3.01    0.49
   3   2   7    6.38    0.70
   3   2   8    5.40    0.59
   3   2   9    6.88    0.58
   3   2   9    7.16    0.70
   3   2  10    1.67    0.26
  -3  -3  12    3.82    0.33
  -3  -3  12    5.66    0.46
   3   3 -11   12.15    0.77
  -3  -3  11   10.31    0.74
  -3  -3  10    1.85    0.32
  -3  -3   9  408.51   16.64
  -3  -3   9  392.57   16.87
   3   3  -9  408.82   16.40
  -3  -3   8   11.16    0.83
  -3  -3   8   10.55    0.95
   3   3  -8   10.06    0.85
   3   3  -8    8.63    0.69
  -3  -3   7    6.03    0.56
   3   3  -7    4.93    0.49
  -3  -3   7    5.83    0.66
   3   3  -6   25.46    1.23
  -3  -3   6   21.79    1.43
   3   3  -6   20.79    1.26
   3   3  -5   86.68    3.47
   3   3  -5   77.73    3.63
  -3  -3   5   76.61    3.69
   3   3  -5   74.89    3.53
  -3  -3   4    2.69    0.34
   3   3  -4    3.93    0.41
   3   3  -4    2.90    0.34
  -3  -3   4    3.04    0.37
   3   3  -3   39.15    1.78
  -3  -3   3   39.53    1.90
   3   3  -3   38.52    1.93
  -3  -3   3   35.15    1.86
   3   3  -3   36.23    1.84
   3   3  -2   77.70    3.68
   3   3  -2   84.30    3.56
   3   3  -2   83.41    3.65
   3   3  -2   83.45    3.65
  -3  -3   2   86.64    3.77
  -3  -3   2   82.11    3.68
   3   3  -1    3.85    0.39
   3   3  -1    3.54    0.29
   3   3  -1    3.46    0.32
   3   3  -1    3.38    0.33
   3   3  -1    3.55    0.33
   3   3   0    9.20    0.67
   3   3   0    7.69    0.46
  -3  -3   0    7.12    0.59
   3   3   0    8.90    0.56
  -3  -3   0    7.71    0.61
   3   3   1    5.60    0.53
  -3  -3  -1    4.22    0.45
   3   3   1    4.88    0.38
   3   3   1    4.20    0.37
   3   3   1    4.21    0.43
  -3  -3  -1    4.16    0.43
   3   3   2   73.98    3.41
  -3  -3  -2   68.38    3.32
   3   3   2   70.65    3.12
   3   3   2   71.15    3.12
   3   3   2   71.33    3.11
   3   3   2   76.81    3.37
   3   3   3    1.42    0.29
   3   3   3    1.43    0.32
   3   3   3    1.06    0.19
   3   3   3    1.50    0.22
   3   3   3    1.65    0.23
   3   3   4    7.36    0.59
   3   3   4    7.76    0.75
   3   3   5   27.81    1.78
   3   3   5   27.88    1.51
   3   3   5   28.47    1.80
   3   3   6    7.70    0.82
   3   3   6    7.73    0.81
   3   3   7    9.37    0.92
   3   3   7    9.56    0.87
   3   3   8  108.66    4.87
   3   3   9    7.90    0.60
   3   3   9    9.92    0.77
   3   3  10    0.19    0.12
  -3  -4  12   10.72    0.67
   3   4 -11    7.39    0.54
  -3  -4  11    6.13    0.48
   3   4 -10  379.76   15.07
  -3  -4  10  351.56   15.24
  -3  -4   9  115.62    5.17
  -3  -4   9  120.05    5.45
   3   4  -9  117.80    5.25
  -3  -4   8    1.72    0.31
   3   4  -8    1.99    0.29
  -3  -4   8    1.67    0.38
  -3  -4   7    7.40    0.75
   3   4  -7    6.30    0.55
   3   4  -6   20.09    1.20
  -3  -4   6   24.02    1.46
   3   4  -5    1.03    0.22
  -3  -4   5    0.41    0.19
   3   4  -4   15.62    0.87
   3   4  -4   16.07    0.99
  -3  -4   4   15.13    1.03
   3   4  -4   13.26    0.89
   3   4  -3    0.02    0.10
   3   4  -3    0.03    0.09
   3   4  -3    0.08    0.12
  -3  -4   3    0.04    0.11
   3   4  -2   13.21    0.72
   3   4  -2   13.04    0.84
  -3  -4   2   11.86    0.86
   3   4  -1    1.21    0.21
   3   4  -1    1.06    0.16
   3   4  -1    1.08    0.21
   3   4  -1    0.82    0.18
   3   4   0    2.77    0.33
   3   4   0    4.00    0.47
   3   4   0    3.41    0.37
   3   4   0    2.69    0.31
   3   4   0    3.85    0.36
   3   4   1    8.67    0.76
   3   4   1    9.22    0.68
   3   4   1    8.32    0.60
   3   4   1    9.13    0.73
   3   4   2   26.77    1.55
   3   4   2   24.81    1.25
   3   4   2   24.92    1.29
   3   4   2   22.26    1.25
   3   4   2   22.20    1.43
   3   4   3   17.13    1.25
   3   4   3   18.07    1.01
   3   4   3   17.31    1.02
   3   4   3   18.11    1.03
   3   4   3   16.36    1.20
   3   4   4   14.45    0.93
   3   4   4   13.70    1.11
   3   4   5   21.16    1.53
   3   4   5   22.98    1.58
   3   4   6   17.89    1.34
   3   4   6   14.38    1.20
   3   4   7   24.95    1.63
   3   4   7   22.79    1.51
   3   4   8   47.62    2.35
   3   4   9    0.38    0.16
   3   5 -11    0.49    0.15
   3   5 -10   35.81    1.89
  -3  -5  10   39.51    2.08
   3   5  -9   31.16    1.77
  -3  -5   9   33.09    1.95
   3   5  -8    1.32    0.30
   3   5  -8    0.88    0.19
  -3  -5   8    1.21    0.33
   3   5  -7    1.51    0.26
  -3  -5   7    1.86    0.41
  -3  -5   6   18.59    1.32
   3   5  -6   17.14    1.05
   3   5  -5  171.24    7.44
  -3  -5   5  181.79    7.60
   3   5  -5  169.73    7.27
   3   5  -4   10.10    0.78
  -3  -5   4    9.25    0.81
   3   5  -4   10.05    0.71
   3   5  -3   21.14    1.24
  -3  -5   3   22.77    1.31
   3   5  -3   20.11    1.16
   3   5  -3   17.89    1.11
   3   5  -2   82.83    3.67
  -3  -5   2   80.41    3.64
   3   5  -2   78.13    3.56
   3   5  -1    4.11    0.44
   3   5  -1    4.82    0.44
   3   5  -1    3.61    0.39
   3   5   0   50.25    2.52
   3   5   0   43.70    2.13
   3   5   0   47.22    2.30
   3   5   0   46.67    2.19
   3   5   0   43.11    2.15
   3   5   1    0.10    0.15
   3   5   1   -0.05    0.17
   3   5   1    0.16    0.12
   3   5   1    0.04    0.10
   3   5   1   -0.03    0.10
   3   5   1    0.03    0.11
   3   5   2    0.05    0.14
   3   5   2    0.09    0.12
   3   5   2   -0.06    0.20
   3   5   3   17.41    1.29
   3   5   3   16.79    1.03
   3   5   3   14.91    1.21
   3   5   4    1.06    0.34
   3   5   4    1.19    0.26
   3   5   5    0.13    0.25
   3   5   5    0.25    0.29
   3   5   6    1.89    0.42
   3   5   6    1.82    0.39
   3   5   7    5.18    0.61
   3   5   7    4.31    0.52
   3   5   8   10.52    0.72
  -3  -6  11    0.09    0.10
   3   6 -10   -0.06    0.13
  -3  -6  10    0.19    0.15
   3   6  -9   -0.04    0.15
  -3  -6   9   -0.10    0.18
   3   6  -8    0.58    0.24
  -3  -6   8    0.29    0.22
   3   6  -7    0.35    0.15
  -3  -6   7    0.36    0.24
   3   6  -6    0.10    0.19
   3   6  -6    0.12    0.13
  -3  -6   6    0.41    0.23
   3   6  -5   32.70    1.72
  -3  -6   5   36.44    2.01
   3   6  -5   35.01    1.92
   3   6  -5   31.89    1.66
   3   6  -4   -0.05    0.15
   3   6  -4    0.07    0.12
  -3  -6   4    0.15    0.15
   3   6  -4    0.03    0.10
   3   6  -3   14.89    1.03
   3   6  -3   13.82    0.89
  -3  -6   3   12.90    0.99
   3   6  -3   12.57    0.85
   3   6  -2   11.43    0.89
   3   6  -2   11.39    0.75
  -3  -6   2   12.18    0.88
   3   6  -2   12.53    0.84
   3   6  -2   12.36    0.80
   3   6  -1    0.28    0.15
   3   6  -1    0.16    0.13
   3   6  -1    0.32    0.19
   3   6  -1    0.32    0.14
   3   6   0   49.89    2.44
   3   6   0   51.66    2.65
   3   6   0   56.92    2.56
   3   6   0   48.57    2.46
   3   6   1   27.96    1.80
   3   6   1   25.77    1.43
   3   6   1   27.28    1.61
   3   6   1   26.98    1.49
   3   6   1   26.24    1.46
   3   6   1   29.75    1.76
   3   6   2   11.49    1.05
   3   6   2   10.91    0.82
   3   6   2   11.59    0.81
   3   6   2   10.87    0.99
   3   6   3   88.27    4.38
   3   6   3   90.09    4.35
   3   6   4    3.58    0.56
   3   6   4    3.51    0.42
   3   6   5   42.86    2.38
   3   6   5   39.58    2.33
   3   6   6    8.71    0.81
   3   6   6    9.32    0.82
   3   6   7    2.47    0.36
   3   6   7    1.68    0.29
   3   6   8    0.15    0.10
   3   7 -10    6.19    0.47
  -3  -7  10    7.60    0.56
  -3  -7   9    9.32    0.75
   3   7  -9    8.80    0.67
   3   7  -8   -0.04    0.14
  -3  -7   8    0.05    0.16
  -3  -7   7   13.53    1.05
   3   7  -7   12.05    0.75
   3   7  -6    1.02    0.31
   3   7  -6    1.02    0.21
  -3  -7   6    0.66    0.27
   3   7  -5    3.62    0.50
   3   7  -5    3.74    0.41
  -3  -7   5    3.89    0.53
   3   7  -4    0.55    0.23
   3   7  -4    0.16    0.14
  -3  -7   4    0.05    0.16
   3   7  -4    0.24    0.12
   3   7  -3    1.89    0.37
   3   7  -3    1.90    0.25
  -3  -7   3    2.22    0.37
   3   7  -3    1.67    0.29
   3   7  -3    2.02    0.28
   3   7  -2    4.73    0.58
   3   7  -2    4.48    0.53
   3   7  -2    4.47    0.41
   3   7  -2    5.20    0.52
  -3  -7   2    4.28    0.49
   3   7  -2    5.13    0.46
   3   7  -1    0.80    0.19
   3   7  -1    0.85    0.32
   3   7  -1    0.72    0.25
   3   7  -1    0.96    0.21
   3   7   0   12.44    1.13
   3   7   0   11.83    0.80
   3   7   0   12.48    0.99
   3   7   0   11.80    0.89
   3   7   0   12.46    0.84
   3   7   0   13.92    1.08
   3   7   1    9.49    0.96
   3   7   1    7.63    0.69
   3   7   1    8.78    0.69
   3   7   1    8.94    0.86
   3   7   2   21.96    1.55
   3   7   2   20.83    1.24
   3   7   2   19.95    1.47
   3   7   3    9.84    0.96
   3   7   3    9.24    0.73
   3   7   3   11.83    1.00
   3   7   4  411.28   17.05
   3   7   5  100.13    4.93
   3   7   5  117.92    5.00
   3   7   6    5.19    0.53
   3   7   6    4.63    0.49
   3   7   7    3.59    0.36
   3   7   7    2.68    0.29
  -3  -8   9    5.00    0.44
   3   8  -8    4.19    0.43
  -3  -8   8    4.87    0.49
  -3  -8   7    0.80    0.24
   3   8  -6    1.96    0.35
   3   8  -6    2.14    0.28
  -3  -8   6    1.86    0.34
   3   8  -5    0.56    0.23
   3   8  -5    0.52    0.17
  -3  -8   5    0.73    0.24
  -3  -8   4    8.29    0.73
   3   8  -4    8.60    0.66
   3   8  -4    8.72    0.78
   3   8  -3   -0.05    0.12
   3   8  -3    0.05    0.18
  -3  -8   3   -0.04    0.14
   3   8  -3   -0.04    0.15
   3   8  -3   -0.05    0.10
   3   8  -2    0.02    0.09
   3   8  -2    0.17    0.21
   3   8  -2   -0.10    0.20
   3   8  -2    0.07    0.15
   3   8  -2    0.28    0.13
   3   8  -1    4.05    0.56
   3   8  -1    2.66    0.44
   3   8  -1    2.98    0.35
   3   8   0    8.30    0.85
   3   8   0    6.59    0.66
   3   8   0    7.86    0.60
   3   8   0    7.10    0.71
   3   8   0    6.97    0.70
   3   8   1   26.84    1.73
   3   8   1   25.68    1.40
   3   8   1   23.76    1.57
   3   8   2    5.53    0.62
   3   8   2    5.38    0.67
   3   8   2    4.21    0.45
   3   8   3   86.74    4.00
   3   8   3   78.51    3.88
   3   8   4  120.34    5.34
   3   8   5    1.76    0.30
   3   8   5    1.79    0.30
   3   8   6    1.16    0.19
   3   8   6    1.05    0.19
   3   9  -8    1.47    0.22
  -3  -9   8    1.41    0.20
   3   9  -7    4.06    0.42
  -3  -9   7    4.46    0.41
   3   9  -6   -0.04    0.11
  -3  -9   6    0.09    0.12
   3   9  -5    0.48    0.20
  -3  -9   5    0.19    0.13
   3   9  -5    0.48    0.15
  -3  -9   4    4.54    0.47
   3   9  -4    5.50    0.48
   3   9  -4    4.25    0.51
   3   9  -3   11.90    0.89
   3   9  -3   14.52    1.01
   3   9  -3   13.54    0.87
   3   9  -2    2.41    0.39
   3   9  -2    2.50    0.39
   3   9  -2    2.64    0.36
   3   9  -2    2.32    0.26
   3   9  -1    3.52    0.49
   3   9  -1    4.68    0.53
   3   9  -1    4.47    0.39
   3   9   0    2.84    0.37
   3   9   0    2.86    0.44
   3   9   0    2.67    0.30
   3   9   1   23.57    1.45
   3   9   1   20.99    1.28
   3   9   2    0.88    0.23
   3   9   2    0.80    0.26
   3   9   3   11.69    0.86
   3   9   3   12.07    0.81
   3   9   4   16.18    0.93
   3  10  -6   25.59    1.28
   3  10  -5    0.29    0.13
   3  10  -4    1.15    0.23
   3  10  -3    5.97    0.52
   3  10  -2   -0.06    0.10
   3  10  -1    4.46    0.45
   3  10   0    1.33    0.27
   3  10   1    8.25    0.63
   3  10   2    4.17    0.40
   3  10   3    0.06    0.10
   4 -12   0   21.45    1.12
   4 -12   1   25.22    1.28
  -4  11   4    9.14    0.63
   4 -11  -4    9.00    0.60
  -4  11   3    1.11    0.24
   4 -11  -3    0.83    0.21
   4 -11  -2    0.19    0.15
   4 -11  -1    2.16    0.32
   4 -11  -1    1.85    0.34
   4 -11   0    5.02    0.50
   4 -11   1   18.00    1.11
   4 -11   2    0.88    0.22
   4 -11   2    1.19    0.26
   4 -11   3   16.19    0.99
   4 -11   3   17.27    1.06
   4 -11   4    2.98    0.35
   4 -10  -6    9.69    0.59
  -4  10   6    7.98    0.60
   4 -10  -5    0.49    0.16
   4 -10  -4    0.76    0.23
   4 -10  -3    3.83    0.50
   4 -10  -2    1.29    0.30
   4 -10  -2    1.94    0.38
   4 -10  -1   11.50    0.93
   4 -10   0    8.51    0.78
   4 -10   0    8.24    0.74
   4 -10   1    5.18    0.55
   4 -10   1    6.35    0.69
   4 -10   2    9.95    0.77
   4 -10   2   10.49    0.91
   4 -10   3    0.05    0.19
   4 -10   3    0.09    0.11
   4 -10   4    4.04    0.48
   4 -10   5    5.62    0.53
   4 -10   6   13.25    0.79
   4  -9  -7    2.13    0.26
   4  -9  -6    7.72    0.64
   4  -9  -5    3.86    0.49
   4  -9  -4    7.74    0.76
   4  -9  -3   70.44    3.88
   4  -9  -3   92.91    3.96
   4  -9  -2   22.25    1.47
   4  -9  -1   17.40    1.26
   4  -9  -1   17.89    1.25
   4  -9  -1   14.11    1.23
   4  -9   0    6.59    0.69
   4  -9   0    6.35    0.55
   4  -9   0    7.44    0.82
   4  -9   1   67.89    3.26
   4  -9   1   63.99    3.06
   4  -9   1   67.04    3.44
   4  -9   2    0.06    0.18
   4  -9   2    0.22    0.17
   4  -9   2    0.04    0.12
   4  -9   3    6.44    0.60
   4  -9   3    6.27    0.59
   4  -9   3    6.09    0.69
   4  -9   4    1.75    0.36
   4  -9   4    1.53    0.30
   4  -9   5    0.58    0.22
   4  -9   5    0.03    0.13
   4  -9   6    3.93    0.39
   4  -9   6    4.26    0.45
  -4   8   8    2.31    0.31
   4  -8  -8    2.70    0.30
   4  -8  -7   10.77    0.82
  -4   8   7   12.49    0.89
  -4   8   6   10.47    0.88
   4  -8  -6    9.52    0.83
  -4   8   5    0.06    0.17
   4  -8  -5    0.06    0.18
   4  -8  -4   12.51    0.79
   4  -8  -4   12.45    1.02
   4  -8  -3    7.46    0.78
   4  -8  -2    7.72    0.61
   4  -8  -2    7.27    0.76
   4  -8  -2    7.11    0.76
   4  -8  -2    7.24    0.61
   4  -8  -2    6.51    0.78
   4  -8  -1    0.34    0.16
   4  -8  -1    0.58    0.22
   4  -8  -1    0.23    0.18
   4  -8  -1   -0.07    0.21
   4  -8   0    1.27    0.38
   4  -8   0    1.25    0.28
   4  -8   0    0.83    0.26
   4  -8   0    1.98    0.38
   4  -8   1   24.05    1.49
   4  -8   1   22.29    1.48
   4  -8   1   24.54    1.65
   4  -8   2  404.04   16.68
   4  -8   2  410.71   16.76
   4  -8   2  401.47   16.90
   4  -8   3   24.36    1.44
   4  -8   3   23.63    1.56
   4  -8   3   24.72    1.63
   4  -8   4   23.67    1.53
   4  -8   4   24.68    1.59
   4  -8   5    1.01    0.28
   4  -8   5    2.22    0.40
   4  -8   6    5.20    0.57
   4  -8   6    5.08    0.54
   4  -8   7   -0.08    0.10
   4  -8   7   -0.07    0.14
   4  -8   8    1.84    0.25
   4  -7  -9    7.31    0.54
  -4   7   9    6.24    0.53
  -4   7   8    1.89    0.35
   4  -7  -8    3.38    0.41
  -4   7   7    0.78    0.27
   4  -7  -7    1.57    0.33
  -4   7   6   14.83    1.17
   4  -7  -6   14.29    1.15
   4  -7  -5   21.31    1.22
   4  -7  -4    8.88    0.87
   4  -7  -4    9.47    0.71
   4  -7  -3   13.69    1.12
   4  -7  -3   13.93    0.96
   4  -7  -3   16.64    1.26
   4  -7  -2   17.94    1.10
   4  -7  -2   18.01    1.26
   4  -7  -2   17.06    1.10
   4  -7  -2   14.42    1.18
   4  -7  -2   15.66    1.27
   4  -7  -1    0.12    0.23
   4  -7  -1    0.04    0.14
   4  -7  -1   -0.04    0.16
   4  -7  -1   -0.05    0.16
   4  -7   0    6.49    0.66
   4  -7   0    6.75    0.75
   4  -7   1 1212.07   47.82
   4  -7   1 1140.95   47.86
   4  -7   1 1232.40   48.04
   4  -7   2  102.34    4.80
   4  -7   2  112.95    5.04
   4  -7   2  109.19    5.08
   4  -7   3   39.08    2.31
   4  -7   3   42.73    2.35
   4  -7   3   42.08    2.29
   4  -7   4   22.71    1.55
   4  -7   4   21.06    1.48
   4  -7   4   25.38    1.54
   4  -7   5    0.21    0.18
   4  -7   5    0.50    0.25
   4  -7   6   26.53    1.58
   4  -7   6   27.15    1.63
   4  -7   7    7.20    0.60
   4  -7   8    0.56    0.21
   4  -7   9    0.04    0.10
   4  -6 -10   19.37    1.03
  -4   6  10   19.16    1.06
  -4   6   9    8.62    0.73
   4  -6  -9    8.71    0.70
  -4   6   8    0.98    0.30
   4  -6  -8    1.79    0.34
  -4   6   7    0.53    0.25
   4  -6  -7    0.99    0.32
  -4   6   6   21.39    1.52
   4  -6  -5    6.90    0.60
   4  -6  -5    5.87    0.76
   4  -6  -4    9.85    0.92
   4  -6  -4    9.07    0.74
   4  -6  -4   10.19    0.96
   4  -6  -3   14.61    0.97
   4  -6  -3   15.14    1.01
   4  -6  -3   13.99    1.16
   4  -6  -2   10.99    0.81
   4  -6  -2   10.21    0.87
   4  -6  -2   10.58    0.81
   4  -6  -2   10.69    0.94
   4  -6  -1    0.50    0.23
   4  -6  -1    0.80    0.25
   4  -6  -1    0.40    0.18
   4  -6   0    2.35    0.42
   4  -6   0    1.87    0.35
   4  -6   1   33.92    1.89
   4  -6   1   36.52    2.06
   4  -6   1   38.51    2.12
   4  -6   1   36.09    1.95
   4  -6   2   34.57    2.10
   4  -6   2   38.30    2.14
   4  -6   2   35.95    2.02
   4  -6   2   40.43    2.19
   4  -6   3   10.86    0.97
   4  -6   3   13.62    1.03
   4  -6   3   13.52    1.10
   4  -6   4    0.05    0.18
   4  -6   4    0.05    0.19
   4  -6   4    0.25    0.23
   4  -6   5    1.29    0.32
   4  -6   5    1.40    0.38
   4  -6   6  127.48    5.77
   4  -6   6  134.65    5.88
   4  -6   6  129.87    6.03
   4  -6   7   17.11    1.17
   4  -6   8    1.86    0.30
   4  -5 -10    2.36    0.32
  -4   5  10    2.05    0.32
   4  -5  -9    3.97    0.51
   4  -5  -9    5.93    0.61
  -4   5   9    5.77    0.61
  -4   5   8    9.75    0.91
  -4   5   7  162.69    7.25
  -4   5   6   16.29    1.29
   4  -5  -6   17.65    1.36
   4  -5  -6   19.61    1.16
   4  -5  -5   40.27    2.34
   4  -5  -5   41.45    2.11
   4  -5  -4    5.65    0.56
   4  -5  -4    5.77    0.56
   4  -5  -4    5.00    0.63
   4  -5  -3   10.53    0.80
   4  -5  -3   10.17    0.90
   4  -5  -3   11.16    0.83
   4  -5  -3   11.39    0.95
   4  -5  -2   26.17    1.48
   4  -5  -2   24.21    1.43
   4  -5  -2   25.76    1.57
   4  -5  -1    3.16    0.44
   4  -5  -1    2.69    0.39
   4  -5  -1    3.37    0.40
   4  -5   0    3.08    0.43
   4  -5   0    2.66    0.38
   4  -5   0    2.88    0.42
   4  -5   0    2.90    0.36
   4  -5   1   28.71    1.71
   4  -5   1   29.56    1.70
   4  -5   1   29.20    1.64
   4  -5   1   29.10    1.69
   4  -5   2   11.28    0.92
   4  -5   2   12.68    0.93
   4  -5   2   12.31    0.97
   4  -5   3   16.96    1.17
   4  -5   3   16.79    1.16
   4  -5   3   15.76    1.20
   4  -5   4   20.24    1.37
   4  -5   4   22.74    1.45
   4  -5   4   22.38    1.51
   4  -5   5   35.53    1.99
   4  -5   5   36.73    2.17
   4  -5   6    0.96    0.33
   4  -5   6    1.09    0.32
   4  -5   7   -0.05    0.17
   4  -5   8    5.85    0.57
   4  -5   9    3.15    0.33
   4  -5   9    3.59    0.42
   4  -4 -11    0.28    0.12
  -4   4  11    0.10    0.11
  -4   4  11    0.12    0.13
   4  -4 -10    7.97    0.68
  -4   4  10    8.64    0.73
   4  -4  -9   17.99    1.23
  -4   4   9   17.33    1.24
  -4   4   8    1.59    0.35
  -4   4   7    9.17    0.88
   4  -4  -7   10.58    0.96
  -4   4   6    0.83    0.29
   4  -4  -6    0.19    0.17
   4  -4  -6    0.40    0.24
  -4   4   5   28.18    1.69
   4  -4  -5   30.24    1.59
   4  -4  -4   39.93    2.02
   4  -4  -4   39.04    2.14
   4  -4  -4   36.29    2.11
   4  -4  -4   39.60    2.01
   4  -4  -3    3.04    0.43
   4  -4  -3    2.95    0.40
   4  -4  -3    2.67    0.38
   4  -4  -3    3.10    0.43
   4  -4  -2  613.39   25.08
   4  -4  -2  619.44   25.12
   4  -4  -2  635.36   25.17
   4  -4  -1   76.51    3.51
   4  -4  -1   74.31    3.49
   4  -4  -1   75.80    3.35
   4  -4   0   27.74    1.61
   4  -4   0   31.78    1.61
   4  -4   0   30.99    1.61
   4  -4   1    5.55    0.54
   4  -4   1    6.00    0.56
   4  -4   1    6.00    0.58
   4  -4   2   62.11    3.03
   4  -4   2   65.88    3.09
   4  -4   2   66.32    3.14
   4  -4   3   10.15    0.83
   4  -4   3   13.22    0.96
   4  -4   3   13.10    0.98
   4  -4   4    1.51    0.34
   4  -4   4    1.47    0.34
   4  -4   5   14.91    1.19
   4  -4   6    6.69    0.74
   4  -4   6    7.77    0.83
   4  -4   7   16.07    1.15
   4  -4   7   13.99    1.18
   4  -4   8   10.26    0.83
   4  -4   9   21.72    1.21
   4  -4   9   23.02    1.36
   4  -4  10    7.39    0.52
   4  -3 -11    3.94    0.39
  -4   3  11    4.69    0.43
  -4   3  11    4.45    0.48
   4  -3 -11    3.21    0.31
   4  -3 -10    3.07    0.43
  -4   3  10    4.15    0.48
   4  -3  -9    1.07    0.32
  -4   3   9    0.78    0.27
  -4   3   8    1.84    0.36
   4  -3  -8    1.44    0.35
   4  -3  -7   64.19    3.26
  -4   3   7   65.19    3.23
   4  -3  -6   20.36    1.20
  -4   3   6   23.19    1.43
   4  -3  -6   22.27    1.44
   4  -3  -6   22.04    1.31
  -4   3   5    1.84    0.33
   4  -3  -5    1.46    0.32
   4  -3  -4    6.45    0.63
   4  -3  -4    7.06    0.66
   4  -3  -3  128.79    5.63
   4  -3  -3  129.03    5.63
  -4   3   2   10.84    0.82
   4  -3  -2   10.68    0.78
   4  -3  -2   10.76    0.78
  -4   3   1   23.84    1.40
   4  -3  -1   23.77    1.38
   4  -3  -1   23.96    1.31
  -4   3   0   10.13    0.78
   4  -3   0   10.43    0.78
   4  -3   0    9.11    0.68
   4  -3   0   10.57    0.73
  -4   3  -1   57.77    2.86
   4  -3   1   63.42    2.84
   4  -3   1   58.88    2.81
  -4   3  -2   65.78    3.24
   4  -3   2   75.66    3.34
   4  -3   2   70.47    3.29
   4  -3   3  209.98    9.02
   4  -3   3  214.06    9.00
   4  -3   4    0.16    0.18
   4  -3   4    0.55    0.23
   4  -3   5    5.97    0.72
   4  -3   6    7.28    0.78
   4  -3   6    7.65    0.83
   4  -3   7   47.62    2.58
   4  -3   7   47.27    2.65
   4  -3   8    0.81    0.25
   4  -3   9   11.54    0.76
   4  -3   9   10.48    0.85
   4  -3  10   14.51    0.86
  -4   2  12    4.09    0.36
   4  -2 -11   -0.03    0.11
  -4   2  11   -0.06    0.12
   4  -2 -11    0.08    0.09
  -4   2  10   12.88    0.96
   4  -2 -10   13.91    1.00
  -4   2   9    9.71    0.86
   4  -2  -9   10.39    0.89
  -4   2   8    0.31    0.19
   4  -2  -8    0.26    0.23
   4  -2  -7    0.63    0.26
   4  -2  -7    1.24    0.21
  -4   2   7    1.33    0.30
   4  -2  -7    1.37    0.33
  -4   2   6    0.08    0.12
   4  -2  -6    0.03    0.12
   4  -2  -6    0.19    0.13
   4  -2  -6    0.09    0.15
  -4   2   5    3.36    0.41
   4  -2  -5    3.43    0.41
   4  -2  -5    3.19    0.42
   4  -2  -4   60.63    2.62
  -4   2   4   51.92    2.54
   4  -2  -4   52.99    2.62
   4  -2  -4   52.78    2.57
  -4   2   3   16.03    1.07
   4  -2  -3   17.68    1.06
   4  -2  -3   17.65    1.07
   4  -2  -3   18.16    1.07
   4  -2  -3   16.27    1.04
   4  -2  -2  224.76    9.52
   4  -2  -2  229.23    9.52
   4  -2  -2  240.48    9.61
  -4   2   1   12.17    0.85
   4  -2  -1   13.11    0.88
  -4   2   0  174.82    7.27
   4  -2   0  163.47    7.26
   4  -2   0  177.84    7.21
  -4   2  -1   48.84    2.32
   4  -2   1   49.52    2.31
   4  -2   1   45.72    2.30
   4  -2   2  520.96   20.92
   4  -2   2  511.38   20.92
   4  -2   3    8.24    0.75
   4  -2   3    9.94    0.79
   4  -2   4    2.53    0.42
   4  -2   4    2.82    0.44
   4  -2   5    2.22    0.44
   4  -2   6    0.33    0.26
   4  -2   6    0.06    0.22
   4  -2   7   55.23    3.00
   4  -2   7   62.09    3.17
   4  -2   8    0.09    0.18
   4  -2   9    6.20    0.53
   4  -2  10   25.95    1.35
  -4   1  12    4.22    0.39
  -4   1  11    5.45    0.48
   4  -1 -11    4.84    0.38
   4  -1 -11    5.28    0.49
   4  -1 -10    1.57    0.32
  -4   1  10    1.42    0.29
   4  -1  -9   28.94    1.74
  -4   1   9   27.88    1.67
   4  -1  -8    1.54    0.21
  -4   1   8    1.26    0.30
   4  -1  -7   25.90    1.34
   4  -1  -7   27.90    1.67
   4  -1  -7   28.34    1.66
  -4   1   7   26.06    1.56
   4  -1  -6    9.67    0.66
   4  -1  -6    9.33    0.81
   4  -1  -6    9.95    0.79
  -4   1   6    8.72    0.72
   4  -1  -6    9.00    0.69
   4  -1  -5   13.11    0.87
   4  -1  -5   12.13    0.93
   4  -1  -5   14.16    0.95
  -4   1   5   15.42    0.93
   4  -1  -5   14.86    0.90
   4  -1  -4    0.25    0.14
   4  -1  -4    0.30    0.14
   4  -1  -4    0.52    0.16
   4  -1  -4    0.16    0.11
  -4   1   3   26.18    1.46
   4  -1  -3   24.11    1.37
   4  -1  -3   27.41    1.42
   4  -1  -3   27.12    1.39
   4  -1  -3   27.60    1.42
   4  -1  -3   28.16    1.32
  -4   1   2   44.48    2.10
   4  -1  -2   42.12    2.06
   4  -1  -2   41.63    2.01
  -4   1   1   15.88    0.98
   4  -1  -1   17.38    1.02
   4  -1   0    3.11    0.34
   4  -1   0    3.33    0.39
  -4   1   0    3.10    0.26
   4  -1   1   71.79    3.46
   4  -1   1   87.52    3.59
   4  -1   2    0.25    0.15
   4  -1   2    0.31    0.14
   4  -1   3   50.49    2.56
   4  -1   3   50.10    2.56
   4  -1   4    9.13    0.84
   4  -1   4    9.53    0.84
   4  -1   5   26.28    1.73
   4  -1   6  153.47    6.83
   4  -1   6  146.87    6.73
   4  -1   7  281.18   12.15
   4  -1   7  287.99   12.06
   4  -1   8    9.01    0.78
   4  -1   8    8.12    0.82
   4  -1   9    0.30    0.14
   4  -1  10    0.66    0.16
   4   0 -12    5.59    0.40
   4   0 -11    5.06    0.47
  -4   0  11    5.29    0.45
  -4   0  11    4.41    0.51
   4   0 -10   10.44    0.85
  -4   0  10   11.00    0.82
  -4   0  10   11.54    0.97
   4   0 -10   10.20    0.74
  -4   0   9   19.91    1.27
   4   0  -9   18.14    1.28
   4   0  -8    1.71    0.22
  -4   0   8    1.54    0.32
   4   0  -7    2.54    0.28
  -4   0   7    2.09    0.35
   4   0  -6  241.34   10.34
   4   0  -6  263.13   10.64
   4   0  -6  262.64   10.58
   4   0  -5   68.11    3.13
   4   0  -5   73.24    3.29
   4   0  -5   69.28    3.21
   4   0  -5   70.44    3.13
   4   0  -4   11.70    0.76
   4   0  -4   10.49    0.76
   4   0  -4   10.90    0.73
   4   0  -4    9.98    0.73
   4   0  -4   10.87    0.71
  -4   0   3    0.98    0.20
   4   0  -3    1.63    0.24
   4   0  -3    0.77    0.19
   4   0  -3    1.12    0.20
   4   0  -3    1.29    0.20
  -4   0   2  189.99    7.82
   4   0  -2  184.13    7.77
   4   0  -2  190.12    7.77
  -4   0   1   63.14    2.73
   4   0  -1   58.34    2.72
   4   0  -1   60.25    2.69
  -4   0   1   60.95    2.67
  -4   0   0  131.10    5.07
   4   0   0  110.78    5.13
   4   0   0  120.69    5.02
   4   0   0  117.49    5.15
   4   0   1    6.36    0.53
  -4   0  -1    5.90    0.47
   4   0   1    6.84    0.47
   4   0   1    7.25    0.60
   4   0   2   29.95    1.55
   4   0   2   27.55    1.57
   4   0   3   14.70    0.80
   4   0   3   14.75    0.80
   4   0   3   15.48    1.09
   4   0   3   13.92    1.06
   4   0   4    2.03    0.40
   4   0   4    2.69    0.44
   4   0   5    1.42    0.37
   4   0   6  160.61    7.30
   4   0   6  164.88    7.26
   4   0   7   16.94    1.34
   4   0   7   19.73    1.35
   4   0   8    4.38    0.57
   4   0   8    5.06    0.56
   4   0   9    1.15    0.23
   4   0  10   11.76    0.71
   4   1 -12    1.72    0.20
  -4  -1  11    0.96    0.25
   4   1 -10    2.57    0.38
  -4  -1  10    1.86    0.30
   4   1 -10    1.84    0.27
  -4  -1  10    1.81    0.39
   4   1  -9    0.39    0.23
  -4  -1   9    0.24    0.16
   4   1  -9    0.19    0.15
  -4  -1   9    0.18    0.21
   4   1  -8    3.93    0.35
  -4  -1   8    3.83    0.46
  -4  -1   8    4.55    0.60
   4   1  -7   34.52    1.68
   4   1  -7   35.20    1.98
   4   1  -6    0.57    0.17
   4   1  -6    0.75    0.26
   4   1  -5    4.15    0.40
   4   1  -5    4.09    0.46
   4   1  -4    0.10    0.11
   4   1  -4    0.22    0.11
   4   1  -4    0.44    0.15
   4   1  -3  119.05    5.01
   4   1  -3  119.15    5.02
   4   1  -3  124.57    4.96
   4   1  -3  117.35    4.93
   4   1  -3  111.00    5.12
   4   1  -3  117.21    5.04
   4   1  -3  106.52    5.00
  -4  -1   3  121.46    5.02
   4   1  -2  619.92   24.73
   4   1  -2  601.47   24.65
   4   1  -2  615.87   24.72
  -4  -1   2  625.78   24.73
  -4  -1   2  623.17   24.70
   4   1  -1 2079.78   83.82
   4   1  -1 2140.83   83.79
  -4  -1   1 2114.08   83.83
  -4  -1   1 2112.83   83.75
   4   1   0    6.89    0.48
  -4  -1   0    5.93    0.41
   4   1   0    7.41    0.59
   4   1   1    8.02    0.57
  -4  -1  -1    9.11    0.66
   4   1   1   10.10    0.62
   4   1   1    8.36    0.71
   4   1   2   71.28    3.17
   4   1   2   76.14    3.18
   4   1   2   77.72    3.43
   4   1   2   79.78    3.51
   4   1   3   27.23    1.35
   4   1   3   29.09    1.38
   4   1   3   24.42    1.57
   4   1   3   26.03    1.64
   4   1   4    6.49    0.50
   4   1   4    6.48    0.70
   4   1   4    6.88    0.72
   4   1   5   17.17    1.29
   4   1   6    0.06    0.19
   4   1   6    0.48    0.29
   4   1   7    1.10    0.34
   4   1   7    1.04    0.31
   4   1   8    4.88    0.58
   4   1   8    4.35    0.50
   4   1   9   -0.03    0.11
  -4  -2  12    0.92    0.18
   4   2 -11    3.78    0.39
  -4  -2  11    4.26    0.47
   4   2 -10    2.19    0.28
  -4  -2  10    2.82    0.43
   4   2  -9    0.36    0.18
  -4  -2   9    0.35    0.24
  -4  -2   8   10.64    0.95
   4   2  -8   10.40    0.80
   4   2  -7    0.18    0.15
   4   2  -7    0.10    0.17
   4   2  -7    0.12    0.16
  -4  -2   7    0.28    0.20
   4   2  -6   27.26    1.34
   4   2  -6   23.76    1.48
  -4  -2   6   24.18    1.53
   4   2  -6   23.24    1.42
   4   2  -5   66.95    2.94
   4   2  -5   69.58    3.11
  -4  -2   5   61.59    3.09
   4   2  -5   63.19    3.04
   4   2  -4    1.17    0.24
  -4  -2   4    1.07    0.22
   4   2  -3   25.74    1.26
   4   2  -3   20.32    1.34
   4   2  -3   25.17    1.29
   4   2  -3   21.84    1.26
   4   2  -2 2153.05   81.60
   4   2  -2 2091.89   81.65
  -4  -2   2 2072.09   81.72
   4   2  -2 1898.99   81.66
   4   2  -1   61.51    2.86
   4   2  -1   61.85    2.77
   4   2  -1   64.85    2.82
  -4  -2   1   62.36    2.89
   4   2   0    5.84    0.54
   4   2   0    5.31    0.41
   4   2   0    5.67    0.45
  -4  -2   0    5.04    0.50
   4   2   0    5.71    0.48
   4   2   1   11.90    0.91
   4   2   1   12.98    0.74
   4   2   1   12.99    0.78
   4   2   1   11.62    0.83
   4   2   2   -0.04    0.11
   4   2   2    0.57    0.23
   4   2   2   -0.02    0.10
   4   2   2    0.43    0.14
   4   2   3   46.06    2.12
   4   2   3   44.47    2.13
   4   2   3   46.44    2.41
   4   2   3   44.16    2.43
   4   2   4   24.96    1.32
   4   2   4   23.84    1.57
   4   2   4   22.51    1.55
   4   2   5    4.77    0.64
   4   2   6    0.13    0.23
   4   2   6    0.18    0.21
   4   2   7    0.12    0.20
   4   2   7    0.42    0.23
   4   2   8    3.69    0.49
   4   2   8    4.18    0.48
   4   2   9    8.29    0.58
   4   2   9   10.98    0.72
   4   3 -11   15.29    0.88
  -4  -3  11   13.50    0.94
   4   3 -10   14.30    0.94
  -4  -3  10   11.75    0.96
  -4  -3   9   64.77    3.21
   4   3  -9   62.31    2.90
   4   3  -8    4.06    0.45
  -4  -3   8    4.77    0.60
   4   3  -7    8.35    0.62
   4   3  -7    8.41    0.75
  -4  -3   7    7.76    0.77
   4   3  -7    6.98    0.64
   4   3  -6    9.89    0.67
   4   3  -6    8.98    0.76
  -4  -3   6    7.95    0.76
   4   3  -6    7.95    0.69
  -4  -3   5   30.33    1.68
   4   3  -5   28.70    1.59
   4   3  -4    4.32    0.40
  -4  -3   4    4.72    0.48
   4   3  -3   31.13    1.55
   4   3  -3   32.61    1.65
   4   3  -3   32.32    1.66
   4   3  -2   16.27    0.90
   4   3  -2   15.98    0.97
   4   3  -2   17.14    0.99
   4   3  -1   18.44    1.13
   4   3  -1   18.73    0.97
   4   3  -1   19.00    1.06
   4   3  -1   17.15    1.06
   4   3   0    2.03    0.23
   4   3   0    2.43    0.37
   4   3   0    3.00    0.32
   4   3   0    2.81    0.33
   4   3   1    0.51    0.18
   4   3   1    0.55    0.22
   4   3   1    0.33    0.14
   4   3   1    0.60    0.16
   4   3   1    0.64    0.17
   4   3   2   68.50    3.43
   4   3   2   70.79    3.15
   4   3   2   73.49    3.14
   4   3   2   68.70    3.15
   4   3   2   70.39    3.38
   4   3   3  222.07    9.90
   4   3   3  243.90    9.54
   4   3   3  232.05    9.56
   4   3   3  216.61    9.82
   4   3   4    4.41    0.58
   4   3   4    3.68    0.56
   4   3   4    4.43    0.45
   4   3   5    1.60    0.37
   4   3   6   25.07    1.59
   4   3   6   19.96    1.47
   4   3   7    8.43    0.80
   4   3   7    8.46    0.77
   4   3   8    0.16    0.16
   4   3   8    0.03    0.13
   4   3   9    1.11    0.19
   4   4 -11    0.31    0.13
  -4  -4  11    0.33    0.16
   4   4 -10  105.17    4.61
  -4  -4  10  104.84    4.74
  -4  -4   9   36.42    2.03
   4   4  -9   34.81    1.70
  -4  -4   8    9.50    0.86
   4   4  -8    8.31    0.66
   4   4  -7    0.81    0.22
  -4  -4   7    0.33    0.19
   4   4  -7    0.69    0.23
   4   4  -6   33.79    1.83
  -4  -4   6   30.63    1.86
   4   4  -6   32.31    1.73
   4   4  -5   11.69    0.77
   4   4  -5   11.64    0.88
  -4  -4   5   11.11    0.89
   4   4  -5   11.76    0.84
   4   4  -4   20.13    1.09
  -4  -4   4   17.60    1.21
   4   4  -4   20.40    1.20
   4   4  -4   21.67    1.25
   4   4  -3    5.38    0.44
   4   4  -3    5.60    0.53
   4   4  -2   16.84    0.93
   4   4  -2   15.78    1.01
   4   4  -2   17.98    1.04
   4   4  -2   15.60    1.02
   4   4  -1    4.30    0.35
   4   4  -1    4.16    0.49
   4   4  -1    4.77    0.45
   4   4   0    5.87    0.62
   4   4   0    5.79    0.50
   4   4   1    0.08    0.13
   4   4   1    0.32    0.22
   4   4   1    0.09    0.11
   4   4   1    0.09    0.12
   4   4   2   25.20    1.65
   4   4   2   25.64    1.37
   4   4   2   26.16    1.38
   4   4   2   26.06    1.41
   4   4   2   25.14    1.57
   4   4   3   -0.06    0.18
   4   4   3    0.06    0.13
   4   4   3    0.06    0.20
   4   4   3    0.03    0.14
   4   4   4    4.24    0.58
   4   4   4    3.84    0.59
   4   4   4    4.06    0.45
   4   4   5    1.34    0.37
   4   4   6   13.16    1.07
   4   4   6   13.72    1.09
   4   4   7    8.99    0.78
   4   4   7    8.81    0.73
   4   4   8    0.24    0.14
   4   4   8    0.45    0.15
   4   5 -11    0.69    0.14
  -4  -5  11    0.66    0.15
   4   5 -10    0.90    0.22
  -4  -5  10    0.90    0.24
   4   5  -9    1.36    0.20
  -4  -5   9    1.64    0.34
   4   5  -8    2.06    0.29
  -4  -5   8    2.12    0.41
   4   5  -8    1.91    0.37
   4   5  -7   18.05    1.24
  -4  -5   7   20.91    1.37
   4   5  -7   17.45    1.09
   4   5  -6   30.28    1.74
  -4  -5   6   29.33    1.78
   4   5  -6   30.03    1.61
   4   5  -5  194.04    8.26
  -4  -5   5  194.16    8.26
   4   5  -5  190.62    8.12
   4   5  -4   17.16    1.12
  -4  -5   4   16.41    1.09
   4   5  -4   15.58    1.03
   4   5  -4   15.79    1.02
   4   5  -3   66.16    3.12
   4   5  -3   69.00    3.21
   4   5  -2    0.90    0.23
   4   5  -2    0.69    0.22
   4   5  -2    1.16    0.25
   4   5  -2    0.77    0.21
   4   5  -1   95.55    4.49
   4   5  -1   95.43    4.28
   4   5  -1   97.91    4.23
   4   5  -1   96.62    4.28
   4   5  -1   97.68    4.28
   4   5   0   41.18    2.31
   4   5   0   41.11    2.02
   4   5   0   41.19    2.05
   4   5   1   12.96    1.10
   4   5   1   12.72    0.87
   4   5   1   12.42    0.97
   4   5   2    5.73    0.65
   4   5   2    6.21    0.73
   4   5   2    4.69    0.47
   4   5   2    6.09    0.54
   4   5   2    4.65    0.49
   4   5   3    0.48    0.24
   4   5   3    0.39    0.26
   4   5   3    0.51    0.20
   4   5   4    2.61    0.46
   4   5   4    2.17    0.45
   4   5   4    2.14    0.32
   4   5   5    1.47    0.36
   4   5   6    4.73    0.55
   4   5   6    4.32    0.54
   4   5   7   21.11    1.19
   4   5   7   17.89    1.10
   4   6 -10   21.56    1.13
  -4  -6  10   21.37    1.16
  -4  -6   9    7.76    0.66
   4   6  -8    0.47    0.21
   4   6  -8    0.51    0.14
  -4  -6   8    0.31    0.18
   4   6  -7    9.76    0.79
   4   6  -7    8.28    0.61
  -4  -6   7    9.05    0.78
   4   6  -7    6.87    0.52
   4   6  -6   58.92    2.83
  -4  -6   6   55.89    2.80
   4   6  -6   53.35    2.61
   4   6  -6   55.35    2.55
   4   6  -5    0.09    0.16
   4   6  -5    0.10    0.16
  -4  -6   5    0.36    0.18
   4   6  -5    0.21    0.13
   4   6  -4    1.42    0.30
   4   6  -4    1.53    0.29
   4   6  -4    1.40    0.25
   4   6  -3    0.13    0.14
   4   6  -3    0.13    0.16
   4   6  -2    0.12    0.15
   4   6  -2    0.14    0.13
   4   6  -2   -0.04    0.14
   4   6  -2    0.11    0.15
   4   6  -2    0.10    0.15
   4   6  -2    0.22    0.16
   4   6  -1  102.15    4.78
   4   6  -1   99.55    4.43
   4   6  -1  103.12    4.53
   4   6  -1  103.03    4.47
   4   6   0   26.27    1.78
   4   6   0   27.42    1.48
   4   6   0   27.30    1.56
   4   6   0   30.05    1.54
   4   6   1    0.36    0.20
   4   6   1    0.20    0.24
   4   6   1    0.43    0.18
   4   6   1    0.25    0.16
   4   6   1    0.54    0.21
   4   6   2    7.94    0.86
   4   6   2    6.44    0.72
   4   6   3    0.12    0.18
   4   6   3   -0.06    0.20
   4   6   3    0.27    0.18
   4   6   4    9.94    0.88
   4   6   4    9.70    0.91
   4   6   5   -0.05    0.17
   4   6   6    0.68    0.21
   4   6   6    0.77    0.22
  -4  -7   9    6.57    0.50
   4   7  -8    5.46    0.51
  -4  -7   8    4.63    0.47
   4   7  -7    1.96    0.33
   4   7  -7    1.67    0.24
  -4  -7   7    1.83    0.32
   4   7  -6    0.04    0.14
   4   7  -6    0.05    0.11
  -4  -7   6   -0.08    0.14
  -4  -7   5    6.26    0.58
   4   7  -5    6.95    0.58
   4   7  -5    8.03    0.70
   4   7  -5    6.67    0.49
   4   7  -4    8.53    0.74
   4   7  -4    8.33    0.56
   4   7  -4    7.03    0.68
   4   7  -4    7.79    0.64
   4   7  -4    7.58    0.57
   4   7  -3   10.56    0.84
   4   7  -3   10.33    0.69
   4   7  -3   10.85    0.84
   4   7  -3   10.88    0.80
   4   7  -3   10.14    0.71
   4   7  -2   37.35    2.08
   4   7  -2   38.81    1.86
   4   7  -2   38.01    2.04
   4   7  -2   38.45    1.89
   4   7  -1  194.17    8.41
   4   7  -1  195.60    8.03
   4   7  -1  196.94    8.18
   4   7  -1  187.70    8.07
   4   7   0    1.17    0.35
   4   7   0    1.00    0.22
   4   7   0    0.93    0.25
   4   7   0    1.66    0.28
   4   7   1    0.13    0.23
   4   7   1   -0.04    0.15
   4   7   1    0.13    0.14
   4   7   2    9.38    0.89
   4   7   2    7.89    0.64
   4   7   2    7.64    0.72
   4   7   3    0.05    0.15
   4   7   3    0.16    0.24
   4   7   4   83.72    3.90
   4   7   4   87.70    4.00
   4   7   5    1.18    0.24
   4   7   6    1.77    0.23
   4   8  -7    2.61    0.32
   4   8  -7    2.24    0.23
   4   8  -6   11.11    0.78
   4   8  -6    9.57    0.71
   4   8  -6    9.75    0.63
   4   8  -5    0.40    0.16
   4   8  -5    0.31    0.14
   4   8  -4    3.87    0.44
   4   8  -4    3.69    0.40
   4   8  -4    3.87    0.33
   4   8  -3    3.15    0.30
   4   8  -3    3.50    0.42
   4   8  -3    3.26    0.39
   4   8  -3    3.61    0.34
   4   8  -2    0.29    0.15
   4   8  -2    0.19    0.16
   4   8  -2    0.32    0.15
   4   8  -1   -0.05    0.14
   4   8  -1    0.17    0.16
   4   8  -1    0.03    0.11
   4   8   0    0.49    0.23
   4   8   0    0.44    0.17
   4   8   1    5.89    0.63
   4   8   1    5.12    0.46
   4   8   2   16.98    1.16
   4   8   3   48.33    2.41
   4   8   4   81.33    3.61
   4   9  -5   13.22    0.75
   4   9  -4   62.94    2.80
   4   9  -3    1.67    0.26
   4   9  -2    0.15    0.09
   4   9  -1    0.79    0.20
   4   9  -1    0.70    0.15
   4   9   0    0.25    0.15
   4   9   1    0.03    0.13
   4   9   2    0.03    0.10
   4   9   3   22.74    1.15
  -5  11   3    8.18    0.56
   5 -11  -2    8.19    0.60
   5 -11  -1   13.19    0.80
   5 -11  -1   12.06    0.81
   5 -11   0    8.14    0.60
   5 -11   0    8.02    0.62
   5 -11   1    0.05    0.09
   5 -11   1    0.06    0.09
   5 -11   2    0.02    0.08
   5 -11   2   -0.02    0.10
   5 -11   3    4.02    0.36
  -5  10   5    4.30    0.39
   5 -10  -5    4.21    0.39
  -5  10   4    1.21    0.24
   5 -10  -3    2.56    0.36
   5 -10  -2    6.53    0.66
   5 -10  -2    8.31    0.68
   5 -10  -1    4.78    0.54
   5 -10  -1    4.99    0.56
   5 -10   0    2.26    0.37
   5 -10   0    1.95    0.36
   5 -10   1   26.13    1.53
   5 -10   2    0.96    0.24
   5 -10   3   11.76    0.81
   5 -10   4    0.02    0.09
  -5   9   7    0.23    0.10
   5  -9  -7    0.46    0.12
   5  -9  -7    0.36    0.11
  -5   9   6    0.18    0.13
  -5   9   5    0.84    0.24
  -5   9   4    0.63    0.23
   5  -9  -4    1.16    0.30
   5  -9  -3   28.22    1.64
   5  -9  -3   25.36    1.30
   5  -9  -3   26.83    1.66
   5  -9  -2   12.78    1.00
   5  -9  -2   12.10    0.77
   5  -9  -2   11.49    1.01
   5  -9  -1    2.59    0.33
   5  -9  -1    1.76    0.39
   5  -9   0    1.37    0.24
   5  -9   0    1.21    0.25
   5  -9   0    1.31    0.33
   5  -9   1   10.28    0.72
   5  -9   1    9.73    0.75
   5  -9   1    9.18    0.85
   5  -9   2   23.01    1.27
   5  -9   2   23.67    1.35
   5  -9   2   22.29    1.45
   5  -9   3   35.43    1.77
   5  -9   3   35.77    1.84
   5  -9   3   36.20    1.96
   5  -9   4   28.59    1.49
   5  -9   4   27.01    1.52
   5  -9   5    0.67    0.17
   5  -9   5    0.54    0.15
   5  -8  -8   19.10    1.00
   5  -8  -8   19.21    0.99
  -5   8   8   17.16    0.97
   5  -8  -7    8.38    0.64
  -5   8   7    7.58    0.62
  -5   8   6   23.65    1.42
  -5   8   5    3.99    0.52
   5  -8  -5    5.11    0.59
   5  -8  -4   55.64    2.90
   5  -8  -4   56.22    2.96
   5  -8  -4   57.94    2.64
   5  -8  -3   38.48    1.89
   5  -8  -3   41.45    2.25
   5  -8  -2   18.84    1.21
   5  -8  -2   21.29    1.49
   5  -8  -2   19.87    1.19
   5  -8  -1    4.59    0.51
   5  -8  -1    4.98    0.55
   5  -8  -1    5.34    0.69
   5  -8   0   11.02    0.85
   5  -8   0   10.17    0.86
   5  -8   0   10.91    1.01
   5  -8   1    0.36    0.24
   5  -8   1    0.34    0.24
   5  -8   1    0.09    0.17
   5  -8   2    0.22    0.19
   5  -8   2    0.35    0.23
   5  -8   3   14.07    1.06
   5  -8   3   13.57    1.04
   5  -8   4   23.90    1.47
   5  -8   4   23.02    1.40
   5  -8   5    0.35    0.16
   5  -8   5    0.45    0.22
   5  -8   6   -0.03    0.14
   5  -8   7    0.98    0.19
   5  -7  -9    0.93    0.16
  -5   7   9    0.72    0.15
   5  -7  -8    3.35    0.38
  -5   7   8    2.72    0.34
  -5   7   7    0.25    0.16
   5  -7  -7    0.63    0.23
  -5   7   6    1.86    0.36
   5  -7  -6    1.83    0.37
  -5   7   5    8.38    0.81
   5  -7  -5    7.94    0.82
   5  -7  -5    8.49    0.66
   5  -7  -4   20.42    1.50
   5  -7  -4   22.04    1.29
   5  -7  -3   17.76    1.13
   5  -7  -3   16.89    1.12
   5  -7  -3   16.93    1.33
   5  -7  -2    0.17    0.17
   5  -7  -2    0.12    0.18
   5  -7  -2    0.09    0.17
   5  -7  -2    0.13    0.22
   5  -7  -1   13.05    0.96
   5  -7  -1   13.42    1.08
   5  -7  -1   10.84    0.92
   5  -7  -1   10.73    1.02
   5  -7   0   22.87    1.50
   5  -7   0   24.15    1.62
   5  -7   1   38.95    2.22
   5  -7   1   38.52    2.26
   5  -7   2    3.75    0.54
   5  -7   2    3.82    0.57
   5  -7   3   38.49    2.19
   5  -7   3   34.69    2.07
   5  -7   3   40.11    2.12
   5  -7   4    0.23    0.17
   5  -7   4    0.24    0.23
   5  -7   4    0.06    0.22
   5  -7   5    0.76    0.26
   5  -7   5    0.57    0.26
   5  -7   6   11.45    0.89
   5  -7   7    4.07    0.44
   5  -7   8   -0.02    0.11
   5  -6  -9    1.53    0.25
  -5   6   9    1.13    0.21
   5  -6  -8    5.73    0.59
   5  -6  -8    7.37    0.66
  -5   6   8    7.07    0.62
   5  -6  -7    6.92    0.70
  -5   6   7    6.00    0.64
  -5   6   6    6.40    0.70
   5  -6  -6    6.95    0.75
   5  -6  -6    7.91    0.64
  -5   6   5    0.06    0.19
   5  -6  -5    0.07    0.15
   5  -6  -5   -0.06    0.17
   5  -6  -4   34.48    2.12
   5  -6  -4   36.41    2.16
   5  -6  -4   35.74    1.90
   5  -6  -3    7.16    0.66
   5  -6  -3    7.05    0.76
   5  -6  -3    7.02    0.67
   5  -6  -3    7.03    0.77
   5  -6  -2    0.13    0.18
   5  -6  -2    0.18    0.19
   5  -6  -2    0.23    0.21
   5  -6  -2    0.42    0.23
   5  -6  -1    0.93    0.29
   5  -6  -1    0.89    0.28
   5  -6  -1    1.46    0.36
   5  -6   0   28.18    1.76
   5  -6   0   29.87    1.81
   5  -6   1   99.30    4.66
   5  -6   1   96.31    4.59
   5  -6   1   97.50    4.50
   5  -6   2    3.35    0.49
   5  -6   2    3.69    0.50
   5  -6   2    3.35    0.53
   5  -6   3    2.47    0.41
   5  -6   3    3.54    0.50
   5  -6   3    2.98    0.53
   5  -6   3    3.20    0.51
   5  -6   4   31.77    1.94
   5  -6   4   31.25    1.87
   5  -6   4   31.66    1.96
   5  -6   5    3.25    0.48
   5  -6   5    3.33    0.53
   5  -6   6   76.11    3.72
   5  -6   7    1.85    0.32
   5  -6   7    1.87    0.33
  -5   5  10    1.54    0.21
   5  -5  -9    0.84    0.23
  -5   5   9    0.44    0.17
   5  -5  -8    0.05    0.15
  -5   5   8   -0.04    0.12
   5  -5  -8    0.05    0.16
   5  -5  -7  482.23   18.89
  -5   5   7  436.65   18.78
   5  -5  -6   48.86    2.38
  -5   5   6   47.88    2.63
   5  -5  -6   50.65    2.74
   5  -5  -6   55.61    2.56
  -5   5   5    3.76    0.52
   5  -5  -5    4.42    0.50
   5  -5  -5    3.63    0.53
   5  -5  -4   26.15    1.52
   5  -5  -4   26.99    1.70
   5  -5  -4   25.47    1.65
   5  -5  -4   24.66    1.51
   5  -5  -3   35.57    1.94
   5  -5  -3   36.32    2.09
   5  -5  -3   35.02    1.96
   5  -5  -3   37.98    2.10
   5  -5  -2    1.49    0.34
   5  -5  -2    0.84    0.29
   5  -5  -2    0.92    0.28
   5  -5  -2    1.10    0.32
   5  -5  -1    5.76    0.63
   5  -5  -1    5.34    0.61
   5  -5   0    1.61    0.30
   5  -5   0    1.14    0.33
   5  -5   0    1.50    0.33
   5  -5   1   10.47    0.87
   5  -5   1   10.85    0.87
   5  -5   2    1.18    0.29
   5  -5   2    1.75    0.34
   5  -5   2    0.94    0.28
   5  -5   3    0.73    0.28
   5  -5   3    0.79    0.31
   5  -5   4    0.84    0.29
   5  -5   4    0.87    0.30
   5  -5   5    0.73    0.31
   5  -5   5    0.22    0.20
   5  -5   6    2.35    0.43
   5  -5   7    4.42    0.51
   5  -5   7    5.21    0.58
   5  -5   8    4.26    0.46
   5  -5   8    4.69    0.44
   5  -5   8    5.61    0.51
  -5   4  10    5.77    0.47
   5  -4  -9   -0.04    0.14
  -5   4   9   -0.07    0.13
   5  -4  -8  325.24   13.72
   5  -4  -8  340.20   13.79
  -5   4   8  325.48   13.64
   5  -4  -7  303.19   13.00
   5  -4  -7  325.86   13.08
  -5   4   7  305.98   12.95
   5  -4  -6   27.85    1.55
  -5   4   6   25.95    1.64
   5  -4  -6   29.77    1.79
   5  -4  -6   31.79    1.68
  -5   4   5    0.88    0.25
   5  -4  -5    0.90    0.28
   5  -4  -4    6.92    0.68
   5  -4  -4    6.93    0.71
   5  -4  -3    0.30    0.17
   5  -4  -3    0.24    0.17
   5  -4  -2    4.24    0.51
   5  -4  -2    4.44    0.52
   5  -4  -1    1.95    0.38
   5  -4  -1    1.88    0.33
   5  -4   0   -0.04    0.12
   5  -4   0    0.26    0.23
   5  -4   0    0.08    0.12
   5  -4   1   11.36    0.98
   5  -4   1   11.41    0.87
   5  -4   1    9.82    0.83
   5  -4   2    4.50    0.55
   5  -4   2    5.53    0.68
   5  -4   2    5.29    0.60
   5  -4   3    6.27    0.68
   5  -4   3    5.80    0.65
   5  -4   4   14.82    1.14
   5  -4   4   13.36    1.11
   5  -4   5    7.76    0.80
   5  -4   5    7.15    0.79
   5  -4   6    3.55    0.53
   5  -4   7   25.63    1.55
   5  -4   7   26.25    1.62
   5  -4   8    8.25    0.69
   5  -4   8    8.49    0.65
   5  -4   8    8.63    0.71
   5  -4   9    1.92    0.24
   5  -3 -11    0.08    0.09
  -5   3  11   -0.05    0.09
  -5   3  10    7.09    0.55
   5  -3  -9   12.66    0.95
  -5   3   9   11.79    0.86
   5  -3  -8   31.67    1.91
   5  -3  -8   36.23    1.95
  -5   3   8   32.31    1.83
   5  -3  -7   22.14    1.17
   5  -3  -7   21.23    1.42
   5  -3  -7   20.26    1.39
  -5   3   7   19.98    1.30
   5  -3  -6   10.19    0.75
   5  -3  -6   10.62    0.89
  -5   3   6    8.76    0.76
   5  -3  -6    9.59    0.85
   5  -3  -6    9.29    0.80
  -5   3   5    0.16    0.13
   5  -3  -5   -0.04    0.18
   5  -3  -5   -0.05    0.16
   5  -3  -5    0.10    0.14
   5  -3  -4   24.31    1.44
   5  -3  -4   20.67    1.38
   5  -3  -4   25.52    1.46
   5  -3  -3  176.64    7.63
   5  -3  -3  173.36    7.58
   5  -3  -3  184.28    7.65
   5  -3  -3  177.87    7.65
   5  -3  -2    1.43    0.31
   5  -3  -2    0.92    0.23
   5  -3  -2    1.22    0.29
   5  -3  -2    1.21    0.26
   5  -3  -1    9.53    0.74
   5  -3  -1    8.64    0.77
   5  -3   0   53.97    2.87
   5  -3   0   61.05    2.79
   5  -3   1    3.65    0.44
   5  -3   1    3.68    0.45
   5  -3   1    2.52    0.44
   5  -3   2   44.88    2.51
   5  -3   2   46.21    2.39
   5  -3   2   47.67    2.45
   5  -3   3    8.13    0.78
   5  -3   3    8.42    0.80
   5  -3   4    0.06    0.15
   5  -3   4    0.29    0.23
   5  -3   5    1.93    0.43
   5  -3   5    2.72    0.46
   5  -3   6   -0.06    0.18
   5  -3   7    1.92    0.38
   5  -3   7    2.19    0.37
   5  -3   8    6.68    0.60
   5  -3   8    5.20    0.52
   5  -3   8    6.81    0.62
   5  -3   9    1.51    0.19
   5  -3   9    1.43    0.22
   5  -2 -11    1.05    0.19
   5  -2 -11    0.87    0.15
  -5   2  11    0.71    0.19
   5  -2 -10    1.42    0.24
  -5   2  10    1.58    0.32
  -5   2   9    0.39    0.17
   5  -2  -9    0.55    0.23
   5  -2  -8    2.83    0.29
   5  -2  -8    2.04    0.40
  -5   2   8    2.37    0.36
   5  -2  -7    0.87    0.30
  -5   2   7    1.27    0.27
   5  -2  -7    0.81    0.20
   5  -2  -6    8.58    0.70
   5  -2  -6    9.56    0.85
   5  -2  -6    8.88    0.79
   5  -2  -6   10.79    0.79
   5  -2  -5    2.49    0.38
   5  -2  -5    3.27    0.45
   5  -2  -5    3.46    0.43
   5  -2  -5    2.69    0.41
   5  -2  -4    1.78    0.30
   5  -2  -4    1.90    0.33
   5  -2  -4    1.09    0.26
   5  -2  -4    1.32    0.28
   5  -2  -3   43.39    2.31
   5  -2  -3   52.95    2.50
   5  -2  -3   50.63    2.47
   5  -2  -3   51.19    2.41
   5  -2  -3   52.44    2.50
   5  -2  -2    3.47    0.43
   5  -2  -2    3.74    0.42
   5  -2  -2    3.29    0.43
   5  -2  -1   19.91    1.18
   5  -2  -1   20.69    1.27
   5  -2   0   39.07    2.12
   5  -2   0   41.52    2.05
   5  -2   1    8.14    0.73
   5  -2   1    6.24    0.61
   5  -2   2   69.67    3.49
   5  -2   2   70.64    3.40
   5  -2   2   76.32    3.50
   5  -2   3   29.83    1.78
   5  -2   3   31.18    1.84
   5  -2   4   25.08    1.63
   5  -2   4   24.86    1.64
   5  -2   5   33.78    2.04
   5  -2   5   31.89    1.97
   5  -2   6   50.78    2.75
   5  -2   7   71.71    3.45
   5  -2   7   70.95    3.50
   5  -2   8    2.56    0.37
   5  -2   8    2.34    0.34
   5  -2   8    2.09    0.33
   5  -2   9    0.83    0.18
   5  -2   9    0.65    0.14
   5  -1 -11   82.62    3.25
  -5   1  11   84.09    3.34
  -5   1  10   11.08    0.84
   5  -1 -10    9.42    0.69
   5  -1  -9   22.15    1.40
   5  -1  -8   13.65    0.81
   5  -1  -8   14.85    1.10
   5  -1  -7   35.53    1.94
   5  -1  -7   29.87    1.59
   5  -1  -6    3.25    0.41
   5  -1  -6    2.71    0.39
   5  -1  -6    2.46    0.34
   5  -1  -5   55.80    2.76
   5  -1  -5   55.97    2.86
   5  -1  -5   58.75    2.81
   5  -1  -5   61.76    2.78
   5  -1  -4    2.11    0.35
   5  -1  -4    1.82    0.30
   5  -1  -4    2.34    0.34
   5  -1  -4    2.27    0.33
   5  -1  -4    1.97    0.30
   5  -1  -3    0.43    0.15
   5  -1  -3    0.85    0.23
   5  -1  -3    0.86    0.22
   5  -1  -2   15.68    1.02
   5  -1  -2   16.26    1.02
   5  -1  -1    8.22    0.66
   5  -1  -1    7.47    0.56
   5  -1   0    1.12    0.24
   5  -1   0    0.76    0.22
   5  -1   1   25.54    1.47
   5  -1   1   23.74    1.45
   5  -1   2   29.45    1.69
   5  -1   2   24.60    1.53
   5  -1   2   29.23    1.67
   5  -1   3   23.83    1.54
   5  -1   3   27.31    1.65
   5  -1   4    0.91    0.29
   5  -1   4    0.95    0.31
   5  -1   5   16.79    1.27
   5  -1   5   17.09    1.29
   5  -1   6  244.91   10.50
   5  -1   7  177.64    7.60
   5  -1   7  172.97    7.62
   5  -1   8   13.68    0.91
   5  -1   8   13.01    0.93
   5  -1   9    7.74    0.55
  -5   0  11   30.53    1.43
   5   0 -11   23.73    1.19
  -5   0  10    5.11    0.55
   5   0 -10    4.99    0.45
   5   0  -9    0.50    0.23
   5   0  -9    0.57    0.21
  -5   0   9    0.21    0.19
   5   0  -8    4.33    0.39
   5   0  -8    4.23    0.55
   5   0  -8    4.73    0.55
  -5   0   8    4.16    0.57
   5   0  -7    5.86    0.51
   5   0  -7    6.46    0.67
   5   0  -6   33.72    1.78
   5   0  -6   37.13    1.98
   5   0  -5    2.59    0.37
   5   0  -5    2.41    0.32
   5   0  -5    2.61    0.35
   5   0  -4   21.62    1.26
   5   0  -4   22.32    1.23
   5   0  -3    2.64    0.36
   5   0  -3    2.19    0.30
   5   0  -3    3.03    0.36
   5   0  -3    3.42    0.37
   5   0  -3    2.89    0.36
   5   0  -2    9.19    0.68
   5   0  -2    8.91    0.66
   5   0  -2    9.21    0.67
   5   0  -1   11.77    0.80
   5   0  -1   11.78    0.76
   5   0   0    3.83    0.43
   5   0   0    4.76    0.42
   5   0   1   34.06    1.79
   5   0   1   32.63    1.65
   5   0   1   37.45    1.91
   5   0   2   33.24    1.58
   5   0   2   29.89    1.74
   5   0   2   30.48    1.55
   5   0   2   33.73    1.81
   5   0   3   22.76    1.47
   5   0   3   26.72    1.30
   5   0   3   25.86    1.60
   5   0   4    9.97    0.81
   5   0   4    9.06    0.87
   5   0   4    9.83    0.92
   5   0   5   30.47    1.91
   5   0   5   32.65    1.94
   5   0   6  180.68    7.93
   5   0   7   11.80    0.97
   5   0   7   14.19    1.01
   5   0   8    0.22    0.14
   5   0   8    0.29    0.16
   5   1 -11    7.78    0.56
  -5  -1  11    7.70    0.58
   5   1 -10    0.02    0.09
  -5  -1  10    0.08    0.14
   5   1  -9    8.31    0.73
  -5  -1   9    8.31    0.77
   5   1  -9    6.80    0.62
   5   1  -8    4.83    0.42
   5   1  -8    5.28    0.59
   5   1  -8    4.19    0.51
  -5  -1   8    4.58    0.59
   5   1  -7  205.84    8.32
   5   1  -7  205.30    8.63
  -5  -1   7  199.75    8.66
   5   1  -7  188.43    8.52
   5   1  -6   20.46    1.17
   5   1  -6   21.22    1.32
  -5  -1   6   19.26    1.30
   5   1  -5   53.20    2.48
   5   1  -5   52.90    2.57
   5   1  -5   49.08    2.54
   5   1  -4   16.80    1.04
   5   1  -4   17.40    1.07
   5   1  -4   18.16    1.00
   5   1  -4   16.67    1.08
   5   1  -3   10.43    0.74
   5   1  -3   10.28    0.70
   5   1  -3   10.14    0.67
   5   1  -3    9.73    0.73
   5   1  -2    8.14    0.65
   5   1  -2    8.67    0.65
   5   1  -1    0.66    0.20
   5   1  -1    0.84    0.20
   5   1   0   60.77    2.93
   5   1   0   65.02    2.89
   5   1   0   59.38    3.03
   5   1   1   24.44    1.20
   5   1   1   22.52    1.42
   5   1   2    0.13    0.14
   5   1   2    0.05    0.11
   5   1   2   -0.11    0.17
   5   1   2    0.03    0.10
   5   1   3   32.97    1.63
   5   1   3   33.99    1.65
   5   1   3   31.65    1.90
   5   1   3   35.42    2.02
   5   1   4    0.56    0.24
   5   1   4    0.47    0.27
   5   1   4    0.65    0.16
   5   1   5   22.09    1.48
   5   1   5   20.09    1.43
   5   1   6   20.48    1.39
   5   1   7    0.09    0.16
   5   1   7    0.22    0.18
   5   1   8    0.67    0.19
   5   1   8    0.23    0.14
   5   2 -11    2.52    0.29
  -5  -2  11    2.73    0.32
   5   2 -10    1.29    0.20
  -5  -2  10    1.44    0.29
   5   2  -9    3.20    0.37
  -5  -2   9    2.95    0.44
   5   2  -8    0.71    0.18
   5   2  -8    0.83    0.25
   5   2  -8    0.61    0.21
  -5  -2   8    0.55    0.24
   5   2  -7   23.41    1.25
   5   2  -7   22.37    1.42
  -5  -2   7   23.31    1.45
   5   2  -7   20.81    1.34
   5   2  -6    0.40    0.19
   5   2  -6    0.26    0.17
   5   2  -6    0.70    0.24
  -5  -2   6    0.47    0.19
   5   2  -5    1.77    0.31
   5   2  -4   83.66    3.70
   5   2  -4   82.52    3.78
   5   2  -3    0.54    0.18
   5   2  -3    0.49    0.16
   5   2  -3    0.41    0.17
   5   2  -2   48.92    2.33
   5   2  -2   51.28    2.41
   5   2  -1    0.87    0.20
   5   2  -1    0.92    0.20
   5   2  -1    0.86    0.22
   5   2   0    8.11    0.58
   5   2   0    8.82    0.63
   5   2   0    9.27    0.68
   5   2   0    8.69    0.74
   5   2   1   15.97    0.96
   5   2   1   16.62    0.92
   5   2   1   16.35    0.98
   5   2   1   13.99    1.09
   5   2   2    8.79    0.62
   5   2   2    8.05    0.61
   5   2   2    6.65    0.66
   5   2   2    6.87    0.74
   5   2   3   47.30    2.21
   5   2   3   46.40    2.21
   5   2   3   43.83    2.44
   5   2   3   47.99    2.56
   5   2   4    7.66    0.58
   5   2   4    6.93    0.73
   5   2   4    7.24    0.78
   5   2   5    0.06    0.18
   5   2   5    0.17    0.24
   5   2   6    0.10    0.17
   5   2   7    0.12    0.15
   5   2   7    0.27    0.18
   5   2   8   -0.05    0.11
   5   2   8    0.09    0.10
   5   3 -11   16.23    0.86
  -5  -3  11   15.05    0.86
  -5  -3  10    7.32    0.58
   5   3 -10    3.78    0.33
   5   3  -9    0.23    0.16
   5   3  -9    0.03    0.11
  -5  -3   9   -0.04    0.15
   5   3  -8    3.27    0.45
   5   3  -8    3.48    0.40
  -5  -3   8    2.72    0.42
   5   3  -7    6.65    0.55
  -5  -3   7    6.63    0.66
   5   3  -7    6.59    0.62
   5   3  -6    1.31    0.29
  -5  -3   6    1.41    0.29
   5   3  -5    5.21    0.47
   5   3  -5    4.29    0.49
   5   3  -4    1.96    0.28
   5   3  -4    1.88    0.30
   5   3  -4    2.06    0.33
   5   3  -3   27.03    1.40
   5   3  -3   26.57    1.46
   5   3  -3   27.59    1.51
   5   3  -2   37.41    1.82
   5   3  -2   41.50    1.96
   5   3  -2   35.72    1.96
   5   3  -1    6.04    0.46
   5   3  -1    6.65    0.56
   5   3  -1    6.04    0.57
   5   3   0   19.82    1.11
   5   3   0   19.32    1.16
   5   3   0   18.40    1.26
   5   3   1   52.77    2.52
   5   3   1   56.19    2.50
   5   3   1   51.54    2.52
   5   3   1   53.26    2.78
   5   3   2   19.60    1.14
   5   3   2   20.04    1.16
   5   3   2   20.29    1.40
   5   3   3   71.45    3.23
   5   3   3   74.78    3.27
   5   3   3   71.05    3.51
   5   3   3   68.65    3.58
   5   3   4   12.53    0.80
   5   3   4   10.74    0.95
   5   3   4   11.55    1.03
   5   3   5    4.29    0.55
   5   3   5    4.29    0.57
   5   3   6   16.07    1.11
   5   3   7    3.88    0.43
   5   3   7    4.73    0.46
  -5  -4  10  354.21   14.10
   5   4 -10  339.65   14.08
   5   4  -9   20.66    1.18
  -5  -4   9   20.17    1.20
   5   4  -9   17.33    1.00
   5   4  -8    0.80    0.25
   5   4  -8    0.97    0.21
  -5  -4   8    0.99    0.27
   5   4  -7    8.87    0.75
  -5  -4   7    8.46    0.74
   5   4  -7    8.14    0.68
   5   4  -6   12.95    0.95
   5   4  -6   13.03    0.91
   5   4  -5    3.51    0.39
   5   4  -5    3.13    0.42
   5   4  -4   32.20    1.54
   5   4  -4   29.92    1.64
   5   4  -4   26.49    1.58
   5   4  -3   26.87    1.38
   5   4  -3   27.51    1.51
   5   4  -3   27.31    1.52
   5   4  -3   25.89    1.52
   5   4  -2    2.63    0.31
   5   4  -2    3.20    0.39
   5   4  -1    8.58    0.76
   5   4  -1    9.48    0.59
   5   4  -1    9.59    0.71
   5   4  -1    8.29    0.69
   5   4   0    3.66    0.51
   5   4   0    4.94    0.48
   5   4   0    4.82    0.46
   5   4   0    3.53    0.42
   5   4   1   37.88    2.19
   5   4   1   39.45    1.94
   5   4   1   37.42    1.90
   5   4   1   38.39    1.94
   5   4   2    1.46    0.38
   5   4   2    0.84    0.21
   5   4   2    0.74    0.19
   5   4   2    1.16    0.24
   5   4   3   18.98    1.10
   5   4   3   17.25    1.25
   5   4   3   18.13    1.34
   5   4   4    5.04    0.60
   5   4   4    5.80    0.66
   5   4   4    5.47    0.49
   5   4   5    1.16    0.29
   5   4   5    1.13    0.32
   5   4   6    0.75    0.22
   5   4   7   60.88    2.71
   5   5 -10   48.92    2.21
   5   5  -9    0.59    0.19
   5   5  -9    0.76    0.15
  -5  -5   9    0.83    0.18
   5   5  -8    3.02    0.38
   5   5  -8    2.23    0.28
  -5  -5   8    2.60    0.35
   5   5  -8    1.83    0.25
   5   5  -7    9.63    0.77
   5   5  -7    8.79    0.66
   5   5  -7    8.81    0.65
   5   5  -6    5.35    0.56
   5   5  -6    5.26    0.51
   5   5  -6    4.11    0.44
   5   5  -5    1.43    0.29
   5   5  -5    1.26    0.27
   5   5  -5    1.21    0.26
   5   5  -4    2.87    0.40
   5   5  -4    3.16    0.40
   5   5  -3    0.37    0.18
   5   5  -3    0.33    0.18
   5   5  -3    0.50    0.20
   5   5  -2    8.43    0.68
   5   5  -2    8.19    0.67
   5   5  -1    0.52    0.22
   5   5  -1    0.75    0.22
   5   5  -1    0.69    0.21
   5   5   0    0.22    0.19
   5   5   0    0.40    0.18
   5   5   1    7.87    0.82
   5   5   1    6.79    0.59
   5   5   1    8.04    0.63
   5   5   1    7.78    0.63
   5   5   2    1.78    0.41
   5   5   2    2.34    0.31
   5   5   2    2.11    0.31
   5   5   3    3.10    0.44
   5   5   3    4.21    0.57
   5   5   3    3.21    0.38
   5   5   4   10.80    0.86
   5   5   4   11.78    0.95
   5   5   5    7.52    0.63
   5   5   5    7.54    0.67
   5   6  -9    1.57    0.23
   5   6  -8    1.01    0.23
   5   6  -8    1.09    0.17
   5   6  -7    4.39    0.46
   5   6  -7    3.93    0.37
   5   6  -7    3.77    0.33
   5   6  -6   72.93    3.16
   5   6  -6   61.77    2.87
   5   6  -6   70.84    3.05
   5   6  -6   66.30    2.96
   5   6  -5   -0.04    0.13
   5   6  -5    0.03    0.11
   5   6  -5    0.14    0.13
   5   6  -4    7.29    0.62
   5   6  -4    6.56    0.52
   5   6  -4    6.15    0.54
   5   6  -3   18.38    1.12
   5   6  -3   18.30    1.06
   5   6  -3   19.50    1.15
   5   6  -3   17.78    1.08
   5   6  -2    2.84    0.33
   5   6  -2    3.12    0.38
   5   6  -2    2.19    0.31
   5   6  -1   10.73    0.88
   5   6  -1   11.16    0.77
   5   6  -1   11.29    0.82
   5   6  -1   13.09    0.84
   5   6   0    5.26    0.62
   5   6   0    5.35    0.49
   5   6   0    5.75    0.53
   5   6   1    0.31    0.16
   5   6   1    0.67    0.26
   5   6   2   15.86    0.97
   5   6   2   15.62    1.18
   5   6   3    9.50    0.66
   5   6   3    9.55    0.83
   5   6   4    0.91    0.26
   5   6   5    1.72    0.26
   5   7  -8    0.62    0.15
   5   7  -7    3.10    0.34
   5   7  -7    2.65    0.27
   5   7  -6   13.33    0.82
   5   7  -6   12.51    0.75
   5   7  -6   11.12    0.64
   5   7  -5    0.24    0.15
   5   7  -5    0.25    0.10
   5   7  -5    0.13    0.12
   5   7  -5    0.15    0.10
   5   7  -4    2.62    0.28
   5   7  -4    3.58    0.39
   5   7  -4    2.97    0.31
   5   7  -3    4.18    0.37
   5   7  -3    4.40    0.40
   5   7  -2    0.14    0.11
   5   7  -2    0.13    0.15
   5   7  -2    0.10    0.12
   5   7  -1    6.53    0.51
   5   7  -1    6.32    0.55
   5   7  -1    7.00    0.54
   5   7   0    6.05    0.52
   5   7   0    6.52    0.52
   5   7   0    5.59    0.59
   5   7   1    0.38    0.19
   5   7   1    0.13    0.13
   5   7   2   71.54    3.36
   5   7   3    0.03    0.13
   5   7   4   49.83    2.28
   5   8  -6    2.96    0.27
   5   8  -5    0.18    0.11
   5   8  -4    0.30    0.13
   5   8  -4    0.27    0.09
   5   8  -3    1.89    0.22
   5   8  -2    3.22    0.35
   5   8  -2    3.54    0.31
   5   8  -1    8.31    0.55
   5   8   0    1.04    0.17
   5   8   1    3.15    0.33
   5   8   2    2.39    0.26
   6 -10  -4    0.62    0.14
  -6  10   3    0.04    0.07
   6 -10  -3   -0.02    0.08
  -6  10   2    4.13    0.38
   6 -10  -2    5.16    0.43
   6 -10  -1    1.97    0.27
   6 -10   0   22.18    1.18
   6 -10   0   19.35    1.11
   6 -10   1    4.40    0.41
   6 -10   1    3.37    0.33
   6 -10   2   29.23    1.46
   6  -9  -6    0.41    0.11
  -6   9   5    3.91    0.36
   6  -9  -5    4.57    0.41
  -6   9   4    1.65    0.27
   6  -9  -4    1.92    0.29
  -6   9   3    1.39    0.26
   6  -9  -3    1.58    0.21
   6  -9  -3    1.76    0.31
   6  -9  -2    3.37    0.44
   6  -9  -2    3.62    0.35
   6  -9  -2    4.38    0.48
   6  -9  -1    0.17    0.19
   6  -9  -1    0.25    0.14
   6  -9  -1    0.28    0.19
   6  -9   0    6.43    0.48
   6  -9   0    5.92    0.59
   6  -9   0    5.86    0.50
   6  -9   0    4.70    0.52
   6  -9   1    0.05    0.10
   6  -9   1   -0.04    0.13
   6  -9   1   -0.05    0.13
   6  -9   1    0.23    0.15
   6  -9   2    0.09    0.11
   6  -9   2    0.10    0.13
   6  -9   2    0.26    0.15
   6  -9   2    0.11    0.10
   6  -9   3    0.31    0.13
   6  -9   3    0.49    0.16
   6  -9   3    0.26    0.14
   6  -9   4   -0.02    0.08
   6  -9   4    0.06    0.08
   6  -8  -7    8.71    0.57
   6  -8  -6    0.77    0.17
  -6   8   6    0.90    0.19
   6  -8  -6    0.93    0.21
   6  -8  -5    6.62    0.52
  -6   8   5    6.43    0.57
   6  -8  -5    7.16    0.62
  -6   8   4   71.99    3.52
   6  -8  -4   77.81    3.64
   6  -8  -4   79.89    3.41
   6  -8  -3   28.76    1.68
   6  -8  -3   25.28    1.62
   6  -8  -3   28.40    1.49
   6  -8  -2    6.73    0.60
   6  -8  -2    8.04    0.77
   6  -8  -2    8.53    0.77
   6  -8  -2    7.33    0.62
   6  -8  -1    3.37    0.41
   6  -8  -1    2.59    0.44
   6  -8  -1    2.90    0.41
   6  -8  -1    2.61    0.42
   6  -8   0   65.31    3.05
   6  -8   0   64.56    3.20
   6  -8   0   64.43    3.08
   6  -8   0   62.89    3.14
   6  -8   1    5.67    0.56
   6  -8   1    6.30    0.63
   6  -8   1    4.88    0.54
   6  -8   1    4.93    0.55
   6  -8   2   -0.04    0.15
   6  -8   2   -0.08    0.18
   6  -8   2    0.14    0.13
   6  -8   3    0.04    0.16
   6  -8   4    2.01    0.31
   6  -8   5    3.97    0.38
   6  -7  -8    5.83    0.43
   6  -7  -7   10.50    0.70
   6  -7  -7   10.83    0.73
  -6   7   7    8.48    0.62
   6  -7  -6    1.12    0.24
  -6   7   6    1.44    0.26
   6  -7  -6    1.33    0.28
   6  -7  -5    0.05    0.12
   6  -7  -5    0.07    0.11
  -6   7   5    0.27    0.15
   6  -7  -5    0.11    0.13
   6  -7  -5    0.32    0.19
  -6   7   4    0.26    0.17
   6  -7  -4    0.03    0.14
   6  -7  -4    0.15    0.17
   6  -7  -3    3.94    0.46
   6  -7  -3    4.47    0.58
   6  -7  -3    3.80    0.46
   6  -7  -3    3.61    0.52
   6  -7  -2    0.16    0.19
   6  -7  -2    0.17    0.24
   6  -7  -2    0.13    0.18
   6  -7  -2   -0.06    0.16
   6  -7  -1    2.44    0.41
   6  -7  -1    2.68    0.47
   6  -7  -1    2.44    0.42
   6  -7  -1    2.15    0.40
   6  -7   0   44.42    2.29
   6  -7   0   43.60    2.38
   6  -7   0   44.36    2.33
   6  -7   0   39.35    2.27
   6  -7   1  584.85   22.88
   6  -7   1  559.80   22.83
   6  -7   1  539.67   22.76
   6  -7   2   28.86    1.72
   6  -7   3    9.06    0.80
   6  -7   4    9.72    0.80
   6  -7   5    3.17    0.41
   6  -7   6    3.13    0.35
   6  -6  -9    4.28    0.34
   6  -6  -8    0.03    0.11
   6  -6  -8    0.17    0.11
   6  -6  -7    5.72    0.54
   6  -6  -7    5.26    0.53
  -6   6   7    5.46    0.49
   6  -6  -6    7.52    0.65
  -6   6   6    6.37    0.59
   6  -6  -6    7.08    0.67
   6  -6  -5    3.80    0.46
  -6   6   5    3.57    0.45
   6  -6  -5    4.88    0.49
   6  -6  -5    3.84    0.50
   6  -6  -4   21.54    1.34
  -6   6   4   22.09    1.39
   6  -6  -4   23.53    1.49
   6  -6  -4   25.76    1.41
   6  -6  -3   16.79    1.14
   6  -6  -3   16.54    1.24
   6  -6  -3   15.77    1.19
   6  -6  -3   18.37    1.18
   6  -6  -2    0.14    0.22
   6  -6  -2    0.12    0.17
   6  -6  -2    0.14    0.20
   6  -6  -2    0.11    0.17
   6  -6  -1    0.40    0.26
   6  -6  -1    0.23    0.22
   6  -6  -1    0.05    0.24
   6  -6  -1    0.26    0.22
   6  -6   0  539.49   22.04
   6  -6   0  536.90   22.02
   6  -6   0  535.99   21.92
   6  -6   1   44.98    2.32
   6  -6   2   30.06    1.73
   6  -6   3    8.68    0.77
   6  -6   4    0.39    0.20
   6  -6   5   23.82    1.49
   6  -6   5   27.00    1.49
   6  -6   6   30.79    1.67
   6  -6   6   32.21    1.64
   6  -6   7    0.25    0.11
   6  -5  -9    5.25    0.44
   6  -5  -8    1.09    0.24
   6  -5  -8    1.07    0.23
   6  -5  -7   31.56    1.75
   6  -5  -7   31.99    1.76
   6  -5  -6   13.13    0.85
   6  -5  -6   12.64    0.96
  -6   5   6   11.90    0.88
   6  -5  -6   14.05    1.01
   6  -5  -6   14.90    0.95
   6  -5  -5    0.39    0.20
   6  -5  -5    0.59    0.22
   6  -5  -5    0.39    0.18
   6  -5  -4    0.29    0.15
   6  -5  -4    0.13    0.20
   6  -5  -4    0.05    0.13
   6  -5  -3    4.99    0.59
   6  -5  -3    5.74    0.65
   6  -5  -3    5.14    0.59
   6  -5  -2    0.27    0.20
   6  -5  -2    0.38    0.18
   6  -5  -1   25.73    1.61
   6  -5   0    0.07    0.12
   6  -5   0    0.05    0.13
   6  -5   0    0.06    0.23
   6  -5   1   19.54    1.43
   6  -5   1   20.70    1.29
   6  -5   2    2.09    0.38
   6  -5   2    1.39    0.40
   6  -5   3    0.05    0.15
   6  -5   3   -0.06    0.24
   6  -5   3   -0.05    0.13
   6  -5   4    4.59    0.55
   6  -5   4    3.60    0.55
   6  -5   4    4.32    0.52
   6  -5   5   90.88    4.25
   6  -5   5   92.47    4.21
   6  -5   5   89.52    4.18
   6  -5   6    6.77    0.63
   6  -5   6    6.67    0.60
   6  -5   6    6.46    0.59
   6  -5   7    0.21    0.14
   6  -4 -10    4.18    0.34
   6  -4 -10    3.58    0.31
   6  -4  -9    7.99    0.61
   6  -4  -8   60.10    2.87
   6  -4  -7    8.19    0.56
   6  -4  -7    7.49    0.69
   6  -4  -7    7.92    0.70
   6  -4  -6   17.79    1.10
   6  -4  -6   17.60    1.19
   6  -4  -6   18.06    1.20
   6  -4  -5   -0.13    0.19
   6  -4  -5    0.13    0.16
   6  -4  -5    0.04    0.17
   6  -4  -5   -0.05    0.13
   6  -4  -4   27.09    1.52
   6  -4  -4   25.16    1.55
   6  -4  -4   26.33    1.57
   6  -4  -3   15.56    1.13
   6  -4  -3   16.61    1.15
   6  -4  -3   15.98    1.10
   6  -4  -3   15.91    1.14
   6  -4  -2   21.31    1.40
   6  -4  -2   22.00    1.40
   6  -4  -2   22.25    1.42
   6  -4  -1    0.14    0.16
   6  -4  -1    0.37    0.25
   6  -4   0    5.73    0.61
   6  -4   0    7.78    0.77
   6  -4   0    6.79    0.62
   6  -4   1    8.16    0.73
   6  -4   1    9.49    0.79
   6  -4   2    3.05    0.44
   6  -4   2    2.59    0.41
   6  -4   3    8.47    0.89
   6  -4   3   11.61    0.92
   6  -4   3    9.76    0.84
   6  -4   4   16.09    1.23
   6  -4   4   16.42    1.20
   6  -4   4   16.01    1.15
   6  -4   5    0.85    0.28
   6  -4   5    0.79    0.27
   6  -4   5    0.60    0.23
   6  -4   6    1.12    0.27
   6  -4   6    0.69    0.25
   6  -4   6    0.59    0.20
   6  -4   7    0.99    0.22
   6  -4   7    1.05    0.21
   6  -3 -10    4.87    0.40
  -6   3  10    4.36    0.39
   6  -3 -10    4.74    0.38
   6  -3  -9    0.03    0.10
  -6   3   9   -0.03    0.12
   6  -3  -8    1.59    0.32
   6  -3  -7    1.64    0.33
   6  -3  -7    1.40    0.29
   6  -3  -6    7.53    0.65
   6  -3  -6    7.97    0.73
   6  -3  -6    8.57    0.73
   6  -3  -6    8.77    0.74
   6  -3  -5    9.58    0.82
   6  -3  -5    9.37    0.80
   6  -3  -5   10.16    0.83
   6  -3  -4    0.45    0.24
   6  -3  -4    0.27    0.21
   6  -3  -4    0.33    0.17
   6  -3  -3  256.79   10.88
   6  -3  -3  260.15   10.87
   6  -3  -2   40.40    2.21
   6  -3  -2   41.33    2.15
   6  -3  -2   39.92    2.19
   6  -3  -2   41.78    2.05
   6  -3  -1   30.10    1.69
   6  -3  -1   31.70    1.82
   6  -3   0    0.16    0.19
   6  -3   1   59.55    3.10
   6  -3   1   61.06    2.96
   6  -3   2   26.05    1.70
   6  -3   2   26.48    1.61
   6  -3   3    6.33    0.72
   6  -3   3    7.26    0.74
   6  -3   3    7.38    0.70
   6  -3   4    9.78    0.91
   6  -3   4   10.56    0.91
   6  -3   4    9.21    0.82
   6  -3   5    2.46    0.40
   6  -3   5    3.54    0.49
   6  -3   5    3.94    0.52
   6  -3   6    9.40    0.79
   6  -3   6    8.52    0.74
   6  -3   6    9.34    0.75
   6  -3   7    0.41    0.16
   6  -3   7    0.64    0.18
   6  -2 -10    5.44    0.44
  -6   2  10    4.53    0.41
   6  -2 -10    5.27    0.41
   6  -2  -9    1.12    0.25
   6  -2  -9    1.26    0.25
  -6   2   9    1.06    0.25
   6  -2  -8   33.53    1.56
   6  -2  -8   31.23    1.79
   6  -2  -7   21.86    1.21
   6  -2  -7   21.66    1.38
   6  -2  -6    0.04    0.14
   6  -2  -6   -0.05    0.16
   6  -2  -6    0.08    0.15
   6  -2  -6   -0.04    0.12
   6  -2  -5    5.53    0.58
   6  -2  -5    6.26    0.59
   6  -2  -5    5.60    0.55
   6  -2  -5    5.35    0.56
   6  -2  -4   36.10    2.09
   6  -2  -4   42.42    2.16
   6  -2  -4   41.67    2.11
   6  -2  -3    1.24    0.29
   6  -2  -3    1.16    0.28
   6  -2  -3    0.84    0.24
   6  -2  -2    0.39    0.21
   6  -2  -2    0.81    0.26
   6  -2  -2    1.04    0.23
   6  -2  -1    4.41    0.52
   6  -2  -1    3.95    0.50
   6  -2   0    4.04    0.51
   6  -2   1   63.54    3.05
   6  -2   1   56.42    2.89
   6  -2   2  156.99    6.50
   6  -2   2  133.43    6.34
   6  -2   3    1.67    0.33
   6  -2   3    1.54    0.36
   6  -2   3    1.61    0.36
   6  -2   4    4.85    0.56
   6  -2   4    4.76    0.61
   6  -2   4    4.42    0.56
   6  -2   5    2.19    0.38
   6  -2   5    2.12    0.40
   6  -2   5    2.35    0.41
   6  -2   6   22.45    1.29
   6  -2   6   21.70    1.33
   6  -2   6   19.70    1.26
   6  -2   7    0.06    0.11
  -6   1  10    8.64    0.61
   6  -1 -10    9.65    0.60
   6  -1 -10    8.73    0.61
   6  -1  -9    4.07    0.44
   6  -1  -9    2.91    0.37
  -6   1   9    3.50    0.41
   6  -1  -8    0.04    0.10
   6  -1  -8    0.13    0.13
  -6   1   8   -0.04    0.13
   6  -1  -7    1.61    0.26
   6  -1  -7    2.08    0.35
   6  -1  -7    1.88    0.36
  -6   1   7    1.58    0.32
   6  -1  -6    5.18    0.50
   6  -1  -6    4.56    0.52
   6  -1  -6    5.06    0.57
   6  -1  -5   12.97    0.96
   6  -1  -5   15.08    0.98
   6  -1  -5   14.73    0.96
   6  -1  -5   13.31    1.00
   6  -1  -4    5.07    0.51
   6  -1  -4    4.55    0.52
   6  -1  -3   39.99    2.11
   6  -1  -3   38.88    2.03
   6  -1  -3   37.72    1.99
   6  -1  -3   40.27    2.02
   6  -1  -2    8.24    0.70
   6  -1  -2    8.42    0.69
   6  -1  -2    8.69    0.66
   6  -1  -1   45.12    2.28
   6  -1  -1   44.31    2.26
   6  -1   0   14.18    1.03
   6  -1   0   16.69    0.93
   6  -1   1  276.96   10.71
   6  -1   1  233.25   10.68
   6  -1   2    0.86    0.27
   6  -1   2    0.99    0.29
   6  -1   3    1.42    0.30
   6  -1   3    1.15    0.34
   6  -1   3    2.04    0.36
   6  -1   4    5.73    0.59
   6  -1   4    6.95    0.67
   6  -1   4    5.92    0.68
   6  -1   5    2.67    0.40
   6  -1   5    2.58    0.42
   6  -1   6  113.38    5.09
   6  -1   6  115.66    5.05
   6  -1   7    4.01    0.40
  -6   0  10    5.69    0.46
   6   0 -10    6.44    0.45
   6   0  -9    0.17    0.13
   6   0  -9    0.15    0.12
  -6   0   9    0.23    0.14
   6   0  -8   15.14    0.85
   6   0  -8   16.50    1.05
  -6   0   8   12.40    0.94
   6   0  -8   14.04    0.99
   6   0  -7    2.03    0.29
   6   0  -7    2.85    0.41
   6   0  -6   28.86    1.54
   6   0  -6   30.22    1.64
   6   0  -6   26.75    1.63
   6   0  -5    3.08    0.42
   6   0  -5    3.17    0.40
   6   0  -5    3.13    0.37
   6   0  -5    3.22    0.44
   6   0  -4   30.04    1.65
   6   0  -4   31.39    1.58
   6   0  -4   27.65    1.62
   6   0  -3    5.88    0.60
   6   0  -3    6.63    0.57
   6   0  -3    7.15    0.57
   6   0  -3    5.91    0.56
   6   0  -2   23.33    1.37
   6   0  -2   22.66    1.30
   6   0  -2   22.13    1.27
   6   0  -2   23.34    1.29
   6   0  -1    4.47    0.50
   6   0  -1    3.70    0.44
   6   0  -1    4.62    0.46
   6   0  -1    4.96    0.44
   6   0  -1    4.80    0.47
   6   0   0    0.03    0.14
   6   0   0   -0.04    0.13
   6   0   0    0.03    0.11
   6   0   1    0.12    0.13
   6   0   1    0.12    0.11
   6   0   2   16.40    0.95
   6   0   2   20.55    1.30
   6   0   3    0.05    0.17
   6   0   4   10.08    0.85
   6   0   4   12.07    0.97
   6   0   5   64.58    3.19
   6   0   5   70.19    3.33
   6   0   6  227.31    9.68
   6   0   6  238.31    9.75
   6   0   7   -0.02    0.09
   6   1 -10    8.02    0.55
   6   1 -10    6.68    0.47
   6   1  -9    0.23    0.13
  -6  -1   9    0.33    0.15
   6   1  -8    0.02    0.11
   6   1  -8    0.04    0.15
   6   1  -7   94.03    4.02
   6   1  -7   89.85    4.17
   6   1  -6   16.93    0.99
   6   1  -6   14.34    1.04
   6   1  -5    0.35    0.19
   6   1  -4   14.55    0.97
   6   1  -4   13.97    0.97
   6   1  -3   80.72    3.49
   6   1  -3   71.25    3.45
   6   1  -2  122.39    5.31
   6   1  -2  122.35    5.29
   6   1  -1    0.09    0.16
   6   1  -1    0.03    0.09
   6   1  -1   -0.03    0.14
   6   1   0    0.21    0.13
   6   1   0    0.24    0.14
   6   1   1   13.46    0.83
   6   1   1   12.76    0.80
   6   1   1   11.06    0.94
   6   1   2    0.31    0.20
   6   1   2    0.25    0.14
   6   1   2    0.45    0.15
   6   1   3    0.21    0.22
   6   1   4    2.12    0.35
   6   1   4    2.38    0.41
   6   1   5   42.70    2.17
   6   1   5   41.66    2.22
   6   1   6    7.80    0.63
   6   1   6    9.45    0.71
   6   2 -10    0.43    0.14
   6   2 -10    0.54    0.12
   6   2  -9    0.99    0.22
   6   2  -9    0.99    0.20
   6   2  -8    2.18    0.33
   6   2  -8    2.39    0.33
   6   2  -7    2.87    0.33
   6   2  -7    2.61    0.37
   6   2  -6    0.18    0.14
   6   2  -6    0.16    0.18
   6   2  -5    1.17    0.24
   6   2  -5    1.17    0.24
   6   2  -5    1.30    0.28
   6   2  -4   38.66    1.90
   6   2  -4   36.68    1.95
   6   2  -3  257.58   10.59
   6   2  -3  256.64   10.66
   6   2  -2 1080.80   44.05
   6   2  -2 1148.24   44.14
   6   2  -2 1089.47   44.19
   6   2  -1   12.98    0.82
   6   2  -1   14.36    0.91
   6   2  -1   14.08    0.94
   6   2   0    1.00    0.17
   6   2   0    0.94    0.25
   6   2   0    0.50    0.16
   6   2   0    0.47    0.18
   6   2   1   43.20    2.01
   6   2   1   41.46    2.00
   6   2   1   36.92    2.15
   6   2   2   10.13    0.69
   6   2   2    9.97    0.68
   6   2   2    9.19    0.84
   6   2   3    9.71    0.66
   6   2   3    9.73    0.85
   6   2   4    7.13    0.70
   6   2   5    0.07    0.12
   6   2   5    0.04    0.14
   6   2   6   -0.06    0.13
   6   3 -10    1.42    0.20
   6   3  -9    0.35    0.15
   6   3  -9    0.30    0.13
   6   3  -8   -0.07    0.14
   6   3  -8   -0.03    0.13
   6   3  -7   13.22    0.81
   6   3  -7   11.90    0.86
   6   3  -7   13.31    0.89
   6   3  -6   14.76    0.91
   6   3  -6   15.33    0.98
   6   3  -5    6.85    0.55
   6   3  -5    6.45    0.57
   6   3  -5    6.42    0.61
   6   3  -4    5.40    0.47
   6   3  -4    5.08    0.52
   6   3  -3  343.78   13.69
   6   3  -3  344.34   13.81
   6   3  -3  317.97   13.84
   6   3  -2    4.82    0.41
   6   3  -2    4.30    0.46
   6   3  -2    4.75    0.52
   6   3  -1    0.16    0.12
   6   3  -1    0.06    0.13
   6   3  -1    0.07    0.14
   6   3   0    1.47    0.30
   6   3   0    1.71    0.29
   6   3   0    1.75    0.26
   6   3   0    1.53    0.28
   6   3   1    1.25    0.31
   6   3   1    1.54    0.26
   6   3   1    1.28    0.25
   6   3   2   42.76    1.99
   6   3   2   40.41    1.99
   6   3   2   40.76    2.25
   6   3   3   30.31    1.55
   6   3   3   33.62    1.85
   6   3   4    2.84    0.42
   6   3   5    0.82    0.23
   6   3   6    0.02    0.10
   6   4  -9    7.92    0.49
   6   4  -9    7.21    0.45
   6   4  -8    3.25    0.35
   6   4  -8    2.58    0.30
   6   4  -8    2.49    0.29
   6   4  -7    8.72    0.65
   6   4  -7    7.55    0.60
   6   4  -7    7.38    0.58
   6   4  -6    3.02    0.37
   6   4  -6    3.20    0.38
   6   4  -5    3.26    0.35
   6   4  -5    2.64    0.34
   6   4  -5    2.41    0.34
   6   4  -5    2.04    0.32
   6   4  -4   16.82    0.96
   6   4  -4   18.43    1.09
   6   4  -4   15.08    1.04
   6   4  -3   14.80    0.86
   6   4  -3   14.74    0.95
   6   4  -2    9.36    0.60
   6   4  -2    9.13    0.69
   6   4  -2    9.14    0.73
   6   4  -1    1.80    0.29
   6   4  -1    1.98    0.29
   6   4  -1    1.84    0.29
   6   4   0    0.61    0.20
   6   4   0    0.47    0.16
   6   4   0    0.58    0.19
   6   4   1   29.51    1.45
   6   4   1   27.40    1.45
   6   4   1   24.68    1.58
   6   4   2   87.09    3.78
   6   4   2   85.01    4.03
   6   4   3    3.00    0.43
   6   4   3    2.51    0.29
   6   4   4   -0.04    0.14
   6   4   5   12.35    0.79
   6   5  -8    1.16    0.20
   6   5  -8    0.83    0.15
   6   5  -8    0.76    0.13
   6   5  -7   19.29    1.06
   6   5  -7   19.23    1.02
   6   5  -7   17.30    0.97
   6   5  -6    9.54    0.68
   6   5  -6   10.29    0.69
   6   5  -6    9.46    0.65
   6   5  -5   29.41    1.50
   6   5  -5   29.12    1.52
   6   5  -4    9.12    0.69
   6   5  -4   10.70    0.72
   6   5  -3    0.11    0.13
   6   5  -3    0.12    0.14
   6   5  -3    0.18    0.15
   6   5  -2    0.03    0.12
   6   5  -2    0.09    0.13
   6   5  -1    0.40    0.16
   6   5  -1    0.23    0.15
   6   5   0    1.16    0.22
   6   5   0    1.95    0.26
   6   5   0    1.82    0.27
   6   5   1    2.47    0.38
   6   5   1    2.81    0.32
   6   5   1    2.82    0.33
   6   5   2    0.55    0.21
   6   5   2    0.31    0.13
   6   5   3    0.24    0.16
   6   5   4   -0.03    0.10
   6   6  -7   18.17    0.93
   6   6  -7   16.66    0.84
   6   6  -6   59.81    2.62
   6   6  -6   65.84    2.75
   6   6  -6   61.90    2.67
   6   6  -5    3.37    0.30
   6   6  -5    3.45    0.32
   6   6  -4   18.36    0.96
   6   6  -4   18.78    1.02
   6   6  -4   16.80    0.96
   6   6  -3    1.90    0.24
   6   6  -3    1.60    0.25
   6   6  -3    1.59    0.24
   6   6  -2   24.33    1.27
   6   6  -2   25.05    1.32
   6   6  -2   26.17    1.31
   6   6  -1   24.92    1.28
   6   6  -1   25.72    1.32
   6   6   0    3.08    0.33
   6   6   1    1.06    0.19
   6   6   2    0.02    0.09
   6   6   2   -0.05    0.09
   6   7  -6    0.70    0.13
   6   7  -5    3.46    0.30
   6   7  -5    3.31    0.26
   6   7  -4    0.02    0.06
   6   7  -4   -0.04    0.09
   6   7  -4   -0.03    0.08
   6   7  -3    2.86    0.25
   6   7  -3    2.62    0.28
   6   7  -3    2.45    0.25
   6   7  -2   57.37    2.64
   6   7  -2   62.42    2.62
   6   7  -1   24.36    1.19
   6   7   0    0.30    0.12
   7  -9  -2    1.49    0.17
   7  -9  -1    1.76    0.20
   7  -9   0   13.11    0.78
   7  -9   0   13.54    0.72
   7  -9   1    4.65    0.34
   7  -8  -4   25.78    1.23
   7  -8  -4   20.60    1.24
   7  -8  -3    6.50    0.52
   7  -8  -3   10.35    0.60
   7  -8  -2    1.01    0.22
   7  -8  -1    0.78    0.19
   7  -8  -1    1.11    0.24
   7  -8  -1    0.92    0.19
   7  -8   0    3.01    0.32
   7  -8   0    2.48    0.33
   7  -8   0    2.42    0.31
   7  -8   1   14.55    0.85
   7  -8   1   13.39    0.85
   7  -8   1   14.53    0.87
   7  -8   2   10.45    0.65
   7  -8   2   11.28    0.67
   7  -8   3   13.64    0.75
   7  -8   3   13.03    0.76
   7  -7  -6    1.53    0.20
   7  -7  -5   43.78    1.92
   7  -7  -5   41.93    2.03
   7  -7  -4   25.38    1.32
   7  -7  -4   27.95    1.35
   7  -7  -3   19.83    1.15
   7  -7  -2    6.45    0.57
   7  -7  -2    5.32    0.54
   7  -7  -1   12.08    0.87
   7  -7  -1   11.90    0.89
   7  -7  -1   12.64    0.88
   7  -7   0   10.10    0.77
   7  -7   0    9.43    0.75
   7  -7   0    9.80    0.77
   7  -7   1    0.61    0.22
   7  -7   1    1.01    0.23
   7  -7   1    0.87    0.26
   7  -7   2   20.02    1.17
   7  -7   3    6.90    0.55
   7  -7   4    0.13    0.12
   7  -6  -7    3.38    0.30
   7  -6  -6    0.17    0.09
   7  -6  -6    0.07    0.09
   7  -6  -5    9.54    0.65
   7  -6  -5    9.34    0.68
   7  -6  -5   11.41    0.73
   7  -6  -5    9.25    0.63
   7  -6  -4    2.61    0.37
   7  -6  -4    2.13    0.31
   7  -6  -3    0.52    0.22
   7  -6  -2    8.25    0.74
   7  -6  -2    9.47    0.79
   7  -6  -1   10.49    0.83
   7  -6   0   55.31    2.68
   7  -6   0   53.97    2.76
   7  -6   1   17.62    1.19
   7  -6   2   23.33    1.41
   7  -6   3    0.14    0.18
   7  -6   4    0.75    0.20
   7  -6   5   11.37    0.69
   7  -5  -8    0.15    0.11
   7  -5  -7    4.18    0.40
   7  -5  -6    0.54    0.14
   7  -5  -6    0.40    0.15
   7  -5  -5   13.17    0.87
   7  -5  -5   12.92    0.88
   7  -5  -4    0.08    0.17
   7  -5  -4    0.18    0.17
   7  -5  -4    0.09    0.12
   7  -5  -3    2.14    0.36
   7  -5  -2    0.53    0.25
   7  -5  -2    0.27    0.21
   7  -5  -1    9.74    0.83
   7  -5  -1    7.70    0.69
   7  -5  -1    8.78    0.79
   7  -5   0   62.96    3.08
   7  -5   0   60.20    3.06
   7  -5   1   -0.43    0.25
   7  -5   1    0.20    0.22
   7  -5   2    2.60    0.34
   7  -5   2    2.10    0.39
   7  -5   3   22.25    1.36
   7  -5   3   22.01    1.26
   7  -5   4    0.52    0.17
   7  -5   4    0.59    0.20
   7  -5   5   33.50    1.71
   7  -5   5   37.17    1.72
   7  -4  -9    0.29    0.10
   7  -4  -8  353.48   14.86
   7  -4  -8  392.38   14.96
   7  -4  -7   63.62    2.64
   7  -4  -7   58.88    2.73
   7  -4  -7   59.41    2.81
   7  -4  -6    5.59    0.47
   7  -4  -6    6.09    0.53
   7  -4  -6    5.00    0.51
   7  -4  -5   11.71    0.84
   7  -4  -5   12.54    0.87
   7  -4  -5   12.38    0.88
   7  -4  -4   13.38    0.96
   7  -4  -4   12.98    0.93
   7  -4  -4   13.35    0.91
   7  -4  -3    0.51    0.23
   7  -4  -3    0.94    0.26
   7  -4  -2    4.87    0.57
   7  -4  -2    5.08    0.58
   7  -4  -1    1.08    0.29
   7  -4  -1    0.62    0.26
   7  -4   0    1.41    0.34
   7  -4   0    1.76    0.36
   7  -4   1    6.50    0.68
   7  -4   2    0.41    0.18
   7  -4   2    0.38    0.22
   7  -4   3    3.77    0.44
   7  -4   3    4.07    0.49
   7  -4   4    0.55    0.19
   7  -4   4    0.30    0.18
   7  -4   5    8.16    0.60
   7  -4   5    8.30    0.60
   7  -4   6    1.94    0.21
   7  -3  -9   97.21    4.09
   7  -3  -8  126.17    5.10
   7  -3  -8  115.07    5.14
   7  -3  -7    9.90    0.69
   7  -3  -7    8.86    0.72
   7  -3  -6    0.06    0.13
   7  -3  -6   -0.07    0.16
   7  -3  -5    6.75    0.62
   7  -3  -5    8.34    0.66
   7  -3  -5    8.42    0.69
   7  -3  -4    1.79    0.35
   7  -3  -4    2.25    0.34
   7  -3  -4    2.16    0.35
   7  -3  -3   15.76    1.08
   7  -3  -3   14.95    1.03
   7  -3  -3   15.62    0.98
   7  -3  -2    0.57    0.26
   7  -3  -2    0.43    0.20
   7  -3  -1    0.23    0.20
   7  -3  -1    0.58    0.23
   7  -3   0    0.10    0.17
   7  -3   0    0.14    0.18
   7  -3   1    0.37    0.21
   7  -3   2    0.62    0.19
   7  -3   2    0.45    0.21
   7  -3   3    9.00    0.75
   7  -3   3    8.75    0.72
   7  -3   4    2.15    0.32
   7  -3   4    1.52    0.29
   7  -3   5    1.71    0.25
   7  -3   5    1.46    0.23
   7  -3   6   14.29    0.79
   7  -2  -8   15.20    0.74
   7  -2  -8   12.42    0.80
   7  -2  -8   13.57    0.86
   7  -2  -7    2.60    0.29
   7  -2  -7    2.59    0.32
   7  -2  -7    2.75    0.37
   7  -2  -6    0.98    0.21
   7  -2  -6    1.01    0.24
   7  -2  -5    8.20    0.68
   7  -2  -5    9.88    0.70
   7  -2  -5    8.50    0.71
   7  -2  -4   76.28    3.56
   7  -2  -4   81.33    3.63
   7  -2  -3    5.32    0.57
   7  -2  -3    4.43    0.50
   7  -2  -3    4.15    0.48
   7  -2  -3    5.20    0.49
   7  -2  -2    5.34    0.60
   7  -2  -2    5.85    0.59
   7  -2  -2    5.89    0.57
   7  -2  -2    5.64    0.48
   7  -2  -1   24.59    1.45
   7  -2  -1   22.86    1.40
   7  -2  -1   22.50    1.37
   7  -2   0    6.94    0.63
   7  -2   0    6.17    0.61
   7  -2   0    5.00    0.55
   7  -2   1   18.75    1.17
   7  -2   1   18.32    1.14
   7  -2   2    0.19    0.15
   7  -2   2    0.19    0.17
   7  -2   3    0.43    0.20
   7  -2   3    0.07    0.14
   7  -2   4   11.93    0.85
   7  -2   5    7.20    0.57
   7  -2   6    0.04    0.09
   7  -1  -8   -0.08    0.09
   7  -1  -8    0.03    0.11
   7  -1  -7    0.15    0.13
   7  -1  -7    0.07    0.13
   7  -1  -6    0.63    0.18
   7  -1  -6    0.76    0.23
   7  -1  -5    1.78    0.27
   7  -1  -5    1.34    0.27
   7  -1  -4   19.11    1.18
   7  -1  -4   18.81    1.10
   7  -1  -4   19.20    1.17
   7  -1  -3   -0.04    0.18
   7  -1  -3    0.06    0.11
   7  -1  -3    0.13    0.13
   7  -1  -2   15.74    1.06
   7  -1  -2   14.86    0.99
   7  -1  -2   14.52    0.96
   7  -1  -2   16.42    0.98
   7  -1  -1   11.35    0.83
   7  -1  -1    9.02    0.73
   7  -1  -1    8.93    0.70
   7  -1  -1   10.48    0.68
   7  -1   0    6.82    0.61
   7  -1   0    6.49    0.49
   7  -1   0    5.80    0.55
   7  -1   1    9.59    0.66
   7  -1   1   10.57    0.77
   7  -1   2   11.63    0.80
   7  -1   2   10.14    0.81
   7  -1   3    3.59    0.44
   7  -1   4   26.94    1.50
   7  -1   5   22.69    1.24
   7  -1   6   71.89    3.09
   7   0  -9    3.03    0.28
   7   0  -9    3.37    0.31
   7   0  -8   12.47    0.69
   7   0  -8   12.32    0.75
   7   0  -8   12.20    0.79
   7   0  -7    0.08    0.13
   7   0  -7    0.03    0.10
   7   0  -7   -0.10    0.15
   7   0  -6   16.07    0.95
   7   0  -6   16.21    1.03
   7   0  -5    0.46    0.19
   7   0  -4    4.40    0.47
   7   0  -4    4.43    0.46
   7   0  -3    1.60    0.30
   7   0  -3    1.29    0.25
   7   0  -2    4.80    0.50
   7   0  -2    5.57    0.48
   7   0  -2    5.91    0.54
   7   0  -1    0.60    0.19
   7   0  -1    0.67    0.17
   7   0   0   17.33    1.00
   7   0   0   18.46    1.01
   7   0   0   18.25    0.99
   7   0   1   37.38    1.75
   7   0   2    8.33    0.70
   7   0   3    0.04    0.15
   7   0   4    9.24    0.71
   7   0   5  156.52    6.56
   7   1  -9    2.72    0.25
   7   1  -9    2.92    0.27
   7   1  -8   10.28    0.65
   7   1  -7   45.23    1.97
   7   1  -7   39.34    1.96
   7   1  -7   41.86    2.06
   7   1  -6    0.23    0.14
   7   1  -5    3.50    0.39
   7   1  -5    4.07    0.43
   7   1  -4    0.14    0.17
   7   1  -4    0.07    0.12
   7   1  -3    1.89    0.29
   7   1  -3    1.38    0.26
   7   1  -3    1.88    0.31
   7   1  -2    0.35    0.15
   7   1  -2    0.27    0.14
   7   1  -2    0.50    0.19
   7   1  -1    1.20    0.20
   7   1  -1    0.83    0.20
   7   1   0    1.78    0.26
   7   1   0    1.82    0.26
   7   1   1   21.22    1.13
   7   1   1   22.87    1.15
   7   1   2   12.15    0.86
   7   1   3    0.53    0.19
   7   1   4    4.08    0.43
   7   1   5   25.48    1.30
   7   2  -9    0.22    0.09
   7   2  -9    0.10    0.08
   7   2  -8   68.61    2.96
   7   2  -7   13.48    0.77
   7   2  -7   13.58    0.84
   7   2  -6   13.93    0.85
   7   2  -6   15.01    0.92
   7   2  -5    1.51    0.25
   7   2  -5    1.63    0.27
   7   2  -5    1.48    0.29
   7   2  -4   11.66    0.75
   7   2  -4   10.81    0.77
   7   2  -4   13.15    0.87
   7   2  -3    8.81    0.60
   7   2  -3    7.98    0.63
   7   2  -3    8.02    0.66
   7   2  -2    0.66    0.17
   7   2  -2    0.82    0.19
   7   2  -2    0.88    0.22
   7   2  -1   19.98    1.02
   7   2  -1   20.82    1.15
   7   2  -1   21.15    1.17
   7   2   0    4.55    0.41
   7   2   0    3.69    0.37
   7   2   1    5.21    0.42
   7   2   1    5.31    0.43
   7   2   2   10.99    0.65
   7   2   2   11.11    0.78
   7   2   3    0.68    0.20
   7   2   4   15.25    0.91
   7   3  -8    2.56    0.26
   7   3  -8    2.50    0.25
   7   3  -7    0.25    0.13
   7   3  -6    1.23    0.23
   7   3  -5   27.38    1.37
   7   3  -5   26.85    1.41
   7   3  -4    0.97    0.20
   7   3  -4    0.89    0.20
   7   3  -4    1.24    0.25
   7   3  -3   48.93    2.16
   7   3  -3   47.91    2.24
   7   3  -3   46.08    2.28
   7   3  -2    4.19    0.34
   7   3  -2    4.44    0.43
   7   3  -2    5.42    0.44
   7   3  -2    4.74    0.44
   7   3  -1    1.43    0.24
   7   3  -1    1.67    0.23
   7   3  -1    1.57    0.25
   7   3   0    2.61    0.29
   7   3   0    2.05    0.28
   7   3   1   12.57    0.73
   7   3   1   11.99    0.73
   7   3   2   19.38    0.98
   7   3   3   15.23    0.89
   7   4  -8    0.41    0.10
   7   4  -7    1.45    0.19
   7   4  -6    5.17    0.42
   7   4  -6    5.11    0.40
   7   4  -5    0.02    0.10
   7   4  -5    0.29    0.14
   7   4  -4    5.39    0.44
   7   4  -4    6.70    0.49
   7   4  -3   21.23    1.13
   7   4  -3   21.30    1.14
   7   4  -2    1.25    0.21
   7   4  -2    1.18    0.20
   7   4  -2    1.12    0.21
   7   4  -1    1.98    0.26
   7   4  -1    2.85    0.28
   7   4  -1    2.89    0.31
   7   4   0    8.65    0.57
   7   4   0    8.92    0.58
   7   4   1    9.50    0.59
   7   4   2    8.16    0.48
   7   5  -7    0.50    0.11
   7   5  -6    0.26    0.08
   7   5  -6    0.24    0.10
   7   5  -6    0.15    0.08
   7   5  -5   12.50    0.66
   7   5  -5   11.81    0.69
   7   5  -5   12.17    0.68
   7   5  -4    5.13    0.37
   7   5  -4    5.36    0.40
   7   5  -4    5.07    0.39
   7   5  -3    0.66    0.15
   7   5  -3    0.97    0.17
   7   5  -2    3.12    0.29
   7   5  -2    3.28    0.31
   7   5  -1    2.28    0.24
   7   5  -1    1.74    0.20
   7   5  -1    2.11    0.24
   7   5   0   13.97    0.76
   7   5   1    0.96    0.15
   7   6  -5    2.03    0.20
   7   6  -4    0.23    0.07
   7   6  -4    0.01    0.07
   7   6  -4    0.05    0.06
   7   6  -3    8.08    0.45
   7   6  -3    7.72    0.46
   7   6  -3    7.63    0.46
   7   6  -1    1.34    0.16
   8  -7  -3    0.43    0.13
   8  -7  -3    0.39    0.11
   8  -7  -2    0.04    0.10
   8  -7  -1   35.87    1.69
   8  -7   0   20.84    1.06
   8  -7   1   15.60    0.78
   8  -7   1   15.37    0.78
   8  -6  -5    3.74    0.27
   8  -6  -4    0.32    0.12
   8  -6  -4   -0.02    0.10
   8  -6  -3    0.46    0.16
   8  -6  -3    0.23    0.14
   8  -6  -2    3.66    0.37
   8  -6  -1   39.96    1.90
   8  -6  -1   37.87    1.87
   8  -6   0  488.21   19.35
   8  -6   0  472.82   19.33
   8  -6   1   22.74    1.14
   8  -6   1   22.95    1.17
   8  -6   1   20.59    1.14
   8  -6   2    0.88    0.18
   8  -6   2    0.85    0.16
   8  -5  -5   17.68    0.92
   8  -5  -4    9.84    0.66
   8  -5  -4   10.03    0.66
   8  -5  -3    1.52    0.25
   8  -5  -2    0.24    0.17
   8  -5  -2    0.58    0.19
   8  -5  -2    0.52    0.18
   8  -5  -1  147.75    6.55
   8  -5  -1  163.37    6.60
   8  -5  -1  155.89    6.56
   8  -5   0   10.42    0.71
   8  -5   0    9.19    0.69
   8  -5   0    8.84    0.66
   8  -5   1   16.54    0.94
   8  -5   1   17.37    0.99
   8  -5   1   15.90    0.96
   8  -5   2    1.37    0.22
   8  -5   2    0.99    0.19
   8  -5   3   -0.05    0.09
   8  -4  -6    0.12    0.09
   8  -4  -5    0.74    0.17
   8  -4  -4    0.18    0.15
   8  -4  -4    0.42    0.15
   8  -4  -3    2.82    0.34
   8  -4  -2   20.90    1.22
   8  -4  -2   21.12    1.22
   8  -4  -2   20.79    1.18
   8  -4  -1    3.83    0.43
   8  -4  -1    4.24    0.45
   8  -4  -1    3.52    0.39
   8  -4   0    8.14    0.61
   8  -4   0    8.02    0.64
   8  -4   0    8.01    0.61
   8  -4   1    0.07    0.12
   8  -4   1    0.09    0.13
   8  -4   1    0.05    0.11
   8  -4   2    0.25    0.14
   8  -4   2    0.07    0.10
   8  -4   3    4.17    0.35
   8  -3  -7    4.90    0.30
   8  -3  -7    3.97    0.32
   8  -3  -6    0.88    0.15
   8  -3  -6    1.11    0.17
   8  -3  -5   19.25    1.03
   8  -3  -4    6.42    0.50
   8  -3  -3   44.09    2.15
   8  -3  -3   44.47    2.09
   8  -3  -2    7.34    0.61
   8  -3  -2    7.79    0.61
   8  -3  -2    7.26    0.56
   8  -3  -1    0.27    0.16
   8  -3  -1    0.24    0.17
   8  -3  -1    0.22    0.14
   8  -3   0    2.06    0.28
   8  -3   0    1.83    0.28
   8  -3   0    1.46    0.25
   8  -3   1   -0.02    0.10
   8  -3   1   -0.13    0.13
   8  -3   1    0.09    0.10
   8  -3   2    0.96    0.20
   8  -2  -7    0.37    0.10
   8  -2  -7    0.13    0.09
   8  -2  -6    2.81    0.27
   8  -2  -6    2.86    0.29
   8  -2  -5    0.69    0.16
   8  -2  -5    0.69    0.16
   8  -2  -4   82.79    3.61
   8  -2  -4   81.39    3.51
   8  -2  -3   10.45    0.70
   8  -2  -3    8.53    0.59
   8  -2  -2   15.24    0.92
   8  -2  -2   14.36    0.84
   8  -2  -1    0.23    0.15
   8  -2  -1    0.49    0.17
   8  -2   0   36.33    1.67
   8  -2   0   32.94    1.67
   8  -1  -7    0.01    0.06
   8  -1  -7   -0.03    0.08
   8  -1  -6    2.08    0.23
   8  -1  -6    1.70    0.23
   8  -1  -6    1.57    0.24
   8  -1  -5   12.33    0.77
   8  -1  -5   14.12    0.82
   8  -1  -4    3.56    0.36
   8  -1  -4    4.21    0.37
   8  -1  -4    3.56    0.37
   8  -1  -3    6.69    0.52
   8  -1  -3    6.14    0.47
   8  -1  -2    2.41    0.29
   8  -1  -1    0.25    0.12
   8   0  -7    4.11    0.29
   8   0  -7    4.12    0.33
   8   0  -7    3.89    0.33
   8   0  -6    0.96    0.17
   8   0  -6    0.73    0.18
   8   0  -5    1.89    0.24
   8   0  -5    1.48    0.23
   8   0  -5    1.48    0.25
   8   0  -4    1.90    0.25
   8   0  -4    2.00    0.26
   8   0  -4    2.25    0.29
   8   0  -3    6.18    0.46
   8   0  -3    6.58    0.50
   8   0  -2   10.26    0.62
   8   0  -2   10.51    0.64
   8   0  -2    9.70    0.61
   8   0  -1    1.50    0.19
   8   0  -1    1.51    0.20
   8   1  -7   23.29    1.08
   8   1  -7   21.28    1.08
   8   1  -6    4.45    0.33
   8   1  -6    4.17    0.35
   8   1  -6    3.69    0.35
   8   1  -5   17.17    0.89
   8   1  -5   17.26    0.91
   8   1  -5   16.11    0.94
   8   1  -4    0.25    0.12
   8   1  -4    0.17    0.10
   8   1  -4    0.21    0.13
   8   1  -3   15.85    0.85
   8   1  -3   16.70    0.92
   8   1  -2    0.15    0.10
   8   1  -2    0.06    0.10
   8   1  -2    0.16    0.10
   8   1  -1    5.23    0.39
   8   1  -1    5.50    0.39
   8   1   0    0.52    0.12
   8   2  -7    1.82    0.19
   8   2  -6    0.15    0.09
   8   2  -6    0.17    0.09
   8   2  -5   13.38    0.73
   8   2  -5   14.00    0.78
   8   2  -4   33.67    1.48
   8   2  -4   32.00    1.50
   8   2  -4   31.26    1.54
   8   2  -3  117.32    4.96
   8   2  -3  122.66    5.06
   8   2  -3  126.26    5.08
   8   2  -2   33.70    1.63
   8   2  -2   37.04    1.65
   8   2  -1    0.61    0.13
   8   2  -1    0.56    0.13
   8   3  -6    2.31    0.20
   8   3  -6    2.77    0.22
   8   3  -5    7.96    0.46
   8   3  -5    7.77    0.47
   8   3  -4   90.11    3.71
   8   3  -4   83.85    3.67
   8   3  -4   92.97    3.72
   8   3  -3  438.60   17.73
   8   3  -3  448.35   17.75
   8   3  -2   10.64    0.61
   8   3  -2   11.28    0.62
   8   3  -1    0.36    0.10
   8   3  -1    0.44    0.10
   8   4  -4   34.84    1.53
   8   4  -3    0.47    0.10
   8   4  -3    0.35    0.09
   8   4  -2    0.11    0.07
   9  -3  -4    0.93    0.13
   9  -3  -3    0.85    0.13
   9  -2  -4   19.11    0.88
   9  -2  -3    0.20    0.07
   0   0   0    0.00    0.00


TITL exp_3598 in P-1
REM P-1 (#2 in standard setting)
CELL 1.54184   7.306180  10.103466  10.233368  94.5207 100.3262  99.3635
ZERR    2.00   0.000193   0.000269   0.000292   0.0023   0.0023   0.0022
LATT  1
SFAC C H N
UNIT 36.00 20.00 8.00
TREF
HKLF 4
END
_computing_structure_solution     'SHELXT 2018/2 (Sheldrick, 2018)'
_computing_structure_solution     'SHELXT 2018/2 (Sheldrick, 2018)'
;
_shelx_hkl_checksum              20110
_olex2_submission_special_instructions 'No special instructions were received'
_oxdiff_exptl_absorpt_empirical_details 
;
Empirical correction (ABSPACK) includes:
- Absorption correction using spherical harmonics
- Frame scaling
;
_oxdiff_exptl_absorpt_empirical_full_max 1.407
_oxdiff_exptl_absorpt_empirical_full_min 0.489
_exptl_crystal_recrystallization_method 
'Re-crystallisation from solvent: methanol'
_exptl_crystal_preparation       Luminescent
