# Supplementary material for: Dual‐State Photophysical Modulation via Bifurcated Hydrogen Bonding in a U‐Shaped Dipyridophenazine‐Cored Donor‐π‐Acceptor‐π‐Donor Fluorophore
Source: Chemistry. 2025 Dec 26;32(7):e03421. doi: 10.1002/chem.202503421 (PMC12910415; doi:10.1002/chem.202503421)
Supplement: Supplementary file 2 — Supporting File 2: chem70632‐sup‐0002‐Data.zip. [file CHEM-32-e03421-s002.zip › 2427519.cif]

####################################################################### 
# 
# This file contains crystal structure data downloaded from the 
# Cambridge Structural Database (CSD) hosted by the Cambridge 
# Crystallographic Data Centre (CCDC).
# 
# Full information about CCDC data access policies and citation 
# guidelines are available at http://www.ccdc.cam.ac.uk/access/V1 
# 
# Audit and citation data items may have been added by the CCDC. 
# Please retain this information to preserve the provenance of 
# this file and to allow appropriate attribution of the data. 
# 
#######################################################################

data_exp_236_auto
_database_code_depnum_ccdc_archive 'CCDC 2427519'
loop_
_audit_author_name
_audit_author_address
'Youhei Takeda'
;Osaka University
Japan
;
_audit_update_record             
;
2025-02-27 deposited with the CCDC.	2025-02-27 downloaded from the CCDC.
;
_audit_creation_date             2024-06-29
_audit_creation_method           
;
Olex2 1.5
(compiled 2024.02.16 svn.r378c4104 for OlexSys, GUI svn.r6928)
;
_shelx_SHELXL_version_number     2018/3
_audit_contact_author_address    ?
_audit_contact_author_email      ?
_audit_contact_author_phone      ?
_publ_contact_author_id_orcid    ?
_publ_section_references         
;
Dolomanov, O.V., Bourhis, L.J., Gildea, R.J, Howard, J.A.K. & Puschmann, H.
 (2009), J. Appl. Cryst. 42, 339-341.

Sheldrick, G.M. (2015). Acta Cryst. A71, 3-8.

Sheldrick, G.M. (2015). Acta Cryst. C71, 3-8.
;
_chemical_name_common            ?
_chemical_name_systematic        
4,4'-(dipyrido[2,3-a:3',2'-j]phenazine-3,11-diyl)bis(N,N-diphenylaniline)
_chemical_formula_moiety         
'C H3 F3 N O2 S, C54 H36 N6, 1[], 0.25[], 0.25[]'
_chemical_formula_sum            'C55 H39 F3 N7 O2 S'
_chemical_formula_weight         918.99
_chemical_melting_point          ?
_chemical_oxdiff_formula         C55H38F3N7O2S
_chemical_oxdiff_usercomment     -60
loop_
_atom_type_symbol
_atom_type_description
_atom_type_scat_dispersion_real
_atom_type_scat_dispersion_imag
_atom_type_scat_source
C C 0.0181 0.0091 'International Tables Vol C Tables 4.2.6.8 and 6.1.1.4'
H H 0.0000 0.0000 'International Tables Vol C Tables 4.2.6.8 and 6.1.1.4'
F F 0.0727 0.0534 'International Tables Vol C Tables 4.2.6.8 and 6.1.1.4'
N N 0.0311 0.0180 'International Tables Vol C Tables 4.2.6.8 and 6.1.1.4'
O O 0.0492 0.0322 'International Tables Vol C Tables 4.2.6.8 and 6.1.1.4'
S S 0.3331 0.5567 'International Tables Vol C Tables 4.2.6.8 and 6.1.1.4'

_shelx_space_group_comment       
;
The symmetry employed for this shelxl refinement is uniquely defined
by the following loop, which should always be used as a source of
symmetry information in preference to the above space-group names.
They are only intended as comments.
;
_space_group_crystal_system      monoclinic
_space_group_IT_number           15
_space_group_name_H-M_alt        'C 1 2/c 1'
_space_group_name_Hall           '-C 2yc'
loop_
_space_group_symop_operation_xyz
'x, y, z'
'-x, y, -z+1/2'
'x+1/2, y+1/2, z'
'-x+1/2, y+1/2, -z+1/2'
'-x, -y, -z'
'x, -y, z-1/2'
'-x+1/2, -y+1/2, -z'
'x+1/2, -y+1/2, z-1/2'

_cell_length_a                   46.279(5)
_cell_length_b                   9.8612(3)
_cell_length_c                   33.965(3)
_cell_angle_alpha                90
_cell_angle_beta                 135.340(18)
_cell_angle_gamma                90
_cell_volume                     10895(3)
_cell_formula_units_Z            8
_cell_measurement_reflns_used    5254
_cell_measurement_temperature    213
_cell_measurement_theta_max      67.1350
_cell_measurement_theta_min      2.7920
_shelx_estimated_absorpt_T_max   0.953
_shelx_estimated_absorpt_T_min   0.868
_exptl_absorpt_coefficient_mu    0.973
_exptl_absorpt_correction_T_max  1.00000
_exptl_absorpt_correction_T_min  0.29602
_exptl_absorpt_correction_type   multi-scan
_exptl_absorpt_process_details   
;
CrysAlisPro 1.171.43.105a (Rigaku Oxford Diffraction, 2024)
Empirical absorption correction using spherical harmonics,
implemented in SCALE3 ABSPACK scaling algorithm.
;
_exptl_absorpt_special_details   ?
_exptl_crystal_colour            yellow
_exptl_crystal_colour_primary    yellow
_exptl_crystal_density_diffrn    1.121
_exptl_crystal_density_meas      ?
_exptl_crystal_density_method    ?
_exptl_crystal_description       needle
_exptl_crystal_F_000             3816
_exptl_crystal_preparation       Luminescent
_exptl_crystal_size_max          0.15
_exptl_crystal_size_mid          0.05
_exptl_crystal_size_min          0.05
_exptl_transmission_factor_max   ?
_exptl_transmission_factor_min   ?
_diffrn_reflns_av_R_equivalents  0.0649
_diffrn_reflns_av_unetI/netI     0.0747
_diffrn_reflns_Laue_measured_fraction_full 0.996
_diffrn_reflns_Laue_measured_fraction_max 0.964
_diffrn_reflns_limit_h_max       47
_diffrn_reflns_limit_h_min       -57
_diffrn_reflns_limit_k_max       7
_diffrn_reflns_limit_k_min       -11
_diffrn_reflns_limit_l_max       42
_diffrn_reflns_limit_l_min       -42
_diffrn_reflns_number            34808
_diffrn_reflns_point_group_measured_fraction_full 0.996
_diffrn_reflns_point_group_measured_fraction_max 0.964
_diffrn_reflns_theta_full        67.684
_diffrn_reflns_theta_max         73.370
_diffrn_reflns_theta_min         2.717
_diffrn_ambient_temperature      213
_diffrn_detector                 'Hybrid Pixel Array Detector'
_diffrn_detector_area_resol_mean 5.8140
_diffrn_measured_fraction_theta_full 0.996
_diffrn_measured_fraction_theta_max 0.964
_diffrn_measurement_details      
;
List of Runs (angles in degrees, time in seconds):

  # Type    Start    End  Width  t~exp~   \w     \q     \k     \f   Frames
#--------------------------------------------------------------------------
  1  \w    -42.00  -1.00   0.50    0.75    --    0.00 -37.00 176.00   82
  2  \w     24.00  65.00   0.50    0.75    --    0.00  37.00 -28.00   82
  3  \w     28.00  60.00   0.50    3.01    --   93.30 -37.00 176.00   64
  4  \w    128.00 153.00   0.50    3.01    --   93.30  37.00 -28.00   50
  5  \w     48.00  74.00   0.50    0.75    --    0.00  57.00-180.00   52
  6  \w     -1.00  47.00   0.50    0.75    --    0.00  57.00-180.00   96
  7  \w    -27.00  -1.00   0.50    0.75    --    0.00 -57.00 -60.00   52
  8  \w    -86.00  23.00   0.50    0.75    --    0.00 -57.00 -30.00  218
  9  \w     64.00 183.00   0.50    3.01    --   93.30  77.00 -60.00  238
 10  \w     65.00 111.00   0.50    3.01    --   93.30 -15.00  30.00   92
 11  \w     17.00  42.00   0.50    3.01    --   93.30 -82.00 -30.00   50
 12  \w     24.00 116.00   0.50    3.01    --   93.30 -61.00  30.00  184
 13  \w      6.00  51.00   0.50    3.01    --   93.30 -45.00-120.00   90
 14  \w     65.00  91.00   0.50    3.01    --   93.30 -45.00-120.00   52
 15  \w     10.00 118.00   0.50    3.01    --   93.30 -61.00-180.00  216
 16  \w     11.00 111.00   0.50    3.01    --   93.30 -45.00  30.00  200
;
_diffrn_measurement_device       'four-circle diffractometer'
_diffrn_measurement_device_type  'XtaLAB AFC12 (RINC): Kappa single'
_diffrn_measurement_method       '\w scans'
_diffrn_orient_matrix_type       
'CrysAlisPro convention (1999,Acta A55,543-557)'
_diffrn_orient_matrix_UB_11      0.0328401000
_diffrn_orient_matrix_UB_12      -0.0203264000
_diffrn_orient_matrix_UB_13      -0.0002945000
_diffrn_orient_matrix_UB_21      0.0282157000
_diffrn_orient_matrix_UB_22      -0.0703672000
_diffrn_orient_matrix_UB_23      0.0574814000
_diffrn_orient_matrix_UB_31      -0.0192248000
_diffrn_orient_matrix_UB_32      -0.1380904000
_diffrn_orient_matrix_UB_33      -0.0293066000
_diffrn_radiation_monochromator  mirror
_diffrn_radiation_probe          x-ray
_diffrn_radiation_type           'Cu K\a'
_diffrn_radiation_wavelength     1.54184
_diffrn_source                   'micro-focus sealed X-ray tube'
_diffrn_source_type              'Rigaku (Cu) X-ray Source'
_reflns_Friedel_coverage         0.000
_reflns_Friedel_fraction_full    .
_reflns_Friedel_fraction_max     .
_reflns_number_gt                6360
_reflns_number_total             10574
_reflns_special_details          
;
 Reflections were merged by SHELXL according to the crystal
 class for the calculation of statistics and refinement.
 
 Structure factors included contributions from the .fab file.
 
 _reflns_Friedel_fraction is defined as the number of unique
 Friedel pairs measured divided by the number that would be
 possible theoretically, ignoring centric projections and
 systematic absences.
;
_reflns_threshold_expression     'I > 2\s(I)'
_computing_cell_refinement       'CrysAlisPro 1.171.43.105a (Rigaku OD, 2024)'
_computing_data_collection       'CrysAlisPro 1.171.43.105a (Rigaku OD, 2024)'
_computing_data_reduction        'CrysAlisPro 1.171.43.105a (Rigaku OD, 2024)'
_computing_molecular_graphics    'Olex2 1.5 (Dolomanov et al., 2009)'
_computing_publication_material  'Olex2 1.5 (Dolomanov et al., 2009)'
_computing_structure_refinement  'SHELXL 2018/3 (Sheldrick, 2015)'
_computing_structure_solution    'SHELXT 2018/2 (Sheldrick, 2018)'
_refine_diff_density_max         0.161
_refine_diff_density_min         -0.263
_refine_diff_density_rms         0.043
_refine_ls_extinction_coef       .
_refine_ls_extinction_method     none
_refine_ls_goodness_of_fit_ref   0.997
_refine_ls_hydrogen_treatment    constr
_refine_ls_matrix_type           full
_refine_ls_number_parameters     688
_refine_ls_number_reflns         10574
_refine_ls_number_restraints     19
_refine_ls_R_factor_all          0.0969
_refine_ls_R_factor_gt           0.0619
_refine_ls_restrained_S_all      1.001
_refine_ls_shift/su_max          0.002
_refine_ls_shift/su_mean         0.000
_refine_ls_structure_factor_coef Fsqd
_refine_ls_weighting_details     
'w=1/[\s^2^(Fo^2^)+(0.1049P)^2^] where P=(Fo^2^+2Fc^2^)/3'
_refine_ls_weighting_scheme      calc
_refine_ls_wR_factor_gt          0.1704
_refine_ls_wR_factor_ref         0.1996
_refine_special_details          ?
_olex2_refinement_description    
;
1. Fixed Uiso
 At 1.2 times of:
  All C(H) groups, All N(H,H,H) groups
2. Restrained distances
 S1-C26 \\sim S1A-C26A
 with sigma of 0.02
 S1-N25 \\sim S1A-N25A
 with sigma of 0.02
 S1-O5 \\sim S1A-O5A
 with sigma of 0.02
 S1-O4 \\sim S1A-O4A
 with sigma of 0.02
 C26-F2 \\sim C26A-F2A
 with sigma of 0.02
 C26-F3 \\sim C26A-F3A
 with sigma of 0.02
 C26-F1 \\sim C26A-F1A
 with sigma of 0.02
 S1-F2 \\sim S1A-F2A
 with sigma of 0.04
 S1-F3 \\sim S1A-F3A
 with sigma of 0.04
 S1-F1 \\sim S1A-F1A
 with sigma of 0.04
 C26-N25 \\sim C26A-N25A
 with sigma of 0.04
 C26-O5 \\sim C26A-O5A
 with sigma of 0.04
 C26-O4 \\sim C26A-O4A
 with sigma of 0.04
 N25-O5 \\sim N25A-O5A
 with sigma of 0.04
 N25-O4 \\sim N25A-O4A
 with sigma of 0.04
 F2-F3 \\sim F2A-F3A
 with sigma of 0.04
 F2-F1 \\sim F2A-F1A
 with sigma of 0.04
 O5-O4 \\sim O5A-O4A
 with sigma of 0.04
 F3-F1 \\sim F3A-F1A
 with sigma of 0.04
3. Others
 Sof(S1A)=Sof(C26A)=Sof(N25A)=Sof(H25D)=Sof(H25E)=Sof(H25F)=Sof(F2A)=Sof(O5A)=
 Sof(F3A)=Sof(O4A)=Sof(F1A)=1-FVAR(1)
 Sof(S1)=Sof(C26)=Sof(N25)=Sof(H25A)=Sof(H25B)=Sof(H25C)=Sof(F2)=Sof(O5)=
 Sof(F3)=Sof(O4)=Sof(F1)=FVAR(1)
4.a Aromatic/amide H refined with riding coordinates:
 C29(H29), C30(H30), C28(H28), C27(H27), C00L(H00L), C00O(H00O), C00P(H00P),
 C00Q(H00Q), C00R(H00R), C00S(H00S), C00T(H00T), C00U(H00U), C00Z(H00Z),
 C011(H011), C013(H013), C014(H014), C015(H015), C016(H016), C017(H017),
 C018(H018), C019(H019), C01B(H01B), C01C(H01C), C01D(H01D), C01H(H01H),
 C01I(H01I), C01J(H01J), C01K(H01K), C01M(H01M), C01N(H01N), C01O(H01O),
 C01P(H01P), C01Q(H01Q), C01R(H01R), C01T(H01T), C01U(H01U)
4.b Idealised Me refined as rotating group:
 N25(H25A,H25B,H25C), N25A(H25D,H25E,H25F)
;
_atom_sites_solution_hydrogens   geom
_atom_sites_solution_primary     dual
_atom_sites_solution_secondary   ?
loop_
_atom_site_label
_atom_site_type_symbol
_atom_site_fract_x
_atom_site_fract_y
_atom_site_fract_z
_atom_site_U_iso_or_equiv
_atom_site_adp_type
_atom_site_occupancy
_atom_site_site_symmetry_order
_atom_site_calc_flag
_atom_site_refinement_flags_posn
_atom_site_refinement_flags_adp
_atom_site_refinement_flags_occupancy
_atom_site_disorder_assembly
_atom_site_disorder_group
S1 S 0.52285(5) 0.22118(15) 0.38792(6) 0.0842(6) Uani 0.644(3) 1 d D . P A 1
N002 N 0.70971(6) -0.3641(2) 0.71146(8) 0.0544(5) Uani 1 1 d . . . . .
N26 N 0.47083(5) 0.36268(19) 0.45436(7) 0.0482(4) Uani 1 1 d . . . . .
N004 N 0.52989(6) 0.16157(19) 0.50992(7) 0.0501(5) Uani 1 1 d . . . . .
N005 N 0.44445(6) 0.4901(2) 0.36041(8) 0.0583(5) Uani 1 1 d . . . . .
N006 N 0.43203(6) 0.4269(2) 0.48896(8) 0.0606(5) Uani 1 1 d . . . . .
C007 C 0.57479(7) 0.0055(2) 0.58756(9) 0.0470(5) Uani 1 1 d . . . . .
C008 C 0.67607(7) -0.2741(2) 0.67955(9) 0.0481(5) Uani 1 1 d . . . . .
C26 C 0.5756(2) 0.3018(9) 0.4361(3) 0.104(2) Uani 0.644(3) 1 d D . P A 1
C29 C 0.61462(7) -0.1931(2) 0.65202(9) 0.0471(5) Uani 1 1 d . . . . .
H29 H 0.595591 -0.200661 0.654290 0.056 Uiso 1 1 calc R U . . .
C00B C 0.48125(7) 0.3015(2) 0.49806(9) 0.0467(5) Uani 1 1 d . . . . .
C30 C 0.64728(7) -0.2824(2) 0.68199(9) 0.0477(5) Uani 1 1 d . . . . .
H30 H 0.650136 -0.349467 0.704245 0.057 Uiso 1 1 calc R U . . .
C00D C 0.60913(7) -0.0920(2) 0.61850(8) 0.0459(5) Uani 1 1 d . . . . .
C00E C 0.52499(7) 0.1368(2) 0.57562(9) 0.0494(5) Uani 1 1 d . . . . .
N00F N 0.33040(7) 0.8778(3) 0.07780(9) 0.0693(6) Uani 1 1 d . . . . .
C00G C 0.51299(7) 0.1978(2) 0.52844(9) 0.0460(5) Uani 1 1 d . . . . .
C28 C 0.55657(7) 0.0406(2) 0.60520(9) 0.0493(5) Uani 1 1 d . . . . .
H28 H 0.565465 -0.000409 0.637299 0.059 Uiso 1 1 calc R U . . .
C00I C 0.42752(7) 0.5240(2) 0.37902(9) 0.0505(5) Uani 1 1 d . . . . .
C00J C 0.44101(7) 0.4567(2) 0.42764(9) 0.0482(5) Uani 1 1 d . . . . .
C27 C 0.55906(7) 0.0693(2) 0.53850(9) 0.0523(6) Uani 1 1 d . . . . .
H27 H 0.570327 0.043861 0.525016 0.063 Uiso 1 1 calc R U . . .
C00L C 0.63826(7) -0.0854(2) 0.61661(9) 0.0513(6) Uani 1 1 d . . . . .
H00L H 0.635466 -0.018572 0.594349 0.062 Uiso 1 1 calc R U . . .
C00M C 0.72672(7) -0.4066(2) 0.76473(9) 0.0499(5) Uani 1 1 d . . . . .
C00N C 0.39519(7) 0.6200(2) 0.35032(9) 0.0511(5) Uani 1 1 d . . . . .
C00O C 0.38149(7) 0.6794(2) 0.30220(10) 0.0563(6) Uani 1 1 d . . . . .
H00O H 0.360506 0.744860 0.282851 0.068 Uiso 1 1 calc R U . . .
C00P C 0.67071(7) -0.1732(2) 0.64611(10) 0.0533(6) Uani 1 1 d . . . . .
H00P H 0.689720 -0.165332 0.643818 0.064 Uiso 1 1 calc R U . . .
C00Q C 0.33998(8) 0.7334(3) 0.18672(10) 0.0557(6) Uani 1 1 d . . . . .
H00Q H 0.322954 0.716427 0.192033 0.067 Uiso 1 1 calc R U . . .
C00R C 0.32314(8) 0.7891(3) 0.13716(10) 0.0577(6) Uani 1 1 d . . . . .
H00R H 0.294896 0.809158 0.109125 0.069 Uiso 1 1 calc R U . . .
C00S C 0.70802(8) -0.4200(3) 0.63984(11) 0.0598(6) Uani 1 1 d . . . . .
H00S H 0.679383 -0.407256 0.611760 0.072 Uiso 1 1 calc R U . . .
C00T C 0.50528(8) 0.1762(3) 0.59270(10) 0.0595(6) Uani 1 1 d . . . . .
H00T H 0.513871 0.136332 0.624781 0.071 Uiso 1 1 calc R U . . .
C00U C 0.77186(8) -0.4270(2) 0.73666(11) 0.0536(6) Uani 1 1 d . . . . .
H00U H 0.786935 -0.417760 0.774731 0.064 Uiso 1 1 calc R U . . .
C00V C 0.39810(7) 0.6442(3) 0.28247(10) 0.0574(6) Uani 1 1 d . . . . .
C00W C 0.72983(7) -0.4026(2) 0.69581(10) 0.0498(5) Uani 1 1 d . . . . .
C00X C 0.42154(7) 0.4888(2) 0.44491(10) 0.0541(6) Uani 1 1 d . . . . .
C00Y C 0.46226(7) 0.3345(2) 0.51596(10) 0.0534(6) Uani 1 1 d . . . . .
C00Z C 0.74096(8) -0.5818(3) 0.82503(12) 0.0659(7) Uani 1 1 d . . . . .
H00Z H 0.739864 -0.673756 0.831174 0.079 Uiso 1 1 calc R U . . .
C010 C 0.34760(8) 0.8164(3) 0.12783(11) 0.0600(6) Uani 1 1 d . . . . .
C011 C 0.37756(8) 0.6516(2) 0.37085(10) 0.0576(6) Uani 1 1 d . . . . .
H011 H 0.356902 0.717992 0.352410 0.069 Uiso 1 1 calc R U . . .
C012 C 0.38176(8) 0.7011(3) 0.22965(10) 0.0585(6) Uani 1 1 d . . . . .
C013 C 0.72536(7) -0.5415(3) 0.77442(11) 0.0566(6) Uani 1 1 d . . . . .
H013 H 0.713645 -0.605953 0.746028 0.068 Uiso 1 1 calc R U . . .
C014 C 0.79160(9) -0.4648(2) 0.72137(12) 0.0613(6) Uani 1 1 d . . . . .
H014 H 0.820037 -0.481639 0.749260 0.074 Uiso 1 1 calc R U . . .
C015 C 0.38982(8) 0.5888(3) 0.41555(10) 0.0603(6) Uani 1 1 d . . . . .
H015 H 0.377464 0.610686 0.427773 0.072 Uiso 1 1 calc R U . . .
C016 C 0.43007(8) 0.5487(3) 0.31426(11) 0.0634(7) Uani 1 1 d . . . . .
H016 H 0.442170 0.524598 0.301847 0.076 Uiso 1 1 calc R U . . .
C017 C 0.74398(9) -0.3133(3) 0.80648(11) 0.0689(7) Uani 1 1 d . . . . .
H017 H 0.745057 -0.221399 0.800274 0.083 Uiso 1 1 calc R U . . .
C018 C 0.47503(9) 0.2682(3) 0.56405(11) 0.0643(7) Uani 1 1 d . . . . .
H018 H 0.462064 0.289719 0.575412 0.077 Uiso 1 1 calc R U . . .
C019 C 0.77012(10) -0.4781(3) 0.66592(13) 0.0671(7) Uani 1 1 d . . . . .
H019 H 0.783821 -0.501971 0.655841 0.081 Uiso 1 1 calc R U . . .
C01A C 0.29348(9) 0.9539(3) 0.04599(11) 0.0628(7) Uani 1 1 d . . . . .
C01B C 0.72840(10) -0.4562(3) 0.62537(12) 0.0667(7) Uani 1 1 d . . . . .
H01B H 0.713539 -0.465875 0.587401 0.080 Uiso 1 1 calc R U . . .
C01C C 0.29074(10) 1.0572(3) 0.07088(12) 0.0732(8) Uani 1 1 d . . . . .
H01C H 0.313915 1.081108 0.108346 0.088 Uiso 1 1 calc R U . . .
C01D C 0.75807(9) -0.4898(4) 0.86661(13) 0.0776(9) Uani 1 1 d . . . . .
H01D H 0.768669 -0.518069 0.901283 0.093 Uiso 1 1 calc R U . . .
N25 N 0.5092(3) 0.3005(9) 0.4187(4) 0.089(2) Uani 0.644(3) 1 d D . P A 1
H25A H 0.487103 0.353547 0.393195 0.107 Uiso 0.644(3) 1 calc R U P A 1
H25B H 0.530327 0.351624 0.447671 0.107 Uiso 0.644(3) 1 calc R U P A 1
H25C H 0.503176 0.237249 0.431028 0.107 Uiso 0.644(3) 1 calc R U P A 1
F2 F 0.5952(3) 0.2694(14) 0.4851(4) 0.199(5) Uani 0.644(3) 1 d D . P A 1
C01G C 0.34518(9) 0.8496(4) 0.05364(11) 0.0715(8) Uani 1 1 d . . . . .
C01H C 0.25942(9) 0.9240(3) -0.00998(12) 0.0758(8) Uani 1 1 d . . . . .
H01H H 0.260991 0.855333 -0.027597 0.091 Uiso 1 1 calc R U . . .
C01I C 0.40535(9) 0.7257(3) 0.21940(12) 0.0723(8) Uani 1 1 d . . . . .
H01I H 0.433445 0.703455 0.247094 0.087 Uiso 1 1 calc R U . . .
C01J C 0.38886(9) 0.7821(3) 0.16962(12) 0.0741(8) Uani 1 1 d . . . . .
H01J H 0.405821 0.797271 0.164097 0.089 Uiso 1 1 calc R U . . .
C01K C 0.75980(10) -0.3544(3) 0.85760(12) 0.0820(9) Uani 1 1 d . . . . .
H01K H 0.771708 -0.290574 0.886242 0.098 Uiso 1 1 calc R U . . .
O5 O 0.5344(3) 0.0811(7) 0.4015(5) 0.131(3) Uani 0.644(3) 1 d D . P A 1
C01M C 0.25426(12) 1.1249(3) 0.04094(16) 0.0881(10) Uani 1 1 d . . . . .
H01M H 0.252402 1.193137 0.058388 0.106 Uiso 1 1 calc R U . . .
C01N C 0.22335(11) 0.9945(4) -0.03978(15) 0.0928(10) Uani 1 1 d . . . . .
H01N H 0.200582 0.974441 -0.077857 0.111 Uiso 1 1 calc R U . . .
C01O C 0.22010(11) 1.0933(4) -0.01493(17) 0.0959(11) Uani 1 1 d . . . . .
H01O H 0.195097 1.139197 -0.035344 0.115 Uiso 1 1 calc R U . . .
C01P C 0.35069(11) 0.9547(4) 0.03279(13) 0.0939(11) Uani 1 1 d . . . . .
H01P H 0.345472 1.044479 0.035596 0.113 Uiso 1 1 calc R U . . .
C01Q C 0.35278(12) 0.7199(5) 0.04909(15) 0.0988(11) Uani 1 1 d . . . . .
H01Q H 0.348798 0.646976 0.062654 0.119 Uiso 1 1 calc R U . . .
C01R C 0.37213(14) 0.7995(8) 0.00340(17) 0.1269(19) Uani 1 1 d . . . . .
H01R H 0.381391 0.782742 -0.013379 0.152 Uiso 1 1 calc R U . . .
C01T C 0.36678(13) 0.6961(6) 0.02360(17) 0.1207(15) Uani 1 1 d . . . . .
H01T H 0.372390 0.606985 0.020811 0.145 Uiso 1 1 calc R U . . .
C01U C 0.36408(13) 0.9275(7) 0.00743(17) 0.1230(17) Uani 1 1 d . . . . .
H01U H 0.367529 0.999580 -0.007050 0.148 Uiso 1 1 calc R U . . .
F3 F 0.5694(2) 0.4321(7) 0.4290(3) 0.163(3) Uani 0.644(3) 1 d D . P A 1
O4 O 0.5016(2) 0.2787(9) 0.3346(2) 0.139(3) Uani 0.644(3) 1 d D . P A 1
F1 F 0.59341(14) 0.2583(5) 0.4220(2) 0.1538(18) Uani 0.644(3) 1 d D . P A 1
S1A S 0.54653(9) 0.3095(3) 0.42059(10) 0.0774(10) Uani 0.356(3) 1 d D . P A 2
C26A C 0.5279(6) 0.1660(16) 0.3674(8) 0.206(11) Uani 0.356(3) 1 d D . P A 2
N25A N 0.5028(5) 0.2563(13) 0.4052(7) 0.072(4) Uani 0.356(3) 1 d D . P A 2
H25D H 0.483471 0.321483 0.385533 0.086 Uiso 0.356(3) 1 calc R U P A 2
H25E H 0.509995 0.240909 0.437312 0.086 Uiso 0.356(3) 1 calc R U P A 2
H25F H 0.492786 0.179571 0.384807 0.086 Uiso 0.356(3) 1 calc R U P A 2
F2A F 0.4916(6) 0.198(2) 0.3222(6) 0.334(16) Uani 0.356(3) 1 d D . P A 2
O5A O 0.5400(4) 0.4250(11) 0.3907(5) 0.129(4) Uani 0.356(3) 1 d D . P A 2
F3A F 0.5232(8) 0.0622(17) 0.3847(11) 0.276(14) Uani 0.356(3) 1 d D . P A 2
O4A O 0.5870(4) 0.2597(15) 0.4756(5) 0.095(4) Uani 0.356(3) 1 d D . P A 2
F1A F 0.5570(4) 0.1582(10) 0.3697(4) 0.178(4) Uani 0.356(3) 1 d D . P A 2

loop_
_atom_site_aniso_label
_atom_site_aniso_U_11
_atom_site_aniso_U_22
_atom_site_aniso_U_33
_atom_site_aniso_U_23
_atom_site_aniso_U_13
_atom_site_aniso_U_12
S1 0.1046(11) 0.0766(10) 0.0858(10) 0.0000(8) 0.0728(9) 0.0003(8)
N002 0.0571(12) 0.0566(12) 0.0496(11) 0.0109(9) 0.0379(10) 0.0161(10)
N26 0.0392(9) 0.0442(10) 0.0415(10) 0.0052(8) 0.0218(8) -0.0027(8)
N004 0.0460(10) 0.0496(11) 0.0446(10) 0.0090(9) 0.0287(9) 0.0034(9)
N005 0.0487(11) 0.0617(13) 0.0556(12) 0.0164(10) 0.0340(10) 0.0061(10)
N006 0.0603(13) 0.0594(13) 0.0558(12) 0.0097(10) 0.0391(11) 0.0111(11)
C007 0.0438(12) 0.0415(12) 0.0412(11) -0.0004(10) 0.0252(10) -0.0037(10)
C008 0.0452(12) 0.0444(12) 0.0415(11) 0.0008(10) 0.0262(10) 0.0021(10)
C26 0.093(5) 0.140(7) 0.113(5) 0.003(5) 0.085(5) 0.008(5)
C29 0.0460(12) 0.0413(12) 0.0467(12) -0.0010(10) 0.0304(11) -0.0037(10)
C00B 0.0411(11) 0.0435(12) 0.0401(11) 0.0005(10) 0.0235(10) -0.0036(10)
C30 0.0497(13) 0.0400(12) 0.0455(12) 0.0047(10) 0.0312(11) 0.0007(10)
C00D 0.0422(11) 0.0416(12) 0.0377(11) 0.0015(9) 0.0228(10) -0.0020(10)
C00E 0.0471(12) 0.0439(13) 0.0466(12) 0.0039(10) 0.0296(11) -0.0025(10)
N00F 0.0753(15) 0.0832(16) 0.0613(13) 0.0178(12) 0.0527(13) 0.0115(13)
C00G 0.0401(11) 0.0395(12) 0.0417(11) 0.0024(9) 0.0234(10) -0.0036(9)
C28 0.0501(13) 0.0443(12) 0.0421(11) 0.0063(10) 0.0288(11) -0.0021(10)
C00I 0.0424(12) 0.0421(12) 0.0440(12) 0.0021(10) 0.0228(10) -0.0032(10)
C00J 0.0415(12) 0.0398(12) 0.0445(12) 0.0027(10) 0.0241(10) -0.0017(10)
C27 0.0494(13) 0.0531(14) 0.0473(12) 0.0092(11) 0.0320(11) 0.0056(11)
C00L 0.0500(13) 0.0485(13) 0.0464(12) 0.0101(10) 0.0311(11) 0.0010(11)
C00M 0.0491(13) 0.0490(13) 0.0462(12) 0.0060(11) 0.0321(11) 0.0078(11)
C00N 0.0451(12) 0.0396(12) 0.0482(12) 0.0008(10) 0.0261(11) -0.0019(10)
C00O 0.0503(13) 0.0446(13) 0.0481(13) 0.0095(11) 0.0261(11) 0.0050(11)
C00P 0.0502(13) 0.0559(14) 0.0515(13) 0.0065(11) 0.0354(12) 0.0027(11)
C00Q 0.0518(14) 0.0575(15) 0.0558(14) 0.0132(12) 0.0375(12) 0.0029(12)
C00R 0.0497(13) 0.0616(15) 0.0525(13) 0.0098(12) 0.0332(12) 0.0025(12)
C00S 0.0651(16) 0.0545(15) 0.0580(15) -0.0040(12) 0.0431(14) -0.0019(12)
C00T 0.0640(16) 0.0609(15) 0.0553(14) 0.0143(12) 0.0430(13) 0.0091(13)
C00U 0.0585(14) 0.0388(12) 0.0589(14) 0.0012(11) 0.0401(13) 0.0029(11)
C00V 0.0487(13) 0.0534(15) 0.0545(14) 0.0139(12) 0.0313(12) 0.0030(11)
C00W 0.0572(14) 0.0372(12) 0.0540(13) 0.0004(10) 0.0392(12) 0.0031(10)
C00X 0.0507(13) 0.0453(13) 0.0468(13) 0.0028(11) 0.0279(11) 0.0023(11)
C00Y 0.0497(13) 0.0492(13) 0.0472(13) 0.0043(11) 0.0296(11) 0.0033(11)
C00Z 0.0672(17) 0.0609(16) 0.0834(19) 0.0257(15) 0.0583(16) 0.0173(14)
C010 0.0628(16) 0.0636(16) 0.0571(14) 0.0124(12) 0.0439(14) 0.0044(13)
C011 0.0551(14) 0.0459(13) 0.0489(13) 0.0011(11) 0.0290(12) 0.0072(11)
C012 0.0505(14) 0.0563(15) 0.0588(14) 0.0162(12) 0.0355(13) 0.0034(12)
C013 0.0509(14) 0.0510(14) 0.0639(15) 0.0019(12) 0.0394(13) 0.0010(11)
C014 0.0638(16) 0.0438(13) 0.0811(18) 0.0039(13) 0.0532(15) 0.0045(12)
C015 0.0614(15) 0.0530(15) 0.0552(14) 0.0035(12) 0.0376(13) 0.0110(12)
C016 0.0555(15) 0.0679(17) 0.0627(15) 0.0247(13) 0.0406(13) 0.0143(13)
C017 0.086(2) 0.0517(15) 0.0590(15) 0.0065(13) 0.0484(16) 0.0111(14)
C018 0.0710(17) 0.0669(17) 0.0637(15) 0.0173(13) 0.0509(15) 0.0157(14)
C019 0.088(2) 0.0511(15) 0.088(2) 0.0024(14) 0.0721(19) 0.0033(14)
C01A 0.0704(17) 0.0640(17) 0.0595(15) 0.0120(13) 0.0482(15) -0.0004(14)
C01B 0.089(2) 0.0550(16) 0.0673(17) -0.0045(13) 0.0596(17) -0.0011(14)
C01C 0.085(2) 0.0690(19) 0.0648(17) 0.0151(15) 0.0527(17) 0.0082(16)
C01D 0.080(2) 0.097(2) 0.0669(18) 0.0332(18) 0.0563(17) 0.0314(18)
N25 0.096(4) 0.096(7) 0.087(5) 0.037(4) 0.069(4) 0.041(4)
F2 0.157(6) 0.266(11) 0.105(5) -0.024(6) 0.069(4) 0.003(6)
C01G 0.0653(17) 0.095(2) 0.0567(15) 0.0017(15) 0.0444(15) -0.0035(16)
C01H 0.0743(19) 0.074(2) 0.0638(17) 0.0051(15) 0.0440(16) -0.0040(16)
C01I 0.0540(15) 0.086(2) 0.0733(17) 0.0283(16) 0.0441(15) 0.0139(14)
C01J 0.0644(17) 0.092(2) 0.0765(18) 0.0252(17) 0.0539(16) 0.0122(16)
C01K 0.100(2) 0.079(2) 0.0573(16) 0.0056(15) 0.0526(18) 0.0190(18)
O5 0.146(5) 0.067(3) 0.213(7) -0.003(4) 0.139(5) -0.001(4)
C01M 0.108(3) 0.072(2) 0.100(3) 0.0289(19) 0.079(2) 0.023(2)
C01N 0.076(2) 0.086(2) 0.075(2) 0.0132(19) 0.0390(18) -0.0007(19)
C01O 0.082(2) 0.081(2) 0.104(3) 0.037(2) 0.059(2) 0.0186(19)
C01P 0.093(2) 0.123(3) 0.076(2) 0.007(2) 0.063(2) -0.011(2)
C01Q 0.093(3) 0.115(3) 0.093(2) -0.010(2) 0.068(2) -0.003(2)
C01R 0.084(3) 0.223(7) 0.071(2) 0.004(3) 0.054(2) 0.012(4)
C01T 0.096(3) 0.164(5) 0.090(3) -0.026(3) 0.062(3) 0.012(3)
C01U 0.099(3) 0.202(6) 0.088(3) 0.022(3) 0.074(3) -0.006(3)
F3 0.225(7) 0.101(4) 0.221(7) -0.042(5) 0.178(6) -0.049(5)
O4 0.123(4) 0.225(8) 0.075(3) 0.030(4) 0.072(3) 0.013(5)
F1 0.152(4) 0.205(5) 0.172(4) -0.018(4) 0.138(4) -0.003(3)
S1A 0.092(2) 0.0767(17) 0.0735(15) 0.0035(13) 0.0621(15) -0.0034(14)
C26A 0.38(3) 0.121(15) 0.33(3) -0.113(19) 0.33(3) -0.066(19)
N25A 0.133(10) 0.047(6) 0.086(8) 0.033(5) 0.096(8) 0.049(5)
F2A 0.31(2) 0.35(3) 0.113(9) -0.037(13) 0.071(11) -0.082(18)
O5A 0.183(11) 0.101(7) 0.159(10) 0.041(8) 0.141(9) 0.006(8)
F3A 0.48(3) 0.163(13) 0.36(3) -0.130(14) 0.36(3) -0.172(15)
O4A 0.096(7) 0.137(9) 0.102(8) 0.013(7) 0.087(7) 0.030(6)
F1A 0.246(11) 0.181(9) 0.191(9) -0.050(7) 0.184(9) -0.018(8)

_geom_special_details            
;
 All esds (except the esd in the dihedral angle between two l.s. planes)
 are estimated using the full covariance matrix.  The cell esds are taken
 into account individually in the estimation of esds in distances, angles
 and torsion angles; correlations between esds in cell parameters are only
 used when they are defined by crystal symmetry.  An approximate (isotropic)
 treatment of cell esds is used for estimating esds involving l.s. planes.
;
loop_
_geom_bond_atom_site_label_1
_geom_bond_atom_site_label_2
_geom_bond_distance
_geom_bond_site_symmetry_2
_geom_bond_publ_flag
S1 C26 1.893(8) . ?
S1 N25 1.743(6) . ?
S1 O5 1.433(6) . ?
S1 O4 1.428(6) . ?
N002 C008 1.409(3) . ?
N002 C00M 1.429(3) . ?
N002 C00W 1.413(3) . ?
N26 C00B 1.335(3) . ?
N26 C00J 1.344(3) . ?
N004 C00G 1.354(3) . ?
N004 C27 1.315(3) . ?
N005 C00I 1.352(3) . ?
N005 C016 1.323(3) . ?
N006 C00X 1.347(3) . ?
N006 C00Y 1.343(3) . ?
C007 C00D 1.476(3) . ?
C007 C28 1.381(3) . ?
C007 C27 1.406(3) . ?
C008 C30 1.395(3) . ?
C008 C00P 1.393(3) . ?
C26 F2 1.244(11) . ?
C26 F3 1.301(9) . ?
C26 F1 1.287(7) . ?
C29 H29 0.9400 . ?
C29 C30 1.382(3) . ?
C29 C00D 1.394(3) . ?
C00B C00G 1.454(3) . ?
C00B C00Y 1.417(3) . ?
C30 H30 0.9400 . ?
C00D C00L 1.396(3) . ?
C00E C00G 1.404(3) . ?
C00E C28 1.398(3) . ?
C00E C00T 1.440(3) . ?
N00F C010 1.401(3) . ?
N00F C01A 1.422(3) . ?
N00F C01G 1.420(3) . ?
C28 H28 0.9400 . ?
C00I C00J 1.446(3) . ?
C00I C00N 1.418(3) . ?
C00J C00X 1.417(3) . ?
C27 H27 0.9400 . ?
C00L H00L 0.9400 . ?
C00L C00P 1.367(3) . ?
C00M C013 1.383(3) . ?
C00M C017 1.372(3) . ?
C00N C00O 1.394(3) . ?
C00N C011 1.435(3) . ?
C00O H00O 0.9400 . ?
C00O C00V 1.376(3) . ?
C00P H00P 0.9400 . ?
C00Q H00Q 0.9400 . ?
C00Q C00R 1.370(3) . ?
C00Q C012 1.398(3) . ?
C00R H00R 0.9400 . ?
C00R C010 1.402(3) . ?
C00S H00S 0.9400 . ?
C00S C00W 1.390(3) . ?
C00S C01B 1.385(4) . ?
C00T H00T 0.9400 . ?
C00T C018 1.339(3) . ?
C00U H00U 0.9400 . ?
C00U C00W 1.388(3) . ?
C00U C014 1.385(3) . ?
C00V C012 1.475(3) . ?
C00V C016 1.403(3) . ?
C00X C015 1.428(3) . ?
C00Y C018 1.439(3) . ?
C00Z H00Z 0.9400 . ?
C00Z C013 1.367(3) . ?
C00Z C01D 1.362(4) . ?
C010 C01J 1.385(4) . ?
C011 H011 0.9400 . ?
C011 C015 1.336(3) . ?
C012 C01I 1.383(4) . ?
C013 H013 0.9400 . ?
C014 H014 0.9400 . ?
C014 C019 1.374(4) . ?
C015 H015 0.9400 . ?
C016 H016 0.9400 . ?
C017 H017 0.9400 . ?
C017 C01K 1.381(4) . ?
C018 H018 0.9400 . ?
C019 H019 0.9400 . ?
C019 C01B 1.374(4) . ?
C01A C01C 1.386(4) . ?
C01A C01H 1.387(4) . ?
C01B H01B 0.9400 . ?
C01C H01C 0.9400 . ?
C01C C01M 1.374(4) . ?
C01D H01D 0.9400 . ?
C01D C01K 1.384(4) . ?
N25 H25A 0.9000 . ?
N25 H25B 0.9000 . ?
N25 H25C 0.9000 . ?
C01G C01P 1.377(4) . ?
C01G C01Q 1.365(5) . ?
C01H H01H 0.9400 . ?
C01H C01N 1.375(4) . ?
C01I H01I 0.9400 . ?
C01I C01J 1.384(4) . ?
C01J H01J 0.9400 . ?
C01K H01K 0.9400 . ?
C01M H01M 0.9400 . ?
C01M C01O 1.389(5) . ?
C01N H01N 0.9400 . ?
C01N C01O 1.365(5) . ?
C01O H01O 0.9400 . ?
C01P H01P 0.9400 . ?
C01P C01U 1.399(5) . ?
C01Q H01Q 0.9400 . ?
C01Q C01T 1.422(5) . ?
C01R H01R 0.9400 . ?
C01R C01T 1.346(7) . ?
C01R C01U 1.350(7) . ?
C01T H01T 0.9400 . ?
C01U H01U 0.9400 . ?
S1A C26A 1.949(11) . ?
S1A N25A 1.770(12) . ?
S1A O5A 1.408(9) . ?
S1A O4A 1.505(12) . ?
C26A F2A 1.27(2) . ?
C26A F3A 1.275(18) . ?
C26A F1A 1.293(13) . ?
N25A H25D 0.9000 . ?
N25A H25E 0.9000 . ?
N25A H25F 0.9000 . ?

loop_
_geom_angle_atom_site_label_1
_geom_angle_atom_site_label_2
_geom_angle_atom_site_label_3
_geom_angle
_geom_angle_site_symmetry_1
_geom_angle_site_symmetry_3
_geom_angle_publ_flag
N25 S1 C26 95.0(4) . . ?
O5 S1 C26 99.9(5) . . ?
O5 S1 N25 116.8(5) . . ?
O4 S1 C26 103.3(4) . . ?
O4 S1 N25 111.5(5) . . ?
O4 S1 O5 123.6(6) . . ?
C008 N002 C00M 118.05(18) . . ?
C008 N002 C00W 122.88(18) . . ?
C00W N002 C00M 118.73(19) . . ?
C00B N26 C00J 116.6(2) . . ?
C27 N004 C00G 117.94(19) . . ?
C016 N005 C00I 118.4(2) . . ?
C00Y N006 C00X 116.3(2) . . ?
C28 C007 C00D 122.3(2) . . ?
C28 C007 C27 116.2(2) . . ?
C27 C007 C00D 121.5(2) . . ?
C30 C008 N002 119.8(2) . . ?
C00P C008 N002 122.4(2) . . ?
C00P C008 C30 117.8(2) . . ?
F2 C26 S1 108.3(8) . . ?
F2 C26 F3 110.9(9) . . ?
F2 C26 F1 111.2(8) . . ?
F3 C26 S1 106.0(6) . . ?
F1 C26 S1 108.2(5) . . ?
F1 C26 F3 112.0(7) . . ?
C30 C29 H29 119.1 . . ?
C30 C29 C00D 121.8(2) . . ?
C00D C29 H29 119.1 . . ?
N26 C00B C00G 119.4(2) . . ?
N26 C00B C00Y 122.0(2) . . ?
C00Y C00B C00G 118.6(2) . . ?
C008 C30 H30 119.7 . . ?
C29 C30 C008 120.6(2) . . ?
C29 C30 H30 119.7 . . ?
C29 C00D C007 121.7(2) . . ?
C29 C00D C00L 116.7(2) . . ?
C00L C00D C007 121.5(2) . . ?
C00G C00E C00T 119.6(2) . . ?
C28 C00E C00G 118.2(2) . . ?
C28 C00E C00T 122.1(2) . . ?
C010 N00F C01A 119.2(2) . . ?
C010 N00F C01G 121.6(2) . . ?
C01G N00F C01A 118.4(2) . . ?
N004 C00G C00B 118.78(19) . . ?
N004 C00G C00E 121.8(2) . . ?
C00E C00G C00B 119.4(2) . . ?
C007 C28 C00E 120.4(2) . . ?
C007 C28 H28 119.8 . . ?
C00E C28 H28 119.8 . . ?
N005 C00I C00J 119.8(2) . . ?
N005 C00I C00N 121.5(2) . . ?
C00N C00I C00J 118.6(2) . . ?
N26 C00J C00I 119.3(2) . . ?
N26 C00J C00X 121.6(2) . . ?
C00X C00J C00I 119.0(2) . . ?
N004 C27 C007 125.3(2) . . ?
N004 C27 H27 117.3 . . ?
C007 C27 H27 117.3 . . ?
C00D C00L H00L 119.0 . . ?
C00P C00L C00D 122.0(2) . . ?
C00P C00L H00L 119.0 . . ?
C013 C00M N002 120.4(2) . . ?
C017 C00M N002 120.2(2) . . ?
C017 C00M C013 119.4(2) . . ?
C00I C00N C011 119.9(2) . . ?
C00O C00N C00I 117.7(2) . . ?
C00O C00N C011 122.5(2) . . ?
C00N C00O H00O 119.4 . . ?
C00V C00O C00N 121.3(2) . . ?
C00V C00O H00O 119.4 . . ?
C008 C00P H00P 119.5 . . ?
C00L C00P C008 121.0(2) . . ?
C00L C00P H00P 119.5 . . ?
C00R C00Q H00Q 119.0 . . ?
C00R C00Q C012 121.9(2) . . ?
C012 C00Q H00Q 119.0 . . ?
C00Q C00R H00R 119.7 . . ?
C00Q C00R C010 120.6(2) . . ?
C010 C00R H00R 119.7 . . ?
C00W C00S H00S 119.9 . . ?
C01B C00S H00S 119.9 . . ?
C01B C00S C00W 120.1(3) . . ?
C00E C00T H00T 119.2 . . ?
C018 C00T C00E 121.6(2) . . ?
C018 C00T H00T 119.2 . . ?
C00W C00U H00U 120.0 . . ?
C014 C00U H00U 120.0 . . ?
C014 C00U C00W 120.0(2) . . ?
C00O C00V C012 121.0(2) . . ?
C00O C00V C016 116.3(2) . . ?
C016 C00V C012 122.6(2) . . ?
C00S C00W N002 121.0(2) . . ?
C00U C00W N002 120.0(2) . . ?
C00U C00W C00S 118.9(2) . . ?
N006 C00X C00J 121.7(2) . . ?
N006 C00X C015 117.9(2) . . ?
C00J C00X C015 120.4(2) . . ?
N006 C00Y C00B 121.7(2) . . ?
N006 C00Y C018 118.1(2) . . ?
C00B C00Y C018 120.2(2) . . ?
C013 C00Z H00Z 119.7 . . ?
C01D C00Z H00Z 119.7 . . ?
C01D C00Z C013 120.5(3) . . ?
N00F C010 C00R 120.2(2) . . ?
C01J C010 N00F 121.9(2) . . ?
C01J C010 C00R 117.9(2) . . ?
C00N C011 H011 119.2 . . ?
C015 C011 C00N 121.6(2) . . ?
C015 C011 H011 119.2 . . ?
C00Q C012 C00V 119.2(2) . . ?
C01I C012 C00Q 116.8(2) . . ?
C01I C012 C00V 124.0(2) . . ?
C00M C013 H013 119.8 . . ?
C00Z C013 C00M 120.4(2) . . ?
C00Z C013 H013 119.8 . . ?
C00U C014 H014 119.6 . . ?
C019 C014 C00U 120.8(3) . . ?
C019 C014 H014 119.6 . . ?
C00X C015 H015 119.7 . . ?
C011 C015 C00X 120.5(2) . . ?
C011 C015 H015 119.7 . . ?
N005 C016 C00V 124.9(2) . . ?
N005 C016 H016 117.6 . . ?
C00V C016 H016 117.6 . . ?
C00M C017 H017 120.0 . . ?
C00M C017 C01K 120.1(3) . . ?
C01K C017 H017 120.0 . . ?
C00T C018 C00Y 120.4(2) . . ?
C00T C018 H018 119.8 . . ?
C00Y C018 H018 119.8 . . ?
C014 C019 H019 120.3 . . ?
C01B C019 C014 119.3(2) . . ?
C01B C019 H019 120.3 . . ?
C01C C01A N00F 120.4(3) . . ?
C01C C01A C01H 119.0(3) . . ?
C01H C01A N00F 120.6(3) . . ?
C00S C01B H01B 119.6 . . ?
C019 C01B C00S 120.7(3) . . ?
C019 C01B H01B 119.6 . . ?
C01A C01C H01C 119.9 . . ?
C01M C01C C01A 120.2(3) . . ?
C01M C01C H01C 119.9 . . ?
C00Z C01D H01D 120.1 . . ?
C00Z C01D C01K 119.7(3) . . ?
C01K C01D H01D 120.1 . . ?
S1 N25 H25A 109.5 . . ?
S1 N25 H25B 109.5 . . ?
S1 N25 H25C 109.5 . . ?
H25A N25 H25B 109.5 . . ?
H25A N25 H25C 109.5 . . ?
H25B N25 H25C 109.5 . . ?
C01P C01G N00F 119.4(3) . . ?
C01Q C01G N00F 121.2(3) . . ?
C01Q C01G C01P 119.4(3) . . ?
C01A C01H H01H 119.9 . . ?
C01N C01H C01A 120.2(3) . . ?
C01N C01H H01H 119.9 . . ?
C012 C01I H01I 119.0 . . ?
C012 C01I C01J 122.0(3) . . ?
C01J C01I H01I 119.0 . . ?
C010 C01J H01J 119.7 . . ?
C01I C01J C010 120.7(2) . . ?
C01I C01J H01J 119.7 . . ?
C017 C01K C01D 119.9(3) . . ?
C017 C01K H01K 120.1 . . ?
C01D C01K H01K 120.1 . . ?
C01C C01M H01M 119.8 . . ?
C01C C01M C01O 120.5(4) . . ?
C01O C01M H01M 119.8 . . ?
C01H C01N H01N 119.5 . . ?
C01O C01N C01H 121.0(3) . . ?
C01O C01N H01N 119.5 . . ?
C01M C01O H01O 120.5 . . ?
C01N C01O C01M 119.1(3) . . ?
C01N C01O H01O 120.5 . . ?
C01G C01P H01P 120.1 . . ?
C01G C01P C01U 119.8(4) . . ?
C01U C01P H01P 120.1 . . ?
C01G C01Q H01Q 120.4 . . ?
C01G C01Q C01T 119.3(4) . . ?
C01T C01Q H01Q 120.4 . . ?
C01T C01R H01R 120.2 . . ?
C01T C01R C01U 119.5(4) . . ?
C01U C01R H01R 120.2 . . ?
C01Q C01T H01T 119.5 . . ?
C01R C01T C01Q 120.9(5) . . ?
C01R C01T H01T 119.5 . . ?
C01P C01U H01U 119.5 . . ?
C01R C01U C01P 121.1(5) . . ?
C01R C01U H01U 119.5 . . ?
N25A S1A C26A 81.5(6) . . ?
O5A S1A C26A 101.0(8) . . ?
O5A S1A N25A 114.3(8) . . ?
O5A S1A O4A 126.8(8) . . ?
O4A S1A C26A 104.6(8) . . ?
O4A S1A N25A 115.0(7) . . ?
F2A C26A S1A 105.7(13) . . ?
F2A C26A F3A 104.0(18) . . ?
F2A C26A F1A 121.1(18) . . ?
F3A C26A S1A 105.2(13) . . ?
F3A C26A F1A 115.9(17) . . ?
F1A C26A S1A 103.5(9) . . ?
S1A N25A H25D 109.5 . . ?
S1A N25A H25E 109.5 . . ?
S1A N25A H25F 109.5 . . ?
H25D N25A H25E 109.5 . . ?
H25D N25A H25F 109.5 . . ?
H25E N25A H25F 109.5 . . ?

loop_
_geom_torsion_atom_site_label_1
_geom_torsion_atom_site_label_2
_geom_torsion_atom_site_label_3
_geom_torsion_atom_site_label_4
_geom_torsion
_geom_torsion_site_symmetry_1
_geom_torsion_site_symmetry_2
_geom_torsion_site_symmetry_3
_geom_torsion_site_symmetry_4
_geom_torsion_publ_flag
N002 C008 C30 C29 178.5(2) . . . . ?
N002 C008 C00P C00L -178.5(2) . . . . ?
N002 C00M C013 C00Z -178.8(2) . . . . ?
N002 C00M C017 C01K 179.0(3) . . . . ?
N26 C00B C00G N004 -3.0(3) . . . . ?
N26 C00B C00G C00E 177.7(2) . . . . ?
N26 C00B C00Y N006 1.7(4) . . . . ?
N26 C00B C00Y C018 -178.6(2) . . . . ?
N26 C00J C00X N006 0.1(4) . . . . ?
N26 C00J C00X C015 -179.7(2) . . . . ?
N005 C00I C00J N26 1.1(3) . . . . ?
N005 C00I C00J C00X -177.0(2) . . . . ?
N005 C00I C00N C00O -0.4(3) . . . . ?
N005 C00I C00N C011 179.0(2) . . . . ?
N006 C00X C015 C011 -178.6(2) . . . . ?
N006 C00Y C018 C00T -179.4(3) . . . . ?
C007 C00D C00L C00P 178.4(2) . . . . ?
C008 N002 C00M C013 116.5(3) . . . . ?
C008 N002 C00M C017 -62.5(3) . . . . ?
C008 N002 C00W C00S -35.7(3) . . . . ?
C008 N002 C00W C00U 145.9(2) . . . . ?
C29 C00D C00L C00P -0.1(3) . . . . ?
C00B N26 C00J C00I -178.28(19) . . . . ?
C00B N26 C00J C00X -0.2(3) . . . . ?
C00B C00Y C018 C00T 0.8(4) . . . . ?
C30 C008 C00P C00L -0.1(4) . . . . ?
C30 C29 C00D C007 -178.5(2) . . . . ?
C30 C29 C00D C00L 0.1(3) . . . . ?
C00D C007 C28 C00E 177.9(2) . . . . ?
C00D C007 C27 N004 -176.8(2) . . . . ?
C00D C29 C30 C008 0.0(3) . . . . ?
C00D C00L C00P C008 0.2(4) . . . . ?
C00E C00T C018 C00Y -2.2(4) . . . . ?
N00F C010 C01J C01I 177.8(3) . . . . ?
N00F C01A C01C C01M -176.0(2) . . . . ?
N00F C01A C01H C01N 177.4(3) . . . . ?
N00F C01G C01P C01U -178.1(3) . . . . ?
N00F C01G C01Q C01T 178.8(3) . . . . ?
C00G N004 C27 C007 -0.9(4) . . . . ?
C00G C00B C00Y N006 -178.3(2) . . . . ?
C00G C00B C00Y C018 1.4(3) . . . . ?
C00G C00E C28 C007 -1.1(3) . . . . ?
C00G C00E C00T C018 1.3(4) . . . . ?
C28 C007 C00D C29 26.5(3) . . . . ?
C28 C007 C00D C00L -152.0(2) . . . . ?
C28 C007 C27 N004 2.5(3) . . . . ?
C28 C00E C00G N004 2.9(3) . . . . ?
C28 C00E C00G C00B -177.8(2) . . . . ?
C28 C00E C00T C018 -179.9(3) . . . . ?
C00I N005 C016 C00V -0.2(4) . . . . ?
C00I C00J C00X N006 178.2(2) . . . . ?
C00I C00J C00X C015 -1.6(3) . . . . ?
C00I C00N C00O C00V 1.4(3) . . . . ?
C00I C00N C011 C015 -2.5(4) . . . . ?
C00J N26 C00B C00G 179.4(2) . . . . ?
C00J N26 C00B C00Y -0.6(3) . . . . ?
C00J C00I C00N C00O -177.4(2) . . . . ?
C00J C00I C00N C011 2.0(3) . . . . ?
C00J C00X C015 C011 1.2(4) . . . . ?
C27 N004 C00G C00B 178.8(2) . . . . ?
C27 N004 C00G C00E -1.9(3) . . . . ?
C27 C007 C00D C29 -154.2(2) . . . . ?
C27 C007 C00D C00L 27.3(3) . . . . ?
C27 C007 C28 C00E -1.4(3) . . . . ?
C00M N002 C008 C30 -33.8(3) . . . . ?
C00M N002 C008 C00P 144.6(2) . . . . ?
C00M N002 C00W C00S 151.1(2) . . . . ?
C00M N002 C00W C00U -27.3(3) . . . . ?
C00M C017 C01K C01D -0.2(5) . . . . ?
C00N C00I C00J N26 178.2(2) . . . . ?
C00N C00I C00J C00X 0.0(3) . . . . ?
C00N C00O C00V C012 176.2(2) . . . . ?
C00N C00O C00V C016 -1.7(4) . . . . ?
C00N C011 C015 C00X 0.9(4) . . . . ?
C00O C00N C011 C015 176.8(2) . . . . ?
C00O C00V C012 C00Q -31.5(4) . . . . ?
C00O C00V C012 C01I 148.3(3) . . . . ?
C00O C00V C016 N005 1.2(4) . . . . ?
C00P C008 C30 C29 0.1(3) . . . . ?
C00Q C00R C010 N00F -177.7(2) . . . . ?
C00Q C00R C010 C01J 1.6(4) . . . . ?
C00Q C012 C01I C01J 1.3(4) . . . . ?
C00R C00Q C012 C00V 178.7(2) . . . . ?
C00R C00Q C012 C01I -1.2(4) . . . . ?
C00R C010 C01J C01I -1.5(4) . . . . ?
C00T C00E C00G N004 -178.3(2) . . . . ?
C00T C00E C00G C00B 1.0(3) . . . . ?
C00T C00E C28 C007 -179.9(2) . . . . ?
C00U C014 C019 C01B -1.4(4) . . . . ?
C00V C012 C01I C01J -178.5(3) . . . . ?
C00W N002 C008 C30 153.0(2) . . . . ?
C00W N002 C008 C00P -28.6(3) . . . . ?
C00W N002 C00M C013 -70.0(3) . . . . ?
C00W N002 C00M C017 111.0(3) . . . . ?
C00W C00S C01B C019 1.4(4) . . . . ?
C00W C00U C014 C019 0.3(4) . . . . ?
C00X N006 C00Y C00B -1.7(3) . . . . ?
C00X N006 C00Y C018 178.6(2) . . . . ?
C00Y N006 C00X C00J 0.8(3) . . . . ?
C00Y N006 C00X C015 -179.3(2) . . . . ?
C00Y C00B C00G N004 177.0(2) . . . . ?
C00Y C00B C00G C00E -2.3(3) . . . . ?
C00Z C01D C01K C017 0.3(5) . . . . ?
C010 N00F C01A C01C 53.4(4) . . . . ?
C010 N00F C01A C01H -125.2(3) . . . . ?
C010 N00F C01G C01P -136.5(3) . . . . ?
C010 N00F C01G C01Q 45.6(4) . . . . ?
C011 C00N C00O C00V -178.0(2) . . . . ?
C012 C00Q C00R C010 -0.3(4) . . . . ?
C012 C00V C016 N005 -176.7(2) . . . . ?
C012 C01I C01J C010 0.1(5) . . . . ?
C013 C00M C017 C01K 0.0(4) . . . . ?
C013 C00Z C01D C01K -0.2(4) . . . . ?
C014 C00U C00W N002 179.9(2) . . . . ?
C014 C00U C00W C00S 1.5(3) . . . . ?
C014 C019 C01B C00S 0.5(4) . . . . ?
C016 N005 C00I C00J 176.8(2) . . . . ?
C016 N005 C00I C00N -0.2(4) . . . . ?
C016 C00V C012 C00Q 146.3(3) . . . . ?
C016 C00V C012 C01I -33.9(4) . . . . ?
C017 C00M C013 C00Z 0.2(4) . . . . ?
C01A N00F C010 C00R 21.8(4) . . . . ?
C01A N00F C010 C01J -157.5(3) . . . . ?
C01A N00F C01G C01P 53.1(4) . . . . ?
C01A N00F C01G C01Q -124.8(3) . . . . ?
C01A C01C C01M C01O -1.8(5) . . . . ?
C01A C01H C01N C01O -1.0(5) . . . . ?
C01B C00S C00W N002 179.2(2) . . . . ?
C01B C00S C00W C00U -2.4(4) . . . . ?
C01C C01A C01H C01N -1.2(4) . . . . ?
C01C C01M C01O C01N -0.4(5) . . . . ?
C01D C00Z C013 C00M -0.1(4) . . . . ?
N25 S1 C26 F2 59.3(8) . . . . ?
N25 S1 C26 F3 -59.8(6) . . . . ?
N25 S1 C26 F1 179.9(6) . . . . ?
C01G N00F C010 C00R -148.5(3) . . . . ?
C01G N00F C010 C01J 32.2(4) . . . . ?
C01G N00F C01A C01C -136.0(3) . . . . ?
C01G N00F C01A C01H 45.4(4) . . . . ?
C01G C01P C01U C01R -0.6(6) . . . . ?
C01G C01Q C01T C01R -0.8(6) . . . . ?
C01H C01A C01C C01M 2.6(4) . . . . ?
C01H C01N C01O C01M 1.8(5) . . . . ?
O5 S1 C26 F2 -59.0(8) . . . . ?
O5 S1 C26 F3 -178.1(6) . . . . ?
O5 S1 C26 F1 61.6(7) . . . . ?
C01P C01G C01Q C01T 0.9(5) . . . . ?
C01Q C01G C01P C01U -0.2(5) . . . . ?
C01T C01R C01U C01P 0.7(7) . . . . ?
C01U C01R C01T C01Q 0.0(7) . . . . ?
O4 S1 C26 F2 172.8(8) . . . . ?
O4 S1 C26 F3 53.7(6) . . . . ?
O4 S1 C26 F1 -66.6(7) . . . . ?

_smtbx_masks_special_details     ?
loop_
_smtbx_masks_void_nr
_smtbx_masks_void_average_x
_smtbx_masks_void_average_y
_smtbx_masks_void_average_z
_smtbx_masks_void_volume
_smtbx_masks_void_count_electrons
_smtbx_masks_void_content
1 0.000 -0.145 0.250 574.9 157.1 ?
2 0.000 -0.528 0.750 574.9 157.1 ?
3 0.174 0.176 0.019 21.6 0.0 ?
4 0.174 0.824 0.519 21.6 0.0 ?
5 0.500 -0.778 0.250 574.9 157.1 ?
6 0.500 -0.745 0.750 574.9 157.1 ?
7 0.326 0.324 0.981 21.6 0.0 ?
8 0.326 0.676 0.481 21.6 0.0 ?
9 0.674 0.324 0.519 21.6 0.0 ?
10 0.674 0.676 0.019 21.6 0.0 ?
11 0.826 0.176 0.481 21.6 0.0 ?
12 0.826 0.824 0.981 21.6 0.0 ?

_smtbx_masks_void_probe_radius   1.2
_smtbx_masks_void_truncation_radius 1.2
_shelx_res_file                  
;
TITL exp_236_auto_a.res in C2/c
    exp_236_auto.res
    created by SHELXL-2018/3 at 15:01:39 on 29-Jun-2024
REM Old TITL exp_236_auto_a.res in C2/c
REM SHELXT solution in C2/c: R1 0.245, Rweak 0.015, Alpha 0.050
REM <I/s> 0.352 for 642 systematic absences, Orientation as input
REM Formula found by SHELXT: C127 N24 O2
CELL 1.54184 46.2787 9.8612 33.965 90 135.34 90
ZERR 8 0.0045 0.0003 0.0032 0 0.018 0
LATT 7
SYMM -X,+Y,0.5-Z
SFAC C H F N O S
UNIT 440 312 24 56 16 8
SADI S1 C26 S1A C26A
SADI S1 N25 S1A N25A
SADI S1 O5 S1A O5A
SADI S1 O4 S1A O4A
SADI C26 F2 C26A F2A
SADI C26 F3 C26A F3A
SADI C26 F1 C26A F1A
SADI 0.04 S1 F2 S1A F2A
SADI 0.04 S1 F3 S1A F3A
SADI 0.04 S1 F1 S1A F1A
SADI 0.04 C26 N25 C26A N25A
SADI 0.04 C26 O5 C26A O5A
SADI 0.04 C26 O4 C26A O4A
SADI 0.04 N25 O5 N25A O5A
SADI 0.04 N25 O4 N25A O4A
SADI 0.04 F2 F3 F2A F3A
SADI 0.04 F2 F1 F2A F1A
SADI 0.04 O5 O4 O5A O4A
SADI 0.04 F3 F1 F3A F1A

L.S. 10
PLAN  20
SIZE 0.05 0.05 0.15
TEMP -60.15
CONF
BOND
list 4
MORE -1
BOND $H
ABIN
fmap 2
ACTA
REM <olex2.extras>
REM <HklSrc "%.\\exp_236_auto_sq.hkl">
REM </olex2.extras>

WGHT    0.104900
FVAR       0.13641   0.64405
PART 1
S1    6    0.522847    0.221178    0.387916    21.00000    0.10464    0.07658 =
         0.08576   -0.00001    0.07275    0.00032

PART 0
N002  4    0.709707   -0.364150    0.711458    11.00000    0.05705    0.05659 =
         0.04961    0.01093    0.03791    0.01609
N26   4    0.470832    0.362680    0.454363    11.00000    0.03916    0.04423 =
         0.04150    0.00518    0.02185   -0.00265
N004  4    0.529887    0.161571    0.509922    11.00000    0.04605    0.04963 =
         0.04456    0.00895    0.02874    0.00340
N005  4    0.444455    0.490131    0.360411    11.00000    0.04872    0.06172 =
         0.05564    0.01638    0.03403    0.00613
N006  4    0.432033    0.426873    0.488961    11.00000    0.06035    0.05936 =
         0.05576    0.00966    0.03909    0.01108
C007  1    0.574791    0.005536    0.587558    11.00000    0.04385    0.04153 =
         0.04117   -0.00045    0.02524   -0.00374
C008  1    0.676065   -0.274120    0.679550    11.00000    0.04523    0.04440 =
         0.04149    0.00075    0.02621    0.00208

PART 1
C26   1    0.575567    0.301800    0.436090    21.00000    0.09311    0.14025 =
         0.11313    0.00338    0.08546    0.00783

PART 0
C29   1    0.614620   -0.193082    0.652021    11.00000    0.04601    0.04127 =
         0.04666   -0.00104    0.03042   -0.00371
AFIX  43
H29   2    0.595591   -0.200661    0.654290    11.00000   -1.20000
AFIX   0
C00B  1    0.481245    0.301496    0.498057    11.00000    0.04107    0.04348 =
         0.04008    0.00046    0.02352   -0.00359
C30   1    0.647283   -0.282436    0.681994    11.00000    0.04975    0.03999 =
         0.04554    0.00468    0.03118    0.00073
AFIX  43
H30   2    0.650136   -0.349467    0.704245    11.00000   -1.20000
AFIX   0
C00D  1    0.609130   -0.091985    0.618502    11.00000    0.04223    0.04155 =
         0.03772    0.00148    0.02281   -0.00198
C00E  1    0.524993    0.136771    0.575618    11.00000    0.04711    0.04385 =
         0.04662    0.00387    0.02960   -0.00255
N00F  4    0.330397    0.877830    0.077802    11.00000    0.07525    0.08318 =
         0.06131    0.01777    0.05271    0.01153
C00G  1    0.512989    0.197750    0.528444    11.00000    0.04014    0.03946 =
         0.04172    0.00236    0.02336   -0.00360
C28   1    0.556574    0.040619    0.605198    11.00000    0.05015    0.04431 =
         0.04210    0.00626    0.02884   -0.00210
AFIX  43
H28   2    0.565465   -0.000409    0.637299    11.00000   -1.20000
AFIX   0
C00I  1    0.427522    0.523952    0.379015    11.00000    0.04235    0.04215 =
         0.04405    0.00208    0.02278   -0.00319
C00J  1    0.441015    0.456690    0.427644    11.00000    0.04148    0.03982 =
         0.04449    0.00273    0.02406   -0.00174
C27   1    0.559065    0.069284    0.538496    11.00000    0.04941    0.05314 =
         0.04730    0.00917    0.03198    0.00556
AFIX  43
H27   2    0.570327    0.043861    0.525016    11.00000   -1.20000
AFIX   0
C00L  1    0.638259   -0.085415    0.616606    11.00000    0.04997    0.04845 =
         0.04639    0.01011    0.03109    0.00097
AFIX  43
H00L  2    0.635466   -0.018572    0.594349    11.00000   -1.20000
AFIX   0
C00M  1    0.726717   -0.406558    0.764734    11.00000    0.04914    0.04898 =
         0.04625    0.00601    0.03210    0.00783
C00N  1    0.395190    0.619972    0.350318    11.00000    0.04508    0.03961 =
         0.04822    0.00079    0.02611   -0.00190
C00O  1    0.381493    0.679424    0.302196    11.00000    0.05034    0.04464 =
         0.04806    0.00949    0.02605    0.00502
AFIX  43
H00O  2    0.360506    0.744860    0.282851    11.00000   -1.20000
AFIX   0
C00P  1    0.670711   -0.173184    0.646114    11.00000    0.05021    0.05586 =
         0.05145    0.00646    0.03537    0.00270
AFIX  43
H00P  2    0.689720   -0.165332    0.643818    11.00000   -1.20000
AFIX   0
C00Q  1    0.339980    0.733408    0.186724    11.00000    0.05176    0.05750 =
         0.05577    0.01322    0.03749    0.00292
AFIX  43
H00Q  2    0.322954    0.716427    0.192033    11.00000   -1.20000
AFIX   0
C00R  1    0.323136    0.789075    0.137158    11.00000    0.04973    0.06156 =
         0.05253    0.00979    0.03316    0.00245
AFIX  43
H00R  2    0.294896    0.809158    0.109125    11.00000   -1.20000
AFIX   0
C00S  1    0.708017   -0.420042    0.639836    11.00000    0.06511    0.05452 =
         0.05797   -0.00401    0.04313   -0.00195
AFIX  43
H00S  2    0.679383   -0.407256    0.611760    11.00000   -1.20000
AFIX   0
C00T  1    0.505285    0.176205    0.592705    11.00000    0.06399    0.06089 =
         0.05529    0.01434    0.04301    0.00909
AFIX  43
H00T  2    0.513871    0.136332    0.624781    11.00000   -1.20000
AFIX   0
C00U  1    0.771857   -0.426966    0.736660    11.00000    0.05848    0.03877 =
         0.05892    0.00118    0.04015    0.00293
AFIX  43
H00U  2    0.786935   -0.417760    0.774731    11.00000   -1.20000
AFIX   0
C00V  1    0.398101    0.644176    0.282466    11.00000    0.04873    0.05339 =
         0.05450    0.01385    0.03126    0.00296
C00W  1    0.729832   -0.402610    0.695813    11.00000    0.05722    0.03720 =
         0.05398    0.00039    0.03921    0.00310
C00X  1    0.421544    0.488837    0.444914    11.00000    0.05074    0.04535 =
         0.04678    0.00278    0.02792    0.00234
C00Y  1    0.462263    0.334491    0.515955    11.00000    0.04971    0.04917 =
         0.04720    0.00425    0.02960    0.00329
C00Z  1    0.740960   -0.581794    0.825027    11.00000    0.06716    0.06091 =
         0.08343    0.02572    0.05833    0.01728
AFIX  43
H00Z  2    0.739864   -0.673756    0.831174    11.00000   -1.20000
AFIX   0
C010  1    0.347602    0.816384    0.127834    11.00000    0.06285    0.06359 =
         0.05708    0.01239    0.04386    0.00441
C011  1    0.377564    0.651574    0.370846    11.00000    0.05508    0.04590 =
         0.04890    0.00113    0.02901    0.00720
AFIX  43
H011  2    0.356902    0.717992    0.352410    11.00000   -1.20000
AFIX   0
C012  1    0.381756    0.701097    0.229655    11.00000    0.05051    0.05632 =
         0.05881    0.01624    0.03549    0.00337
C013  1    0.725362   -0.541532    0.774418    11.00000    0.05086    0.05098 =
         0.06395    0.00188    0.03942    0.00096
AFIX  43
H013  2    0.713645   -0.605953    0.746028    11.00000   -1.20000
AFIX   0
C014  1    0.791595   -0.464830    0.721366    11.00000    0.06378    0.04377 =
         0.08111    0.00393    0.05321    0.00447
AFIX  43
H014  2    0.820037   -0.481639    0.749260    11.00000   -1.20000
AFIX   0
C015  1    0.389821    0.588835    0.415548    11.00000    0.06138    0.05295 =
         0.05524    0.00347    0.03756    0.01105
AFIX  43
H015  2    0.377464    0.610686    0.427773    11.00000   -1.20000
AFIX   0
C016  1    0.430073    0.548711    0.314263    11.00000    0.05550    0.06789 =
         0.06267    0.02471    0.04056    0.01429
AFIX  43
H016  2    0.442170    0.524598    0.301847    11.00000   -1.20000
AFIX   0
C017  1    0.743985   -0.313333    0.806476    11.00000    0.08645    0.05166 =
         0.05899    0.00654    0.04837    0.01113
AFIX  43
H017  2    0.745057   -0.221399    0.800274    11.00000   -1.20000
AFIX   0
C018  1    0.475034    0.268246    0.564050    11.00000    0.07101    0.06693 =
         0.06370    0.01734    0.05090    0.01570
AFIX  43
H018  2    0.462064    0.289719    0.575412    11.00000   -1.20000
AFIX   0
C019  1    0.770117   -0.478129    0.665920    11.00000    0.08834    0.05105 =
         0.08840    0.00236    0.07207    0.00333
AFIX  43
H019  2    0.783821   -0.501971    0.655841    11.00000   -1.20000
AFIX   0
C01A  1    0.293476    0.953877    0.045994    11.00000    0.07043    0.06397 =
         0.05955    0.01196    0.04817   -0.00043
C01B  1    0.728402   -0.456212    0.625373    11.00000    0.08919    0.05496 =
         0.06726   -0.00447    0.05960   -0.00109
AFIX  43
H01B  2    0.713539   -0.465875    0.587401    11.00000   -1.20000
AFIX   0
C01C  1    0.290740    1.057246    0.070875    11.00000    0.08464    0.06900 =
         0.06485    0.01511    0.05275    0.00819
AFIX  43
H01C  2    0.313915    1.081108    0.108346    11.00000   -1.20000
AFIX   0
C01D  1    0.758071   -0.489792    0.866609    11.00000    0.08049    0.09651 =
         0.06692    0.03318    0.05632    0.03140
AFIX  43
H01D  2    0.768669   -0.518069    0.901283    11.00000   -1.20000
AFIX   0

PART 1
N25   4    0.509215    0.300490    0.418671    21.00000    0.09585    0.09589 =
         0.08691    0.03694    0.06883    0.04150
AFIX 137
H25A  2    0.487103    0.353547    0.393195    21.00000   -1.20000
H25B  2    0.530327    0.351624    0.447671    21.00000   -1.20000
H25C  2    0.503176    0.237249    0.431028    21.00000   -1.20000
AFIX   0
F2    3    0.595169    0.269361    0.485105    21.00000    0.15682    0.26599 =
         0.10493   -0.02379    0.06898    0.00330

PART 0
C01G  1    0.345177    0.849639    0.053636    11.00000    0.06528    0.09548 =
         0.05669    0.00174    0.04440   -0.00353
C01H  1    0.259420    0.923988   -0.009978    11.00000    0.07427    0.07442 =
         0.06383    0.00509    0.04398   -0.00397
AFIX  43
H01H  2    0.260991    0.855333   -0.027597    11.00000   -1.20000
AFIX   0
C01I  1    0.405350    0.725708    0.219400    11.00000    0.05403    0.08626 =
         0.07331    0.02831    0.04412    0.01392
AFIX  43
H01I  2    0.433445    0.703455    0.247094    11.00000   -1.20000
AFIX   0
C01J  1    0.388855    0.782085    0.169619    11.00000    0.06437    0.09235 =
         0.07651    0.02525    0.05389    0.01222
AFIX  43
H01J  2    0.405821    0.797271    0.164097    11.00000   -1.20000
AFIX   0
C01K  1    0.759796   -0.354422    0.857604    11.00000    0.10018    0.07893 =
         0.05730    0.00559    0.05263    0.01903
AFIX  43
H01K  2    0.771708   -0.290574    0.886242    11.00000   -1.20000
AFIX   0

PART 1
O5    5    0.534351    0.081143    0.401451    21.00000    0.14592    0.06716 =
         0.21256   -0.00335    0.13909   -0.00131

PART 0
C01M  1    0.254262    1.124923    0.040941    11.00000    0.10752    0.07219 =
         0.09962    0.02893    0.07886    0.02281
AFIX  43
H01M  2    0.252402    1.193137    0.058388    11.00000   -1.20000
AFIX   0
C01N  1    0.223354    0.994527   -0.039778    11.00000    0.07615    0.08555 =
         0.07463    0.01316    0.03897   -0.00072
AFIX  43
H01N  2    0.200582    0.974441   -0.077857    11.00000   -1.20000
AFIX   0
C01O  1    0.220101    1.093266   -0.014933    11.00000    0.08152    0.08082 =
         0.10414    0.03669    0.05867    0.01861
AFIX  43
H01O  2    0.195097    1.139197   -0.035344    11.00000   -1.20000
AFIX   0
C01P  1    0.350692    0.954725    0.032788    11.00000    0.09309    0.12268 =
         0.07558    0.00720    0.06330   -0.01100
AFIX  43
H01P  2    0.345472    1.044479    0.035596    11.00000   -1.20000
AFIX   0
C01Q  1    0.352777    0.719868    0.049088    11.00000    0.09256    0.11495 =
         0.09336   -0.01042    0.06770   -0.00295
AFIX  43
H01Q  2    0.348798    0.646976    0.062654    11.00000   -1.20000
AFIX   0
C01R  1    0.372127    0.799531    0.003401    11.00000    0.08425    0.22315 =
         0.07075    0.00412    0.05421    0.01180
AFIX  43
H01R  2    0.381391    0.782742   -0.013379    11.00000   -1.20000
AFIX   0
C01T  1    0.366785    0.696112    0.023596    11.00000    0.09569    0.16442 =
         0.08990   -0.02595    0.06184    0.01177
AFIX  43
H01T  2    0.372390    0.606985    0.020811    11.00000   -1.20000
AFIX   0
C01U  1    0.364079    0.927545    0.007428    11.00000    0.09920    0.20214 =
         0.08835    0.02155    0.07387   -0.00609
AFIX  43
H01U  2    0.367529    0.999580   -0.007050    11.00000   -1.20000
AFIX   0

PART 1
F3    3    0.569353    0.432075    0.428955    21.00000    0.22466    0.10124 =
         0.22099   -0.04209    0.17842   -0.04923
O4    5    0.501623    0.278739    0.334567    21.00000    0.12291    0.22482 =
         0.07464    0.03046    0.07202    0.01266
F1    3    0.593415    0.258289    0.422019    21.00000    0.15184    0.20465 =
         0.17173   -0.01826    0.13827   -0.00325

PART 2
S1A   6    0.546534    0.309518    0.420594   -21.00000    0.09164    0.07672 =
         0.07348    0.00351    0.06211   -0.00344
C26A  1    0.527945    0.165986    0.367370   -21.00000    0.37709    0.12093 =
         0.33084   -0.11273    0.32529   -0.06634
N25A  4    0.502825    0.256335    0.405165   -21.00000    0.13334    0.04686 =
         0.08591    0.03284    0.09557    0.04863
AFIX 137
H25D  2    0.483471    0.321483    0.385533   -21.00000   -1.20000
H25E  2    0.509995    0.240909    0.437312   -21.00000   -1.20000
H25F  2    0.492786    0.179571    0.384807   -21.00000   -1.20000
AFIX   0
F2A   3    0.491588    0.197992    0.322233   -21.00000    0.31292    0.34543 =
         0.11274   -0.03673    0.07079   -0.08232
O5A   5    0.539988    0.425000    0.390680   -21.00000    0.18313    0.10142 =
         0.15851    0.04139    0.14087    0.00615
F3A   3    0.523222    0.062191    0.384729   -21.00000    0.47776    0.16276 =
         0.35632   -0.12986    0.35552   -0.17232
O4A   5    0.587031    0.259683    0.475615   -21.00000    0.09571    0.13660 =
         0.10157    0.01261    0.08705    0.03005
F1A   3    0.557031    0.158162    0.369700   -21.00000    0.24609    0.18123 =
         0.19113   -0.05047    0.18436   -0.01803
HKLF 4


REM  exp_236_auto_a.res in C2/c
REM wR2 = 0.1996, GooF = S = 0.997, Restrained GooF = 1.001 for all data
REM R1 = 0.0619 for 6360 Fo > 4sig(Fo) and 0.0969 for all 10574 data
REM 688 parameters refined using 19 restraints

END

WGHT      0.1048      0.0000

REM Highest difference peak  0.161,  deepest hole -0.263,  1-sigma level  0.043
Q1    1   0.4782  0.3393  0.5510  11.00000  0.05    0.16
Q2    1   0.4639  0.2912  0.4608  11.00000  0.05    0.16
Q3    1   0.2085  1.2054  0.0113  11.00000  0.05    0.15
Q4    1   0.3763  0.5325  0.0380  11.00000  0.05    0.15
Q5    1   0.2373  1.3543  0.0500  11.00000  0.05    0.15
Q6    1   0.7810 -0.4143  0.7901  11.00000  0.05    0.15
Q7    1   0.4323  0.4659  0.2897  11.00000  0.05    0.15
Q8    1   0.3501  1.2236  0.2106  11.00000  0.05    0.15
Q9    1   0.6157 -0.3798  0.6446  11.00000  0.05    0.14
Q10   1   0.6674 -0.2844  0.7412  11.00000  0.05    0.14
Q11   1   0.4043  0.1195  0.2291  11.00000  0.05    0.14
Q12   1   0.6246 -0.2737  0.6499  11.00000  0.05    0.14
Q13   1   0.4292  0.1748  0.4707  11.00000  0.05    0.14
Q14   1   0.3191  0.6522  0.1796  11.00000  0.05    0.14
Q15   1   0.5271  0.2015  0.5613  11.00000  0.05    0.14
Q16   1   0.3585  0.6430  0.0802  11.00000  0.05    0.14
Q17   1   0.2338  1.0538 -0.0821  11.00000  0.05    0.13
Q18   1   0.3645  0.6032  0.0410  11.00000  0.05    0.13
Q19   1   0.3399  0.7678  0.4189  11.00000  0.05    0.13
Q20   1   0.1241  1.1592 -0.1794  11.00000  0.05    0.13
;
_shelx_res_checksum              88827
_shelx_hkl_file                  
;
   0   0  -2   53.07    5.34
   0   0  -3   -0.21    0.41
   0   0  -4    0.97    0.61
   0   0  -5    0.21    0.73
   0   0  -6  432.51   42.64
   0   0  -7    0.14    0.87
   0   0  -8    6.22    1.17
   0   0  -9    0.72    0.71
   0   0 -10  214.15   22.94
   0   0 -10  236.27   22.66
   0   0 -11    0.68    0.85
   0   0 -11   -0.09    0.48
   0   0 -11   -0.17    1.11
   0   0 -12   25.34    3.00
   0   0 -12   27.08    2.88
   0   0 -12   26.76    3.39
   0   0 -12   30.39    3.42
   0   0 -13   -0.29    1.05
   0   0 -13   -0.43    1.23
   0   0 -14  169.56   17.87
   0   0 -14  177.02   17.69
   0   0 -15   -0.53    1.22
   0   0 -16   67.52    7.45
   0   0 -17   -0.31    1.35
   0   0 -18   -0.33    1.51
   0   0 -19   -0.35    1.55
   0   0 -20   45.38    5.63
   0   0 -21    1.13    1.79
   0   0 -21    0.38    1.62
   0   0 -22   67.31    7.43
   0   0 -22   59.71    7.39
   0   0 -23    0.76    2.02
   0   0 -23    0.74    1.49
   0   0 -24   -2.57    1.93
   0   0 -24   -0.35    1.57
   0   0 -25    0.68    1.62
   0   0  25   -1.44    1.41
   0   0 -26   27.09    3.44
   0   0  26   21.25    3.19
   0   0 -26   28.71    3.56
   0   0 -27   -0.73    1.03
   0   0 -27   -1.88    1.17
   0   0 -28    0.95    1.00
   0   0 -28    0.67    1.10
   0   0 -29   -0.34    0.78
   0   2   1   61.87    6.80
   0   2   2  413.50    4.90
   0   2   2  477.30    7.27
   0   2   3  488.62   47.53
   0   2   3  473.43   47.52
   0  -2  -4  101.65   10.96
   0   2   4  103.69   10.76
   0   2   4  108.67   10.89
   0   2   4  109.52   10.84
   0   2   5  481.51   50.88
   0   2   5  527.13   50.65
   0   2   5  501.89   50.74
   0  -2  -5  553.34   51.02
   0   2   6 1080.29  104.73
   0   2   6 1086.23  104.95
   0  -2  -6  996.55  105.18
   0   2   7  523.02   51.51
   0  -2  -7  523.84   51.84
   0  -2  -8  448.73   47.48
   0  -2  -8  524.45   47.30
   0   2   8  461.37   46.93
   0  -2  -9   81.08    9.77
   0  -2   9   91.29   10.35
   0   2   9   77.47   10.01
   0  -2  -9   90.64    9.39
   0   2   9   89.89    9.10
   0   2  -9   89.85    9.76
   0   2  10  301.40   28.65
   0   2 -10  304.86   29.23
   0  -2  10  311.28   30.03
   0   2  10  263.57   29.69
   0  -2 -10  297.47   28.88
   0  -2 -10  260.58   28.47
   0  -2 -10  294.93   29.56
   0  -2 -11   17.41    2.37
   0  -2 -11   15.27    2.23
   0   2 -11   12.85    2.18
   0   2 -11   21.56    2.95
   0  -2 -11   17.93    3.28
   0  -2 -11   15.19    2.19
   0  -2  11   19.82    3.75
   0   2  11   12.83    3.26
   0  -2 -11   13.40    2.38
   0  -2 -12   48.08    5.64
   0   2 -12   60.57    6.41
   0   2 -12   51.31    5.61
   0  -2 -12   49.13    5.77
   0  -2 -12   60.55    7.38
   0   2 -12   52.95    5.75
   0  -2 -12   46.26    5.66
   0  -2 -12   58.90    6.16
   0  -2  12   50.68    5.55
   0  -2  12   66.53    7.92
   0   2  12   55.75    7.53
   0   2 -13    8.96    2.15
   0  -2 -13   11.66    2.03
   0   2 -13    9.58    1.93
   0  -2 -13   12.62    2.08
   0   2 -13   11.67    1.87
   0  -2 -13    9.41    3.22
   0  -2 -13   12.25    1.95
   0  -2  13   14.69    1.90
   0   2  13   10.65    3.46
   0   2  13   13.07    3.33
   0  -2  13    9.12    3.21
   0  -2  13    6.53    2.58
   0  -2 -14    5.95    1.51
   0   2 -14    2.48    1.32
   0  -2 -14    3.53    1.51
   0  -2 -14    2.79    2.16
   0   2 -14    3.43    1.43
   0  -2 -14    4.29    1.55
   0   2 -14    2.02    1.35
   0  -2  14    5.35    1.33
   0   2 -15   -0.28    1.31
   0  -2 -15    0.83    1.30
   0  -2 -15    2.25    1.21
   0  -2 -15   -1.48    1.69
   0   2 -15    2.47    1.30
   0  -2 -16    4.09    1.54
   0   2 -16    5.33    1.52
   0  -2 -17   66.80    7.00
   0   2 -17   58.17    6.79
   0   2 -18    0.27    1.22
   0  -2 -18    1.57    1.47
   0   2 -19   15.62    2.80
   0   2 -19   26.59    3.41
   0  -2 -19   21.68    3.14
   0   2 -20    0.29    1.19
   0  -2 -20    0.35    1.53
   0   2 -20   -0.72    1.58
   0  -2 -21   -0.41    2.04
   0   2 -21    0.88    1.35
   0  -2 -21   -0.72    1.60
   0   2 -21    1.47    1.65
   0  -2 -22   -0.81    1.65
   0  -2 -22    0.36    1.74
   0   2 -22    4.40    1.94
   0   2 -22    0.57    1.42
   0   2 -23   -1.43    1.60
   0  -2 -23    0.72    1.60
   0  -2 -23    2.74    1.70
   0   2 -23    3.82    1.52
   0   2 -24    9.81    2.07
   0  -2 -24    8.62    2.02
   0   2 -24    5.24    1.61
   0  -2 -24    2.58    1.70
   0   2 -25    7.77    2.01
   0  -2 -25   10.64    2.19
   0  -2 -25    7.07    2.05
   0   2 -26    0.83    1.18
   0  -2 -26   -0.29    1.31
   0  -2 -26    0.89    1.36
   0  -2 -27    0.75    1.14
   0   2 -27    2.60    1.23
   0   2  27    0.24    1.11
   0  -2 -27    2.27    1.19
   0   2 -28    1.34    0.97
   0  -2 -28    1.21    1.01
   0   2  28    0.56    1.02
   0  -2 -28    2.22    1.07
   0   2 -29    0.71    0.73
   0  -2 -29    0.14    0.70
   0   4   0   18.34    3.24
   0   4  -1   43.97    5.95
   0   4   1   50.60    6.18
   0   4   2    0.50    1.58
   0   4   3  121.42   13.15
   0   4   4  191.62   17.89
   0   4   4  148.01   17.06
   0  -4   4  183.67   17.12
   0   4   4  206.53   18.13
   0  -4   5  102.25   10.99
   0   4   5  116.23   11.71
   0  -4   5   99.75   10.97
   0   4   5  119.24   11.68
   0  -4   5  100.20   11.14
   0   4   5  108.08   11.20
   0   4   5  130.55   11.80
   0   4   5  104.96   11.15
   0  -4   5  122.23   11.31
   0  -4   6    1.26    1.07
   0   4   6    1.28    1.11
   0   4   6    3.51    1.39
   0  -4   6    3.89    1.26
   0   4   6    2.08    1.12
   0  -4   6    4.41    1.41
   0   4   6    4.01    1.43
   0   4   6    2.26    1.21
   0  -4   7   -0.40    1.12
   0   4   7    0.82    1.11
   0  -4   7    2.51    1.13
   0   4   7    0.56    0.96
   0   4   7    2.91    1.37
   0  -4   7    0.43    1.16
   0  -4   7    0.63    1.12
   0   4   7    3.06    1.33
   0   4   7    1.23    1.07
   0  -4   8   41.71    4.64
   0   4   8   45.21    4.81
   0  -4   8   32.63    5.14
   0   4   8   30.93    4.98
   0  -4   8   44.33    5.49
   0   4   8   43.15    5.49
   0  -4   8   43.57    4.67
   0  -4  -8   43.17    4.70
   0  -4  -8   42.55    4.62
   0   4   8   42.60    4.50
   0   4   9  396.42   35.66
   0  -4  -9  387.00   35.59
   0  -4   9  365.32   35.47
   0  -4   9  349.54   35.49
   0  -4  -9  334.77   35.49
   0   4   9  377.29   36.71
   0  -4   9  359.79   36.60
   0   4   9  299.02   36.12
   0  -4   9  378.83   36.73
   0  -4  -9  344.08   35.40
   0  -4  10    2.81    1.33
   0  -4 -10    4.77    1.45
   0  -4  10    3.98    1.44
   0   4  10    0.56    1.37
   0  -4  10    3.90    1.78
   0  -4  10    4.19    2.10
   0   4  10    0.70    1.76
   0  -4 -10    2.74    1.20
   0  -4 -10    3.39    1.19
   0  -4  11    8.51    1.69
   0  -4 -11    7.88    1.79
   0  -4  11   10.07    1.73
   0   4  11    5.05    2.14
   0   4  11    8.01    2.88
   0  -4 -11   10.19    1.74
   0  -4 -11    6.49    1.54
   0  -4 -12    2.10    1.42
   0  -4 -12    1.86    1.21
   0  -4 -12    0.69    1.11
   0  -4  12    0.44    1.23
   0  -4  12    1.29    1.26
   0  -4  13   67.82    7.20
   0  -4 -13   76.48    7.44
   0  -4 -13   61.88    7.21
   0  -4  13   66.94    7.09
   0  -4 -13   61.86    7.18
   0  -4  14   50.42    5.82
   0  -4  14   57.99    5.77
   0  -4 -14   51.75    5.97
   0  -4 -14   49.80    6.05
   0  -4 -14   50.30    5.84
   0  -4  15   21.81    2.99
   0  -4 -15   17.63    3.08
   0  -4 -15   25.70    3.24
   0  -4 -15   22.17    2.96
   0  -4 -16    4.26    1.78
   0  -4  16    4.05    1.56
   0  -4 -16    4.18    1.61
   0  -4 -17   37.78    4.80
   0  -4  17   36.73    4.41
   0  -4 -17   34.59    4.55
   0  -4 -18    6.62    2.17
   0  -4 -18    3.79    1.73
   0  -4  18    4.51    1.53
   0   4 -19    5.22    1.85
   0  -4 -19    7.99    1.99
   0  -4 -19   11.16    2.53
   0  -4  19    8.56    1.86
   0   4 -20    5.25    1.64
   0  -4 -20    2.40    1.81
   0  -4 -21   30.35    3.79
   0  -4 -21   24.89    3.35
   0  -4 -22   -0.38    1.59
   0  -4 -22    2.20    1.40
   0   4 -22   -1.56    1.52
   0  -4 -23    0.71    1.65
   0  -4 -23    2.61    1.42
   0   4 -23    2.61    1.47
   0  -4 -24    1.62    1.53
   0  -4 -24    1.30    1.17
   0   4 -24   -0.26    1.18
   0  -4 -25    3.43    1.49
   0   4 -25    2.73    1.33
   0   4 -26    0.75    1.06
   0  -4 -26    1.95    1.29
   0   4 -27    0.42    0.80
   0  -4 -27    0.20    0.97
   0   4  27    0.65    1.10
   0   6   0   -0.83    2.41
   0  -6   0    0.51    1.02
   0  -6   0   -0.76    1.17
   0   6   1   10.08    3.08
   0  -6   1    9.15    1.66
   0  -6  -1    7.88    1.50
   0  -6  -1    8.22    1.66
   0  -6   1    7.72    1.69
   0   6   2    0.83    2.15
   0  -6   2    0.61    1.14
   0  -6  -2    1.91    1.11
   0  -6   2    0.97    1.02
   0  -6  -2    1.87    0.96
   0  -6  -3   59.44    6.22
   0  -6   3   60.94    6.42
   0   6   3   54.05    7.36
   0   6   3   71.26    8.17
   0  -6   3   53.38    6.30
   0  -6   4   21.97    2.58
   0  -6  -4   14.49    2.18
   0  -6   4   14.11    2.46
   0   6   4   16.83    3.22
   0   6   4   20.53    3.65
   0   6   4   17.06    3.28
   0  -6   5    8.80    1.78
   0  -6  -5    9.33    1.52
   0  -6   6   28.88    3.75
   0  -6   6   29.48    3.68
   0  -6   7    3.76    1.45
   0  -6   7    2.96    1.32
   0  -6   8    4.09    1.51
   0  -6   8    5.14    1.73
   0  -6   9   29.47    3.73
   0  -6  10   26.54    3.41
   0  -6  10   25.26    3.55
   0  -6  11   -0.50    1.20
   0  -6  11    1.72    1.51
   0  -6 -11    0.25    1.19
   0  -6  12    9.71    2.21
   0  -6 -12   14.37    2.32
   0  -6  12   18.10    2.40
   0  -6  13   25.13    3.26
   0  -6 -13   19.05    3.00
   0  -6  13   21.30    2.94
   0  -6  14   70.48    7.45
   0  -6 -14   60.29    7.49
   0  -6  14   75.24    7.69
   0  -6 -15   -0.31    1.30
   0  -6  15    0.91    1.21
   0  -6  15    0.30    1.46
   0  -6 -16    4.81    1.63
   0  -6  16    5.26    1.80
   0  -6  16    5.56    1.48
   0  -6  17    1.12    1.46
   0  -6 -17   -0.97    1.40
   0  -6  17   -0.58    1.13
   0  -6  18    6.06    1.65
   0  -6 -18    7.39    1.82
   0  -6  19   -0.24    1.26
   0  -6 -19   -1.25    1.50
   0  -6  20    5.72    1.48
   0  -6 -20    6.56    1.65
   0  -6  21   15.28    1.98
   0  -6 -21    9.18    2.00
   0  -6 -22    4.05    1.35
   0  -6 -23    0.22    1.03
   0  -6 -24    3.93    1.21
   0  -6 -25   -0.29    0.71
   0  -8   0   62.21    6.93
   0  -8   0   62.69    6.81
   0  -8   1    7.09    1.79
   0  -8  -1    6.02    1.72
   0  -8  -1    6.63    1.59
   0  -8   1    7.34    1.70
   0  -8   2    4.71    1.56
   0  -8   2    5.63    1.68
   0  -8  -2    6.37    1.57
   0  -8   3   83.98    8.44
   0  -8  -3   77.31    8.13
   0  -8   3   69.27    8.24
   0  -8   4    4.69    1.66
   0  -8  -4    5.50    1.48
   0  -8   4    4.62    1.69
   0  -8   5    4.17    1.81
   0  -8  -5    4.44    1.34
   0  -8   5    7.77    2.02
   0  -8   6   11.70    2.33
   0  -8   7   18.65    3.00
   0  -8   8   21.26    3.16
   0  -8   8   18.09    3.11
   0  -8   9    3.63    1.56
   0  -8   9    5.59    1.99
   0  -8  10   17.90    2.77
   0  -8  10   15.92    3.03
   0  -8  11   -0.87    1.59
   0  -8  12   10.21    2.02
   0  -8  13   -0.96    1.63
   0  -8  13    2.59    1.48
   0  -8  14    3.06    1.68
   0  -8  14    0.24    1.21
   0  -8  15    0.29    1.33
   0  -8  15    0.21    1.10
   0  -8  16    1.59    1.45
   0  -8  16    1.80    1.06
   0  -8  17   11.41    2.13
   0  -8  17   13.54    1.86
   0  -8  18    1.03    1.07
   0  -8  19    4.33    1.19
   0  -8  20    2.48    0.90
   0  -8  21    1.56    0.69
   0 -10   0    4.26    1.52
   0 -10  -1   -0.62    1.07
   0 -10   1    1.42    1.31
   0 -10   2    1.86    1.15
   0 -10   2    0.25    1.34
   0 -10  -2    2.09    1.11
   0 -10   3    2.01    1.42
   0 -10  -3    3.76    1.19
   0 -10   4    3.76    1.39
   0 -10   4    4.59    1.62
   0 -10   5    7.09    1.71
   0 -10   5    7.66    1.81
   0 -10   6    2.75    1.44
   0 -10   6    1.76    1.34
   0 -10   7    8.04    1.73
   0 -10   7    5.19    1.65
   0 -10   8    3.00    1.50
   0 -10   9   12.50    2.11
   0 -10  10    1.19    1.32
   0 -10  10    2.35    1.37
   0 -10  11    3.62    1.44
   0 -10  11    5.46    1.44
   0 -10  12    2.33    1.20
   0 -10  12    2.62    1.07
   0 -10  13    0.58    1.10
   0 -10  13    0.91    0.93
   0 -10  14    2.53    0.87
   0 -10  15   -0.80    0.84
   0 -10  16   -0.51    0.76
   0 -10  17    1.00    0.63
   1   1 -30    0.14    0.67
   1  -1 -29    7.86    1.45
   1   1 -29    4.93    1.27
   1  -1 -29    7.08    1.38
  -1   1  28    2.06    1.06
   1  -1 -28    2.23    1.30
   1   1 -28    2.37    1.20
   1  -1 -28    1.42    1.19
  -1   1  27   -0.77    1.16
   1   1 -27   -2.51    1.40
   1  -1 -27    1.75    1.34
   1   1 -27   -0.45    1.18
   1  -1 -27   -0.28    1.32
   1   1 -26   -1.26    1.33
   1  -1 -26    0.33    1.44
   1   1 -26   -0.54    1.30
   1  -1 -26   -0.98    1.54
   1   1 -25   -0.35    1.46
  -1  -1  25    0.27    1.30
   1  -1 -25   -0.36    1.56
   1   1 -25   -0.30    1.34
   1  -1 -25    3.93    1.79
   1  -1 -24    1.12    1.81
   1   1 -24    2.20    1.54
   1   1 -24    0.33    1.38
   1  -1 -24   -0.38    1.61
  -1  -1  24    0.30    1.30
   1   1 -23   17.39    3.18
   1  -1 -23   21.37    3.30
   1   1 -23   24.35    3.18
   1  -1 -23   16.98    3.12
   1  -1 -22    0.38    1.80
   1   1 -22    0.76    1.76
   1   1 -22   -0.35    1.47
   1  -1 -22    4.79    1.96
   1  -1 -21    2.96    1.86
   1   1 -21    8.16    2.11
   1   1 -21    2.42    1.55
   1  -1 -21    4.72    2.27
   1  -1 -20    0.35    1.40
   1   1 -20    0.71    1.69
   1   1 -20   -1.01    1.52
   1  -1 -20    0.76    1.78
   1  -1 -19   -0.33    1.45
   1   1 -19    1.01    1.54
   1   1 -19    2.25    1.69
   1  -1 -19    1.45    1.81
   1  -1 -18   13.34    2.39
   1   1 -18   12.60    2.44
   1  -1 -18   13.25    2.60
   1   1 -18   16.09    2.53
   1  -1 -17   95.22   10.09
   1   1 -17   96.73   10.00
   1  -1 -17   88.84    9.93
   1  -1 -16  123.82   12.57
   1  -1 -16  117.47   12.62
   1   1 -16  121.64   12.64
   1  -1 -16  119.59   12.65
   1   1 -16  120.26   12.55
   1  -1 -15   34.23    3.81
   1  -1 -15   36.85    5.14
   1   1 -15   28.80    3.86
   1   1 -15   28.15    3.72
   1  -1 -15   24.61    3.66
   1   1 -15   32.43    3.73
   1  -1 -15   29.46    3.81
   1  -1 -14    5.55    1.55
   1   1 -14    7.14    1.64
   1  -1 -14    4.30    1.31
   1  -1 -14    4.61    2.03
   1   1 -14    7.00    1.57
   1  -1 -14    4.10    1.74
   1   1 -14    4.48    1.54
   1  -1 -14    6.88    1.58
  -1  -1  14    5.52    3.03
  -1   1  14    6.71    3.17
   1  -1 -13    0.87    1.34
   1   1 -13    0.97    1.15
   1  -1 -13    0.97    1.09
   1  -1 -13    0.21    1.20
   1   1 -13    0.42    1.15
   1  -1 -13    0.60    1.67
  -1   1  13   -0.99    2.37
  -1  -1  13   -1.96    2.55
   1   1 -13    0.59    0.98
   1  -1 -13   -0.38    1.18
   1  -1 -12  133.02   15.84
   1   1 -12  163.89   15.87
  -1   1  12  168.31   17.88
  -1  -1  12  173.11   17.90
   1  -1 -12  189.65   16.51
   1   1 -12  160.77   16.13
   1   1 -12  148.54   15.84
   1  -1 -12  153.67   15.87
   1  -1 -12  158.77   15.84
   1  -1 -12  170.81   16.89
  -1  -1  11   12.17    2.91
  -1   1  11    6.11    2.54
   1  -1 -11    4.96    1.37
   1   1 -11    6.27    1.34
   1  -1 -11    6.09    1.89
   1  -1 -11    6.13    1.59
   1  -1 -10   56.16    6.41
   1   1 -10   57.52    6.34
  -1   1  10   69.09    7.75
  -1  -1  10   51.73    7.23
   1  -1 -10   55.94    6.67
   1  -1  -9   39.31    4.85
   1   1  -9   43.79    4.92
  -1   1   9   43.12    4.81
   1  -1  -9   46.33    5.24
   1  -1  -8  567.28   63.86
  -1   1   8  641.73   63.75
   1   1  -8  701.22   63.99
   1  -1  -8  710.78   64.15
   1  -1  -7  644.20   68.92
  -1   1   7  728.59   68.82
   1   1  -7  703.28   69.10
   1  -1  -7  724.36   69.14
   1  -1  -6  853.95   81.79
  -1   1   6  870.71   81.65
   1  -1  -6  728.34   81.93
  -1   1   5  769.64   77.03
   1  -1  -5  812.52   77.20
   1  -1  -5  786.00   77.25
  -1   1   4   26.77    2.82
   1  -1  -4   23.02    2.91
   1  -1  -4   28.51    3.00
   1  -1  -3  487.87   44.49
  -1   1   3  431.90   44.40
  -1   1   3  443.33   44.45
   1  -1  -2   54.58    2.09
  -1   1   2  196.77    3.46
  -1   1   2  185.86    3.14
  -1  -1   2   -0.97    1.01
   1  -1   1  518.03   56.24
   1   1   1  651.59   56.30
   1   1   1  564.29   56.23
   1   1   2  664.97    5.54
   1   1   2  666.52    5.16
  -1  -1  -3   48.18    2.45
   1   1   3   55.61    2.00
   1   1   3   50.65    2.10
  -1  -1  -4    3.95    0.98
   1   1   4    3.64    0.76
   1   1   4    5.09    0.64
  -1  -1  -4    4.49    1.06
  -1  -1  -5  194.35   19.15
   1   1   5  189.49   19.06
  -1  -1  -5  195.36   19.33
  -1  -1  -6    3.59    1.01
  -1  -1  -6    2.91    1.16
   1   1   6    1.47    0.82
  -1  -1  -7  114.30   11.29
   1   1   7  109.78   11.24
  -1   1  -7  101.10   11.47
  -1  -1  -7  115.56   11.57
  -1  -1  -8  116.84   11.74
  -1   1  -8  112.90   11.88
  -1  -1  -8  111.53   12.04
  -1  -1  -9  347.65   34.38
  -1   1  -9  348.76   34.46
  -1  -1  -9  335.21   34.75
  -1  -1 -10   27.84    3.23
  -1   1 -10   21.85    3.12
  -1  -1 -10   22.52    3.49
  -1  -1 -10   24.04    2.96
  -1   1 -10   24.24    2.99
  -1  -1 -11    3.02    1.78
  -1  -1 -11    6.44    1.43
  -1   1 -11    5.79    1.40
  -1  -1 -11    1.19    1.42
  -1   1 -11    2.79    1.26
  -1  -1 -11    3.66    1.27
  -1   1 -11    3.83    1.25
  -1  -1 -12  126.69   11.28
  -1  -1 -12   96.89    9.96
  -1   1 -12   90.14    9.86
   1  -1  12  101.24   12.07
   1   1  12   93.98   11.96
  -1  -1 -12   89.26   10.14
  -1  -1 -12   99.31    9.95
  -1   1 -12   84.32    9.87
  -1   1 -12  101.92   10.15
  -1  -1 -13   16.34    3.15
   1  -1  13    9.18    3.30
   1   1  13   13.70    3.41
   1  -1  13   15.45    3.87
   1   1  13   14.64    4.02
  -1   1 -13   15.31    2.27
  -1   1 -13   11.17    2.07
  -1  -1 -13   12.17    2.11
  -1   1 -13   12.73    2.22
  -1  -1 -13   14.57    2.19
  -1   1 -14  210.33   21.50
  -1  -1 -14  225.45   21.65
  -1  -1 -14  207.20   21.56
  -1   1 -14  202.34   21.57
  -1  -1 -14  228.40   22.83
  -1  -1 -14  216.28   21.55
  -1   1 -15   59.71    6.16
  -1  -1 -15   56.02    6.24
  -1   1 -15   48.98    6.15
  -1  -1 -15   51.71    6.18
  -1  -1 -15   55.00    6.14
  -1  -1 -16   22.50    3.12
  -1   1 -16   17.72    2.91
  -1  -1 -16   22.57    3.01
  -1   1 -16   22.61    3.06
  -1  -1 -16   17.63    2.90
  -1  -1 -17   16.36    2.64
  -1   1 -17   10.27    2.34
  -1  -1 -17   15.92    2.48
  -1  -1 -18    0.36    1.50
  -1   1 -18    3.52    1.65
  -1  -1 -18    1.65    1.59
  -1   1 -18    4.40    1.78
  -1  -1 -19    2.29    1.53
  -1   1 -19    0.33    1.51
  -1  -1 -19    1.75    1.74
  -1   1 -19   -0.36    1.77
  -1  -1 -20    2.36    1.70
  -1   1 -20   -1.48    1.84
  -1  -1 -20    0.37    1.69
  -1   1 -20   -0.34    1.53
  -1  -1 -21    8.36    2.44
  -1   1 -21   11.71    2.39
  -1   1 -21   10.96    2.66
  -1  -1 -21    8.65    2.33
  -1  -1 -22    8.64    2.23
  -1   1 -22    8.46    2.01
  -1  -1 -22   10.20    2.43
  -1   1 -22    5.65    2.30
  -1   1 -23   -0.36    1.69
  -1  -1 -23    0.74    1.60
  -1  -1 -23   -0.76    1.68
  -1   1 -23   -0.32    1.34
   1  -1  23    1.74    1.45
  -1   1 -24    3.29    1.42
  -1  -1 -24    2.47    1.67
  -1   1 -24    2.74    1.72
  -1  -1 -24    2.46    1.67
  -1  -1 -25   10.55    2.20
  -1   1 -25   10.86    2.00
  -1   1 -25    6.87    2.01
  -1  -1 -25    9.72    2.07
  -1   1 -26    6.33    1.68
  -1  -1 -26    3.74    1.51
   1   1  26    4.94    1.48
  -1  -1 -26    8.09    1.78
  -1   1 -26    2.65    1.28
  -1   1 -27    3.96    1.39
  -1  -1 -27    4.13    1.37
   1   1  27    3.54    1.25
  -1  -1 -27    3.23    1.24
  -1  -1 -28   -0.18    0.89
  -1  -1 -28   -0.38    0.99
  -1   1 -28    0.93    0.95
  -1   1 -29    3.63    0.92
   1  -3 -29    0.77    0.82
  -1   3  28    1.75    1.04
   1   3 -28    1.07    0.92
   1   3 -27    3.33    1.25
   1  -3 -26    1.08    1.19
   1   3 -26    1.04    1.32
   1  -3 -25   11.13    2.09
   1   3 -25    6.18    1.94
   1  -3 -24   14.56    2.38
   1   3 -24    9.63    2.22
   1  -3 -23    7.11    1.93
   1   3 -23    7.48    1.90
   1  -3 -22    5.54    1.83
   1   3 -22    9.77    2.19
   1  -3 -22    9.73    2.25
   1   3 -21   16.44    2.80
   1  -3 -21   21.48    3.00
   1  -3 -21   13.50    3.06
   1   3 -20    2.06    1.61
   1  -3 -20    0.34    1.39
   1  -3 -20    0.40    1.70
   1   3 -19    0.99    1.48
   1  -3 -19    0.66    1.51
   1  -3 -19    1.17    1.81
   1  -3 -18   13.05    2.61
   1  -3 -18   14.82    2.51
  -1  -3  17    4.31    1.54
   1  -3 -17    5.62    1.92
   1  -3 -17    2.39    1.39
   1  -3 -16   22.59    3.11
   1  -3 -16   21.20    2.84
  -1  -3  16   19.51    2.68
   1  -3 -16   15.51    2.58
   1  -3 -15   59.05    6.97
  -1  -3  15   65.58    6.78
   1  -3 -15   60.28    6.86
   1  -3 -15   63.25    6.84
   1  -3 -14   50.62    5.77
  -1  -3  14   51.89    5.58
   1  -3 -14   50.06    5.62
   1  -3 -14   48.03    5.63
   1  -3 -13   13.98    2.29
  -1  -3  13   14.21    2.06
   1  -3 -13   13.42    2.08
   1   3 -13   13.46    2.81
  -1  -3  13   11.37    3.22
  -1  -3  13   14.25    3.59
  -1   3  13   11.78    3.18
  -1   3  13   13.78    3.25
   1  -3 -13   11.27    2.06
   1  -3 -12   -0.46    1.27
   1   3 -12    0.59    1.80
  -1   3  12    2.53    1.22
  -1  -3  12    1.09    1.13
   1  -3 -12    0.20    1.07
  -1  -3  12    0.72    1.12
   1  -3 -12    0.78    1.16
  -1  -3  12    0.78    1.68
  -1  -3  12    0.84    2.02
  -1   3  12    1.51    1.45
  -1   3  12    1.45    1.81
   1  -3 -11    0.18    1.08
   1  -3 -11   -1.26    1.27
   1  -3 -11    2.05    1.48
   1  -3 -11    0.19    1.05
  -1  -3  11   -0.74    1.61
  -1   3  11    0.64    1.73
  -1  -3  11   -0.43    1.06
  -1  -3  11    2.57    1.32
  -1   3  11    0.23    0.74
   1   3 -11    2.33    1.73
   1  -3 -10  178.62   18.47
  -1   3  10  201.95   18.56
   1  -3 -10  165.64   18.94
   1  -3 -10  178.78   18.39
  -1  -3  10  178.84   19.71
  -1   3  10  178.01   19.47
  -1  -3  10  190.40   18.43
  -1   3   9    3.44    1.76
  -1  -3   9    4.52    2.01
  -1   3   9    5.57    1.13
   1  -3  -9    3.83    1.58
  -1  -3   9    4.52    1.30
  -1   3   8  790.60   76.57
  -1  -3   8  787.25   77.73
  -1   3   8  676.13   77.43
   1  -3  -8  758.08   77.38
  -1   3   8  818.57   76.95
   1  -3  -7    6.11    1.69
  -1   3   7    4.41    0.92
  -1   3   7    2.74    0.96
  -1   3   7    4.64    1.34
  -1  -3   7    1.63    1.35
  -1   3   7    1.07    1.08
  -1   3   6    4.05    1.21
  -1   3   6    1.18    1.16
  -1  -3   6    1.98    1.28
  -1   3   6    3.59    1.25
  -1   3   6    4.51    1.13
  -1  -3   5    1.54    1.15
  -1   3   5    3.01    1.15
  -1   3   5    0.54    1.12
  -1   3   5    0.84    1.14
  -1   3   4  491.83   48.20
  -1   3   4  472.87   47.83
  -1  -3   4  492.86   47.90
  -1  -3   3   32.06    3.60
  -1   3   3   36.83    3.66
  -1   3   3   43.54    4.49
  -1   3   3   30.45    3.56
  -1   3   2   41.23    5.15
  -1   3   1   78.27    8.78
   1   3   0   11.57    2.38
  -1   3   0   15.53    2.75
   1   3   1    2.83    1.53
   1   3   2    1.31    1.34
   1  -3   2    0.33    0.56
   1   3   2    0.11    0.51
   1   3   2    0.10    0.52
   1  -3   2    0.54    0.65
   1   3   3    0.29    1.10
   1  -3   3   -0.19    0.86
   1   3   3    0.58    0.78
   1   3   3   -0.34    0.70
   1  -3   3    0.56    0.82
   1  -3   4  233.57   23.51
   1   3   4  265.71   23.64
   1   3   4  253.95   23.55
   1  -3   4  242.26   23.57
   1   3   4  193.42   23.35
   1   3   4  221.30   23.54
   1   3   4  240.41   23.50
   1   3   5   91.60    9.72
   1  -3   5   90.47    9.63
   1   3   5   70.40    9.42
   1  -3   5   85.70    9.64
   1   3   5   91.00    9.35
   1   3   5  102.87    9.48
   1   3   5   94.47    9.37
   1  -3   6    1.94    1.33
   1   3   6    2.82    1.47
   1  -3   6    3.67    1.62
   1   3   6    0.71    1.14
   1   3   6    2.56    0.86
   1   3   6    2.03    0.72
   1  -3   7   37.35    4.59
   1   3   7   28.62    4.21
   1   3   7   29.09    4.36
   1  -3   7   30.39    4.26
   1   3   7   35.34    3.60
   1   3   7   30.00    3.32
  -1  -3  -8    1.88    1.28
   1   3   8    0.93    0.65
   1   3   8   -0.55    1.60
   1  -3   8    0.57    1.36
   1  -3   8    1.07    1.10
   1   3   8   -0.49    1.37
   1  -3   8   -0.15    1.14
   1  -3   9  347.82   36.80
   1   3   9  412.82   36.90
  -1  -3  -9  363.94   36.90
   1   3   9  327.61   37.76
   1  -3   9  374.46   38.17
   1  -3   9  397.31   38.15
   1   3   9  390.65   38.16
   1  -3  10    2.26    1.96
   1  -3  10    0.70    1.53
   1   3  10    1.42    1.85
   1   3  10    0.64    1.62
   1   3  10    0.83    0.84
  -1  -3 -10    0.17    0.94
   1  -3  10    2.60    1.27
  -1   3 -10    1.78    1.13
  -1  -3 -10    1.74    1.05
  -1  -3 -10    2.06    1.14
   1  -3  10    2.91    1.17
  -1  -3 -10    1.06    1.19
  -1  -3 -11    1.53    1.16
   1  -3  11   -0.15    1.11
   1  -3  11    0.92    1.11
  -1  -3 -11   -0.98    1.08
  -1   3 -11    0.99    1.17
   1  -3  11    0.80    1.82
   1   3  11    0.73    1.83
   1  -3  11   -0.86    2.05
   1   3  11   -0.79    1.72
  -1   3 -11   -0.60    1.73
  -1  -3 -11    1.10    0.93
  -1  -3 -11    1.40    1.29
  -1  -3 -12    9.40    1.60
  -1  -3 -12    9.56    1.74
   1  -3  12    9.51    1.72
  -1   3 -12    5.74    1.61
  -1  -3 -12    9.57    1.64
  -1  -3 -12    5.40    1.66
  -1   3 -12    7.20    2.20
   1  -3  12    6.27    2.91
   1   3  12    6.16    2.32
   1  -3  12    1.93    2.42
   1   3  12    5.74    2.55
  -1  -3 -13   95.12    9.93
  -1   3 -13   94.36    9.95
  -1  -3 -13   87.91    9.90
  -1  -3 -13  103.15   10.16
   1  -3  13   94.72    9.86
  -1  -3 -14    0.25    1.16
   1  -3  14    0.21    1.22
  -1  -3 -14    0.31    1.50
  -1  -3 -15    7.93    1.81
   1  -3  15   11.99    1.93
  -1  -3 -15    7.91    2.07
  -1  -3 -16    3.50    1.59
   1  -3  16    7.29    1.59
  -1  -3 -17    1.87    1.85
  -1  -3 -17   -0.93    1.46
  -1  -3 -18    2.35    1.82
  -1  -3 -18    0.97    1.48
  -1  -3 -19   58.96    7.02
  -1   3 -19   68.55    7.20
  -1  -3 -19   58.67    7.31
  -1  -3 -20    0.34    1.43
  -1  -3 -20    2.86    1.77
  -1   3 -20    0.71    1.49
  -1  -3 -21    0.34    1.42
  -1  -3 -21    0.81    1.60
  -1   3 -21   -0.35    1.58
  -1  -3 -22   33.80    4.41
  -1  -3 -22   33.56    4.66
  -1   3 -22   35.20    4.48
  -1  -3 -23   -0.32    1.39
  -1   3 -23    0.32    1.34
  -1  -3 -24    0.59    1.30
  -1   3 -24    2.36    1.48
  -1  -3 -25    7.38    1.65
  -1   3 -25    4.97    1.52
  -1   3 -26   -0.22    1.06
  -1  -3 -26   -1.35    1.15
  -1   3 -27    1.25    0.97
   1   3  27    3.75    1.21
  -1  -3 -28    0.90    0.72
   1  -5 -27    1.66    0.92
   1  -5 -26    7.85    1.54
   1  -5 -25    5.06    1.45
   1  -5 -24    4.04    1.55
   1   5 -24    3.41    1.45
   1  -5 -23    2.23    1.47
   1   5 -23    1.62    1.42
   1  -5 -22    0.69    1.53
   1   5 -22    1.54    1.33
  -1  -5  21   -0.42    1.27
   1  -5 -21   -0.36    1.54
   1   5 -21    0.83    1.26
  -1  -5  20    2.63    1.40
   1  -5 -20    2.22    1.78
   1   5 -20    0.57    1.35
  -1  -5  19   48.29    4.94
   1  -5 -19   49.96    5.35
   1  -5 -19   42.55    5.23
   1  -5 -18   45.65    4.61
  -1  -5  18   41.58    4.11
   1  -5 -17    6.06    2.06
   1  -5 -17    5.73    1.94
  -1  -5  17    4.69    1.55
   1   5 -17    1.12    1.50
  -1  -5  16    3.60    1.48
   1  -5 -16    4.34    1.79
  -1  -5  16    3.93    1.42
   1  -5 -16    3.77    1.70
  -1  -5  15   58.99    7.01
  -1  -5  15   73.84    7.30
   1  -5 -15   65.02    7.40
   1  -5 -15   66.47    7.36
   1  -5 -14    0.91    1.27
  -1  -5  14    0.87    1.17
  -1  -5  14    2.41    1.48
   1  -5 -14    1.21    1.49
   1  -5 -13    8.46    1.92
  -1  -5  13    8.42    1.75
  -1  -5  13   11.94    2.14
   1  -5 -13    6.98    1.84
   1  -5 -12    3.11    1.48
  -1  -5  12    8.00    1.64
  -1  -5  12    6.45    1.55
   1  -5 -11   25.09    3.33
  -1  -5  11   32.37    3.46
  -1  -5  11   21.96    3.18
   1  -5 -10    5.79    1.49
  -1  -5  10    5.95    1.62
  -1  -5  10    3.72    1.44
   1  -5  -9   13.09    2.01
  -1  -5   9   14.89    2.21
  -1  -5   9   10.90    2.13
  -1   5   8    4.56    1.40
  -1   5   8    5.47    1.61
  -1  -5   8    4.67    1.37
  -1   5   7  124.86   12.78
  -1  -5   7  113.21   12.09
  -1  -5   7  105.53   12.05
  -1   5   7  137.14   12.93
  -1   5   7  137.84   13.01
  -1   5   6  220.13   19.54
  -1  -5   6  163.48   18.42
  -1  -5   6  179.81   18.44
  -1   5   6  198.23   19.35
  -1   5   6  204.16   19.39
  -1   5   5  228.93   18.19
  -1  -5   5  158.16   16.62
   1  -5  -5  149.36   16.45
  -1   5   5  183.37   17.63
  -1   5   5  205.52   17.82
  -1   5   4    1.84    1.72
  -1  -5   4    1.68    1.24
  -1  -5   4    0.17    1.07
   1  -5  -4    0.39    0.98
   1   5  -3  574.76   53.77
   1  -5  -3  469.41   52.23
  -1  -5   3  530.51   52.35
  -1   5   3  691.04   54.18
  -1  -5   3  575.39   52.37
   1   5  -2   20.39    3.51
  -1   5   2   20.23    3.51
  -1  -5   2   15.97    2.14
   1  -5  -2   12.26    2.03
  -1  -5   2   14.82    2.13
   1  -5  -1   31.15    3.47
   1  -5  -1   29.49    3.36
  -1  -5   1   29.86    3.41
  -1   5   1   25.42    4.60
   1   5  -1   25.60    4.41
  -1  -5   1   29.97    3.46
   1   5   0   68.86    7.76
  -1   5   0   66.01    7.76
   1  -5   0   60.78    6.24
  -1  -5   0   58.71    6.16
  -1  -5   0   63.36    6.24
   1  -5   0   49.43    6.23
  -1   5  -1  143.55   17.01
   1  -5   1  153.41   15.83
  -1  -5  -1  159.25   15.77
   1   5   1  176.52   17.37
   1  -5   1  157.70   15.82
  -1   5  -2    1.95    1.84
   1   5   2    1.92    1.87
   1  -5   2    3.77    1.21
   1  -5   2    3.88    1.36
  -1  -5  -2    2.64    1.13
  -1   5  -3    0.65    1.76
   1   5   3    0.59    1.55
   1   5   3    1.07    1.60
   1  -5   3    0.69    1.09
  -1  -5  -3    0.74    0.95
   1  -5   3    2.97    1.21
   1   5   4  111.26   11.79
   1  -5   4  100.96   10.78
   1   5   4  130.77   12.03
  -1   5  -4  101.68   11.99
  -1  -5  -4   98.34   10.59
   1   5   4  125.68   11.80
   1   5   5  153.94   15.29
   1  -5   5  129.70   14.48
   1  -5   5  141.31   14.53
   1   5   5  164.45   15.51
   1   5   5  150.65   15.31
   1   5   6    3.03    1.63
   1  -5   6    4.06    1.33
   1   5   6    1.61    1.37
   1   5   6    5.52    1.63
   1  -5   6    3.03    1.35
   1  -5   7    9.17    1.80
   1  -5   8   91.65    9.38
   1  -5   8   92.58    9.33
  -1  -5  -8   83.49    9.26
   1  -5   9    2.34    1.34
  -1  -5  -9    1.31    1.15
   1  -5   9    1.69    1.14
   1  -5  10    0.49    1.18
  -1  -5 -10   -0.24    1.26
   1  -5  10   -0.22    1.15
   1  -5  11    5.32    1.60
  -1  -5 -11    6.83    1.66
   1  -5  11    5.69    1.62
   1  -5  12   19.92    2.95
  -1  -5 -12   20.81    2.98
   1  -5  12   22.38    2.88
   1  -5  13    7.43    1.81
  -1  -5 -13    7.35    2.03
   1  -5  13   11.04    1.90
  -1  -5 -14   37.26    4.93
   1  -5  14   37.62    4.71
  -1  -5 -14   44.45    4.97
   1  -5  14   40.50    4.63
  -1  -5 -15   31.06    3.89
   1  -5  15   27.44    3.53
   1  -5  15   21.06    3.23
  -1  -5 -15   29.51    3.85
  -1  -5 -16  185.74   20.07
  -1  -5 -16  205.18   20.18
   1  -5  16  194.64   19.84
  -1  -5 -17  111.38   12.53
  -1  -5 -17  130.76   12.73
   1  -5  17  114.15   12.28
  -1   5 -18    5.96    2.21
   1  -5  18   14.23    2.15
  -1  -5 -18   13.35    2.47
  -1  -5 -18   11.97    2.45
  -1   5 -19   -0.29    1.25
  -1  -5 -19    1.85    1.54
  -1  -5 -19    0.35    1.43
   1  -5  19    0.24    1.28
   1  -5  20   51.56    4.86
  -1  -5 -20   49.37    5.36
  -1   5 -21   13.53    2.95
  -1  -5 -21   24.65    3.18
  -1   5 -22    1.20    1.26
  -1  -5 -22    4.45    1.68
  -1   5 -23    1.04    1.16
  -1  -5 -23    4.88    1.55
  -1  -5 -24   -0.25    1.23
  -1   5 -24   -0.17    0.83
  -1  -5 -25    0.42    0.99
  -1  -5 -26    1.15    0.80
  -1   7  24   -0.20    0.96
  -1  -7  22    8.17    1.35
  -1  -7  21    0.98    1.05
   1  -7 -20   20.24    3.23
  -1  -7  20   35.92    3.41
  -1  -7  19    6.21    1.55
   1  -7 -19    9.01    1.72
  -1  -7  18    2.72    1.13
  -1  -7  18   -0.26    1.33
  -1  -7  17    0.76    1.20
  -1  -7  17    2.80    1.57
  -1  -7  16   22.20    2.75
  -1  -7  16   16.39    2.89
  -1  -7  15   69.38    8.11
  -1  -7  15   76.96    7.97
  -1  -7  14   39.91    4.85
  -1  -7  14   36.24    4.50
  -1  -7  13  171.79   17.29
  -1  -7  13  162.31   17.04
  -1  -7  12  196.64   21.21
  -1  -7  12  216.66   21.10
  -1  -7  11   13.34    2.38
  -1  -7  10    3.06    1.44
  -1  -7   9   18.95    2.88
  -1  -7   9   16.60    2.77
  -1  -7   8   29.17    3.64
  -1  -7   8   24.89    3.64
  -1  -7   7    4.51    1.72
  -1  -7   6   57.33    5.77
   1  -7  -6   45.60    5.32
   1  -7  -5   -0.36    0.99
  -1  -7   5    2.07    1.34
  -1  -7   5    0.52    1.43
   1  -7  -4   25.27    3.26
  -1  -7   4   28.89    3.55
  -1  -7   4   27.52    3.49
   1  -7  -3   13.23    2.13
  -1  -7   3   14.53    2.23
  -1  -7   3   13.86    2.36
   1  -7  -2    1.64    1.10
  -1  -7   2    4.95    1.52
   1  -7  -2    3.08    1.41
  -1  -7   2    5.27    1.53
  -1  -7   1   51.46    5.15
   1  -7  -1   43.69    5.04
  -1  -7   1   46.29    5.17
   1  -7  -1   40.09    5.13
  -1  -7   0    0.22    1.20
   1  -7   0    0.48    1.33
  -1  -7   0   -0.39    1.12
   1  -7   0    0.65    1.09
  -1  -7  -1    1.48    1.19
   1  -7   1    2.24    1.39
  -1  -7  -1    1.96    1.11
   1  -7   1    1.84    1.29
  -1  -7  -2   -0.40    1.15
   1  -7   2    1.78    1.54
   1  -7   2    2.43    1.39
  -1  -7  -3    9.15    1.74
   1  -7   3   11.97    2.12
   1  -7   3   10.18    2.01
   1  -7   4   44.37    5.04
   1  -7   4   50.23    5.15
  -1  -7  -4   38.01    4.70
  -1  -7  -5   -0.16    0.98
   1  -7   5    1.93    1.56
   1  -7   6    3.72    1.59
   1  -7   7   21.66    3.18
   1  -7   7   19.85    3.12
   1  -7   8   68.26    7.38
   1  -7   8   63.30    7.33
   1  -7   9   10.89    2.03
   1  -7  10   71.18    7.80
   1  -7  11  415.68   42.08
   1  -7  11  426.20   42.02
   1  -7  12  110.08   12.19
   1  -7  12  119.41   12.10
   1  -7  13   10.05    2.34
   1  -7  13   14.23    2.29
   1  -7  14   18.94    3.14
   1  -7  14   20.93    2.86
   1  -7  15    2.42    1.72
   1  -7  15    0.22    1.24
   1  -7  16    0.20    1.16
   1  -7  16    1.13    1.38
  -1  -7 -17    0.75    1.27
   1  -7  17    0.99    1.01
   1  -7  17   -0.52    1.21
   1  -7  18    7.65    1.63
  -1  -7 -18    7.58    1.62
   1  -7  19    0.80    1.09
  -1  -7 -19    0.22    1.03
   1  -7  20    7.67    1.45
   1  -7  21    0.12    0.76
  -1  -9  19   10.10    1.53
  -1  -9  18    0.98    0.97
  -1  -9  17   -0.46    0.96
  -1  -9  17    1.93    1.11
  -1  -9  16    0.15    0.85
  -1  -9  16    0.44    1.11
  -1  -9  15    1.71    1.32
  -1  -9  15    0.18    0.95
  -1  -9  14    1.23    1.14
  -1  -9  13   -0.23    1.13
  -1  -9  12    2.05    1.54
  -1  -9  12    0.75    1.41
  -1  -9  11   -0.90    1.50
  -1  -9  11    2.14    1.40
  -1  -9  10   26.21    3.85
  -1  -9  10   32.61    3.92
  -1  -9   9    8.28    2.12
  -1  -9   9   10.05    2.27
  -1  -9   8    2.75    1.81
  -1  -9   7  114.27   12.98
  -1  -9   7  135.01   13.09
  -1  -9   6    2.96    1.54
  -1  -9   6    3.25    1.79
  -1  -9   5    0.29    1.39
  -1  -9   5   -0.29    1.71
   1  -9  -5    1.51    1.15
  -1  -9   4    8.04    1.88
  -1  -9   4    9.91    2.15
   1  -9  -4    7.29    1.62
  -1  -9   3   31.33    3.84
   1  -9  -3   29.98    3.72
  -1  -9   3   29.83    3.93
  -1  -9   2    4.19    1.46
   1  -9  -2    5.68    1.60
  -1  -9   2    3.07    1.65
   1  -9  -1    4.39    1.44
  -1  -9   1    4.09    1.44
  -1  -9   1    4.02    1.67
   1  -9  -1    1.57    1.38
  -1  -9   0    1.65    1.18
   1  -9   0    4.36    1.39
  -1  -9   0    3.83    1.54
   1  -9   0    0.82    1.53
   1  -9   1   19.15    2.58
  -1  -9  -1   13.49    2.41
   1  -9   1   16.49    2.63
   1  -9   2    0.27    1.31
   1  -9   2    0.29    1.54
  -1  -9  -2    0.45    1.27
   1  -9   3    0.56    1.33
   1  -9   3    0.89    1.58
  -1  -9  -3    2.42    1.14
   1  -9   4   26.16    3.23
  -1  -9  -4   21.31    2.81
   1  -9   4   18.92    3.16
   1  -9   5   29.38    3.55
   1  -9   5   20.24    3.36
   1  -9   6    1.83    1.52
   1  -9   6    0.90    1.86
   1  -9   7    7.42    1.97
   1  -9   8    5.26    1.92
   1  -9   8    4.70    1.89
   1  -9   9    1.23    1.45
   1  -9   9    1.71    1.51
   1  -9  10    0.30    1.52
   1  -9  10    0.27    1.40
   1  -9  11    0.29    1.49
   1  -9  11    0.26    1.27
   1  -9  12    0.47    1.28
   1  -9  13    0.21    1.14
   1  -9  14    0.49    1.23
   1  -9  14    0.18    0.97
   1  -9  15    3.31    1.43
   1  -9  15    5.98    1.23
   1  -9  16    1.55    1.16
   1  -9  16    1.29    0.83
   1  -9  17    4.73    1.20
   1  -9  18    1.18    0.83
  -1 -11  13    0.55    0.66
  -1 -11  13   -0.58    0.67
  -1 -11  12    0.51    0.74
  -1 -11  12   -0.31    0.79
  -1 -11  11    0.28    0.82
  -1 -11  11   -1.20    0.91
  -1 -11  10   -0.77    0.95
  -1 -11   9    0.81    0.93
  -1 -11   8   -0.17    0.98
  -1 -11   8    0.48    0.87
  -1 -11   7    8.03    1.49
  -1 -11   7    6.54    1.40
  -1 -11   6    0.66    1.01
  -1 -11   6    3.45    1.13
  -1 -11   5   -0.31    0.94
  -1 -11   5    1.92    0.99
  -1 -11   4    1.75    1.13
  -1 -11   3    1.02    0.96
   1 -11  -2    5.84    1.24
  -1 -11   2    7.82    1.40
   1 -11  -1   -0.29    0.85
  -1 -11   1   -0.92    0.98
  -1 -11   0   -0.70    1.08
   1 -11   0    6.93    1.22
   1 -11   1    0.17    0.90
  -1 -11  -1   -1.49    0.96
   1 -11   2   22.87    2.86
   1 -11   3    4.16    1.24
   1 -11   4   -1.12    1.06
   1 -11   4    2.35    1.08
   1 -11   5   -0.67    1.06
   1 -11   5    3.74    1.09
   1 -11   6   -1.37    1.08
   1 -11   6   -0.17    0.92
   1 -11   7   -0.34    1.02
   1 -11   7    0.98    0.98
   1 -11   8    0.49    0.92
   1 -11   9    1.40    0.94
   1 -11  10    2.01    1.06
   1 -11  10    5.11    1.04
   1 -11  11   -1.15    0.81
   1 -11  11    0.10    0.78
   1 -11  12   -0.22    0.66
   1 -11  12   -0.33    0.62
   2   0 -29   -0.58    0.99
  -2   0  28   10.37    1.76
   2   0 -28    8.18    1.81
  -2   0  27   -0.52    1.30
   2   0 -27   -0.29    1.40
  -2   0  26    0.90    1.32
   2   0 -26    2.30    1.55
   2   0 -25   -0.71    1.52
   2   0 -24   -2.99    1.73
   2   0 -23    0.76    1.74
   2   0 -22   14.42    2.70
   2   0 -21    0.37    1.73
   2   0 -20    2.48    1.81
   2   0 -19    1.67    1.48
   2   0 -18    3.12    1.67
   2   0 -17    0.29    1.39
   2   0 -16   11.86    2.14
   2   0 -15   -0.72    1.46
   2   0 -15   -0.36    1.16
   2   0 -14  169.94   16.98
   2   0 -14  163.44   17.24
   2   0 -13   -0.57    1.01
   2   0 -13   -0.19    1.19
   2   0 -13    0.24    0.26
   2   0 -13   -0.24    0.32
   2   0 -12  642.89   63.25
   2   0 -12  640.18   62.73
   2   0 -12  638.08   62.82
   2   0 -12  638.32   63.01
   2   0 -11    0.12    0.61
   2   0 -11   -0.90    0.81
   2   0 -10  456.89   46.83
   2   0 -10  507.45   47.08
   2   0  -9    0.18    0.80
   2   0  -8   66.59    6.99
   2   0  -7    0.27    0.79
  -2   0   6 9999.00  964.23
   2   0  -6 9753.54  964.11
   2   0  -5   -0.39    0.57
  -2   0   5    0.25    0.81
  -2   0   4  579.78   58.98
   2   0  -4  619.00   58.95
   2   0  -3   -0.16    0.35
  -2   0   1    0.29    0.36
  -2   0   0 1241.94  121.53
  -2   0  -3    0.16    0.48
  -2   0  -4   94.28    9.53
  -2   0  -5    0.23    0.83
  -2   0  -6 1301.40  127.60
  -2   0  -7    0.29    0.62
  -2   0  -7    0.22    0.52
  -2   0  -8   39.04    4.40
  -2   0  -8   41.48    4.30
  -2   0  -9   -0.12    0.54
  -2   0  -9   -0.36    0.83
  -2   0 -10  447.63   42.05
  -2   0 -10  420.41   42.27
  -2   0 -10  403.50   42.18
  -2   0 -11    0.23    0.90
  -2   0 -11   -0.35    0.56
  -2   0 -11    1.57    1.19
  -2   0 -12  219.21   22.44
  -2   0 -12  228.00   22.56
  -2   0 -13   -0.24    1.13
  -2   0 -14   50.06    5.71
  -2   0 -15   -1.15    1.31
  -2   0 -16   64.02    7.22
  -2   0 -16   64.82    7.20
  -2   0 -17   -0.33    1.32
  -2   0 -17    0.33    1.48
  -2   0 -18   97.63   11.59
  -2   0 -18  121.74   11.76
  -2   0 -19    0.37    1.62
  -2   0 -19    0.37    1.55
  -2   0 -20    0.38    1.49
  -2   0 -20    0.38    1.63
  -2   0 -21   -0.38    1.61
  -2   0 -21    0.75    1.67
  -2   0 -22   20.51    3.18
  -2   0 -22   17.01    3.10
  -2   0 -23    3.47    1.69
  -2   0 -23    0.36    1.51
  -2   0 -24    5.74    1.75
  -2   0 -24    4.39    1.69
  -2   0 -25    0.28    1.20
   2   0  25   -1.19    1.23
  -2   0 -25    1.82    1.45
  -2   0 -26    0.24    1.20
  -2   0 -26    1.05    1.19
  -2   0 -27    0.18    0.89
  -2   0 -27    0.43    1.03
  -2   0 -28    1.49    0.85
   2  -2 -30    3.86    1.01
   2   2 -30    5.37    1.07
   2   2 -29   -0.19    0.94
   2  -2 -29    0.41    1.02
  -2   2  29    1.18    1.00
   2  -2 -28    2.29    1.36
   2   2 -28    4.04    1.42
   2  -2 -28    1.54    1.19
  -2   2  28    3.51    1.36
   2  -2 -27   -0.60    1.38
   2  -2 -27    0.59    1.30
   2   2 -27    0.83    1.17
   2   2 -26    0.31    1.39
   2  -2 -26    0.34    1.39
   2  -2 -26    1.64    1.40
   2   2 -25   15.92    2.72
   2   2 -25   16.09    2.50
   2  -2 -25   13.39    2.74
   2  -2 -25   19.29    2.92
   2   2 -24   -0.36    1.53
   2  -2 -24    0.39    1.68
   2   2 -24   -1.11    1.32
   2  -2 -24   -0.73    1.62
   2   2 -23    1.83    1.84
   2  -2 -23    2.03    1.97
   2   2 -23    0.88    1.38
   2  -2 -23    4.43    1.98
   2   2 -22    0.73    1.45
   2  -2 -22    1.10    1.67
   2   2 -22    0.30    1.35
   2  -2 -21   -0.71    1.45
   2   2 -21   -0.71    1.44
   2   2 -21    0.59    1.42
  -2  -2  21   -0.30    1.35
   2   2 -20   33.21    4.34
   2  -2 -20   30.97    4.49
   2   2 -20   43.87    4.71
   2   2 -19    1.66    1.38
   2   2 -19    1.30    1.59
   2  -2 -19    1.93    1.51
   2  -2 -19    1.01    1.25
   2   2 -18    0.52    1.24
   2  -2 -18    1.20    1.55
   2   2 -18    0.91    1.31
   2   2 -17    8.36    1.81
   2  -2 -17   10.03    1.97
   2  -2 -16   94.64    9.55
   2   2 -16   88.03    9.43
   2  -2 -16   86.10    9.60
   2   2 -15  128.00   12.89
   2  -2 -15  126.65   13.05
   2  -2 -15  113.97   14.67
   2  -2 -15  118.75   12.90
   2   2 -15  136.68   13.56
   2   2 -14   49.77    5.37
   2   2 -14   40.00    4.69
   2  -2 -14   38.92    4.86
   2  -2 -14   41.02    6.52
  -2  -2  14   45.71    4.60
   2  -2 -14   41.15    4.77
  -2   2  14   21.08    5.64
  -2  -2  14   62.41    7.42
   2   2 -13  120.11   12.46
  -2  -2  13  116.20   11.71
   2   2 -13  107.96   11.84
   2  -2 -13  111.79   11.86
   2  -2 -13  115.23   11.84
   2  -2 -13  120.68   12.53
   2  -2 -13  113.08   13.39
   2  -2 -13  114.86   11.93
   2   2 -13  117.43   11.80
  -2  -2  13  119.99   13.77
  -2   2  13  124.21   13.67
   2  -2 -12   28.97    3.53
   2  -2 -12   32.94    4.18
   2  -2 -12   31.14    4.91
   2   2 -12   29.43    4.10
  -2   2  12   33.69    3.89
   2   2 -12   28.68    3.56
   2  -2 -12   33.23    3.62
   2  -2 -12   27.46    3.67
  -2   2  12   28.54    4.81
  -2  -2  12   27.72    4.90
   2  -2 -11   40.21    4.77
  -2  -2  11   43.11    6.15
  -2   2  11   51.98    6.35
  -2   2  11   53.33    5.12
   2  -2 -11   39.64    4.88
   2   2 -11   49.87    5.55
   2  -2 -11   38.23    5.82
   2  -2 -11   44.10    5.37
   2   2 -10  110.80   11.99
  -2   2  10  112.89   11.46
   2  -2 -10  125.83   11.97
   2  -2 -10   97.63   12.13
  -2   2  10  111.28   12.51
  -2  -2  10  104.04   12.50
   2  -2  -9  192.82   20.24
  -2   2   9  213.56   19.88
   2   2  -9  207.91   20.50
  -2  -2   9  190.75   20.78
  -2   2   9  165.18   20.56
  -2  -2   8  413.51   40.60
  -2   2   8  358.00   40.39
  -2   2   8  397.76   39.74
   2  -2  -8  441.03   40.21
  -2   2   7  884.82   89.43
  -2  -2   7  859.73   89.47
  -2   2   7  920.97   88.91
   2  -2  -7  847.17   89.18
  -2   2   7  915.32   88.58
   2  -2  -6   36.82    4.58
  -2   2   6   38.34    4.26
  -2   2   6   38.33    4.05
  -2   2   6   44.27    4.44
  -2  -2   6   34.57    4.67
  -2   2   6   33.71    4.61
   2  -2  -5   84.80   10.18
  -2   2   5   97.05   10.04
  -2  -2   5  106.51   10.26
  -2   2   5   93.08   10.15
  -2   2   5  106.72   10.20
   2  -2  -4   32.07    4.43
  -2   2   4   42.92    4.50
  -2  -2   4   36.52    4.28
  -2   2   4   38.56    4.30
  -2   2   4   41.90    4.49
  -2   2   3   29.29    3.89
   2  -2  -3   29.85    3.89
  -2   2   3   33.73    3.55
  -2  -2   3   33.79    3.55
  -2   2   2 1110.32  109.24
  -2   2   1   17.14    2.93
   2   2   1 2662.05  251.26
   2   2   1 2490.06  251.05
   2  -2   1 2574.66  251.05
   2   2   2 2925.46  287.65
   2   2   2 2913.83  287.60
   2   2   2 2949.20  287.64
   2   2   2 2991.48  287.71
   2  -2   2 2912.07  287.70
   2   2   3 3181.51  307.33
   2   2   3 3079.92  307.29
   2   2   3 3423.29  307.65
   2  -2   3 2946.86  307.55
   2   2   3 3128.39  307.34
  -2  -2  -4  530.71   61.28
   2   2   4  687.08   61.23
   2   2   4  548.98   61.74
   2  -2   4  558.79   61.71
   2   2   4  686.88   61.19
  -2  -2  -5 1197.59  117.42
   2   2   5 1195.69  117.18
   2  -2   5 1150.95  117.90
   2   2   5 1241.37  118.01
  -2  -2  -6    5.45    1.26
   2   2   6    4.25    0.68
   2   2   6    4.44    0.80
   2   2   7    2.40    0.69
  -2  -2  -7    1.67    0.96
   2   2   8    6.33    1.20
  -2  -2  -8   11.27    2.08
   2   2   8    6.83    2.39
   2  -2   8    4.67    2.14
  -2  -2  -8    8.06    1.44
  -2  -2  -9   21.17    2.65
  -2  -2  -9   18.97    2.61
  -2  -2  -9   17.35    3.23
  -2   2  -9   24.83    3.35
   2   2   9   14.22    3.29
   2  -2   9   20.07    3.76
  -2  -2 -10   17.61    2.42
  -2  -2 -10   16.91    2.24
  -2   2 -10   17.47    2.36
  -2  -2 -10   16.95    2.32
  -2  -2 -10   17.01    2.42
   2   2  10    7.27    2.89
   2  -2  10   15.93    3.65
  -2   2 -10   21.30    3.02
  -2  -2 -10   12.14    3.08
  -2   2 -11  125.93   12.33
   2  -2  11  113.04   11.47
  -2  -2 -11  112.64   11.53
  -2   2 -11  108.95   11.47
  -2  -2 -11  119.42   11.70
   2   2  11  135.68   13.74
   2  -2  11  110.56   13.34
  -2  -2 -11  126.17   13.13
  -2  -2 -11  109.66   11.59
  -2   2 -11  104.05   11.55
   2   2  11  114.52   13.21
   2  -2  11  111.88   13.24
  -2  -2 -11  106.11   11.69
  -2  -2 -12   85.21   10.86
  -2   2 -12   89.96    9.47
  -2  -2 -12   84.37    9.45
   2   2  12   86.21   11.33
   2   2  12   73.19   10.76
   2  -2  12   89.53   11.46
   2  -2  12   93.82   11.38
  -2  -2 -12   91.30    9.41
  -2   2 -12  108.62   10.18
  -2  -2 -12   87.29    9.53
  -2   2 -12   91.93    9.39
   2  -2  12   92.00    9.31
  -2  -2 -13   72.79    8.12
  -2   2 -13   79.13    7.94
  -2   2 -13   75.56    8.47
  -2   2 -13   77.61    8.07
  -2  -2 -13   72.95    8.03
   2  -2  13   74.88    7.82
  -2  -2 -13   68.67    7.92
  -2   2 -14   12.72    1.97
  -2  -2 -14    9.57    1.83
  -2   2 -14    7.53    1.89
  -2  -2 -14   11.19    2.12
  -2   2 -15   10.58    1.96
  -2  -2 -15    9.89    2.01
  -2   2 -15    9.72    2.13
  -2  -2 -15    9.45    2.00
  -2  -2 -16    1.73    1.35
  -2   2 -16    1.80    1.32
  -2  -2 -17    4.65    1.53
  -2   2 -17    2.98    1.40
  -2  -2 -18   87.93    9.13
  -2   2 -18   79.61    8.96
  -2   2 -19    3.16    1.46
  -2   2 -19    3.97    1.86
  -2  -2 -19    0.34    1.56
  -2   2 -20    3.17    1.48
  -2  -2 -20    4.88    2.08
  -2   2 -20    2.20    1.79
  -2  -2 -20    4.24    1.78
  -2   2 -21   -1.13    1.25
  -2  -2 -21   -0.40    1.69
  -2  -2 -21    1.43    1.61
  -2   2 -21    0.37    1.65
  -2  -2 -22    1.16    1.80
  -2  -2 -22   -0.35    1.58
  -2   2 -22    3.74    1.40
  -2   2 -22    2.49    1.71
  -2  -2 -23    0.68    1.60
  -2   2 -23   -0.24    1.28
  -2  -2 -23    2.91    1.68
  -2   2 -23    1.01    1.59
  -2  -2 -24    6.33    1.90
  -2  -2 -24    9.26    2.05
  -2   2 -24    6.47    1.84
  -2  -2 -25    2.85    1.36
  -2   2 -25    1.09    1.14
  -2  -2 -25    3.49    1.50
  -2  -2 -26    3.20    1.29
   2   2  26    6.01    1.39
  -2  -2 -26    4.64    1.44
  -2   2 -26    4.43    1.28
  -2  -2 -27    0.78    0.95
   2   2  27   -1.42    0.99
  -2  -2 -27    0.97    1.05
  -2   2 -27    1.32    0.96
  -2   2 -28    0.84    0.70
   2  -4 -29   -0.58    0.74
  -2   4  28    2.90    1.26
   2  -4 -28    0.20    0.96
   2  -4 -27    2.22    1.32
   2   4 -27    1.64    1.04
   2  -4 -26    0.29    1.34
   2   4 -26   -0.22    1.11
   2   4 -25    0.51    1.19
   2  -4 -25    3.26    1.59
   2   4 -24   -1.14    1.23
   2  -4 -24    1.07    1.52
   2  -4 -24    1.49    1.29
   2   4 -23    0.61    1.42
   2  -4 -23    5.70    1.86
   2  -4 -23    4.18    1.53
   2   4 -22    2.86    1.62
   2  -4 -22    2.37    1.83
   2  -4 -22    5.08    1.73
   2   4 -21    0.32    1.42
   2  -4 -21    1.75    1.54
   2  -4 -21    1.60    1.87
  -2  -4  20   -1.18    1.37
   2  -4 -20    2.12    1.63
   2  -4 -20    1.99    1.86
   2   4 -20    1.92    1.46
  -2  -4  19   10.43    1.98
   2  -4 -19    9.10    2.10
   2  -4 -19    5.82    2.10
   2   4 -19    7.46    1.81
   2   4 -18   12.82    2.33
   2  -4 -18    8.21    2.01
  -2  -4  18   11.15    2.07
   2  -4 -18    9.88    2.25
   2  -4 -18   11.55    2.59
   2  -4 -17   30.39    3.62
  -2  -4  17   34.64    3.69
   2  -4 -17   23.79    3.62
   2  -4 -17   20.46    3.75
   2  -4 -16    6.73    1.77
  -2  -4  16    6.95    1.74
   2  -4 -16    8.58    1.98
   2  -4 -16    8.59    1.87
  -2  -4  15  117.39   12.00
   2  -4 -15  120.40   12.23
  -2  -4  15  127.06   11.89
   2  -4 -15  102.30   12.00
   2  -4 -15  108.75   12.08
   2  -4 -14    7.78    1.77
  -2  -4  14    2.08    1.35
  -2  -4  14    4.21    1.40
   2  -4 -14    4.20    1.34
   2  -4 -14    4.81    1.53
   2  -4 -13   50.14    5.85
   2  -4 -13   52.18    5.82
   2  -4 -13   57.85    5.99
  -2  -4  13   49.74    5.75
  -2  -4  13   52.85    5.71
  -2  -4  12    5.64    1.49
  -2   4  12    3.13    2.17
  -2  -4  12    6.25    1.43
  -2   4  12    6.50    2.16
   2  -4 -12    5.91    1.59
   2  -4 -12    3.35    1.42
   2  -4 -12    5.23    1.49
  -2  -4  11   18.39    2.74
   2  -4 -11   22.70    2.85
  -2  -4  11   17.77    3.53
  -2   4  11   32.12    4.40
  -2  -4  11   22.55    2.77
  -2   4  11   26.57    2.96
  -2   4  11   16.84    3.41
  -2  -4  11   19.20    3.85
   2  -4 -11   18.81    2.66
   2  -4 -11   21.62    2.88
  -2  -4  10   31.31    3.62
   2  -4 -10   35.46    3.65
   2  -4 -10   30.29    3.65
  -2  -4  10   27.34    3.51
  -2  -4  10   20.91    4.12
  -2   4  10   35.44    4.79
   2  -4 -10   26.87    3.45
  -2   4  10   30.63    3.67
  -2  -4  10   40.17    4.97
  -2   4  10   31.37    4.38
  -2   4   9    7.16    2.16
  -2  -4   9   19.47    3.11
  -2  -4   9   12.19    2.44
  -2   4   9   14.48    2.73
   2  -4  -9   16.03    2.09
  -2  -4   9   10.87    1.97
   2  -4  -9   14.38    2.09
  -2  -4   9   10.98    2.01
  -2   4   9   17.03    2.36
  -2   4   9   16.11    1.83
  -2   4   8   -0.31    1.05
  -2   4   8    0.26    1.00
  -2   4   8    1.64    1.32
  -2  -4   8    1.56    1.16
  -2   4   8    0.38    1.15
  -2  -4   8    0.31    1.12
   2  -4  -8   -0.39    1.12
  -2  -4   8   -0.66    1.16
  -2   4   8    1.14    1.22
  -2  -4   8   -0.87    1.29
  -2   4   7   37.10    4.14
  -2   4   7   34.85    4.11
   2  -4  -7   26.94    3.60
  -2  -4   7   28.03    3.56
  -2  -4   7   33.03    3.96
  -2   4   7   34.23    4.05
  -2   4   7   35.98    4.33
  -2   4   7   34.04    3.97
  -2  -4   7   26.97    3.86
  -2  -4   6   73.04    8.33
  -2   4   6   88.08    9.15
  -2  -4   6   80.18    8.36
  -2   4   6   82.31    9.02
  -2   4   6   81.73    8.56
  -2  -4   6   80.07    8.56
  -2   4   6   91.90    8.66
  -2   4   5    3.70    1.58
  -2   4   5    1.33    1.60
  -2   4   5    1.82    0.74
  -2  -4   5    1.10    0.71
  -2   4   4   -1.46    1.54
  -2   4   3   74.70    8.75
  -2   4   2   49.79    6.37
  -2   4   1   39.22    6.06
   2   4  -1   59.91    6.30
  -2   4   0  126.55   14.55
   2   4   0  143.13   14.61
   2   4   1    0.96    1.85
  -2   4  -1    1.58    1.66
   2   4   2   31.12    4.51
   2   4   2   40.69    4.79
   2  -4   3   85.41    8.85
   2   4   3   81.14    8.81
   2   4   3   96.94    9.66
   2   4   3   94.40    9.69
   2   4   3   85.98    9.39
   2  -4   4   60.28    6.67
   2   4   4   51.39    6.51
   2  -4   4   60.78    6.63
   2   4   4   56.42    6.59
   2   4   4   67.52    7.01
   2   4   4   75.99    7.27
   2   4   4   71.38    6.99
   2  -4   5  117.84   12.11
   2   4   5   94.82   11.99
   2   4   5  120.68   12.08
   2   4   5   99.93   11.95
   2  -4   5  113.24   12.19
   2   4   5  139.68   12.32
   2   4   5  129.58   12.17
   2   4   6    0.48    0.91
   2  -4   6   -0.87    1.26
   2  -4   6    0.41    1.07
   2   4   6    2.48    1.40
   2   4   6    1.09    1.11
   2   4   6    0.50    0.90
   2  -4   6   -0.86    1.27
   2  -4   6    2.23    1.24
   2  -4   7   86.62    9.69
   2  -4   7   97.83   10.67
   2   4   7   83.82   10.25
   2   4   7  110.62    9.87
   2   4   7   91.68   10.55
   2  -4   7  100.15   10.61
   2   4   7   96.83    9.65
  -2  -4  -7   94.02    9.74
   2  -4   7   88.48    9.68
   2   4   8    3.29    0.87
  -2  -4  -8    2.99    1.38
   2  -4   8    2.59    1.28
   2  -4   8    0.59    1.48
   2  -4   8    0.62    1.90
   2   4   8   -0.61    1.72
   2   4   8    0.99    1.39
   2  -4   8    2.70    1.29
  -2  -4  -9  134.27   13.49
   2   4   9  168.04   15.27
   2  -4   9  123.77   14.55
   2  -4   9  135.39   13.39
   2  -4   9  141.39   14.93
   2   4   9   98.64   14.02
   2  -4   9  131.54   13.42
   2  -4  10  200.62   19.31
  -2  -4 -10  193.17   19.24
  -2  -4 -10  202.57   19.40
   2  -4  10  176.53   19.16
   2   4  10  168.06   20.19
   2   4  10  214.54   21.14
   2  -4  11    0.37    1.22
  -2  -4 -11   -0.22    1.06
  -2  -4 -11    2.03    1.17
   2  -4  11    0.89    1.29
  -2  -4 -11    1.60    1.49
   2  -4  12    0.57    1.12
  -2  -4 -12    0.25    1.30
   2  -4  12    1.40    1.23
  -2  -4 -12    1.45    1.36
   2  -4  13    1.34    1.13
   2  -4  13    0.96    1.31
  -2  -4 -13    2.51    1.54
  -2  -4 -13    0.28    1.35
   2  -4  14    0.50    1.14
  -2  -4 -14   -0.34    1.61
  -2  -4 -14    1.20    1.47
   2  -4  15   20.83    2.89
  -2  -4 -15   22.19    3.44
  -2  -4 -15   21.33    3.17
   2  -4  16   14.83    2.30
  -2  -4 -16   11.67    2.48
  -2  -4 -16   11.61    2.33
   2  -4  17   25.75    3.56
  -2  -4 -17   30.90    4.13
  -2  -4 -17   28.86    3.83
   2  -4  18   22.79    2.92
  -2  -4 -18   19.21    3.39
  -2  -4 -18   16.71    2.95
  -2  -4 -19   16.05    2.97
  -2   4 -19   18.06    2.70
  -2  -4 -19   11.43    2.37
  -2  -4 -20   29.53    3.95
  -2   4 -20   27.92    3.71
  -2  -4 -20   22.69    3.48
  -2   4 -21   21.11    3.41
  -2  -4 -21   31.18    3.54
  -2  -4 -21   22.62    3.61
  -2   4 -22   12.37    2.29
  -2  -4 -22   14.32    2.28
  -2  -4 -22   11.26    2.41
  -2   4 -23   -0.53    1.15
  -2  -4 -23   -0.25    1.21
  -2  -4 -23   -0.64    1.48
  -2   4 -24    2.77    1.42
  -2  -4 -24   12.11    1.93
  -2  -4 -25    1.43    1.16
  -2   4 -25    0.57    1.06
  -2  -4 -26    0.58    0.94
  -2   4 -26    0.43    0.77
  -2   6  26    1.01    1.08
   2  -6 -25    2.80    1.10
   2  -6 -24   -0.67    1.07
   2  -6 -23   -0.76    1.20
   2  -6 -22    6.97    1.72
  -2  -6  22    9.46    1.63
   2  -6 -21    3.29    1.45
  -2  -6  21    8.02    1.56
   2  -6 -20    2.51    1.35
  -2  -6  20    3.84    1.45
   2  -6 -19   -0.32    1.35
  -2  -6  19   -0.26    1.34
   2  -6 -18   34.26    4.56
  -2  -6  18   42.57    4.25
  -2  -6  18   30.12    4.37
   2  -6 -17    1.60    1.51
  -2  -6  17    2.32    1.66
  -2  -6  17    3.16    1.35
  -2  -6  16   35.83    3.86
   2  -6 -16   24.86    3.84
  -2  -6  16   31.17    3.99
  -2  -6  15  119.92   12.25
  -2  -6  15  114.23   12.42
   2  -6 -15  119.45   12.44
  -2  -6  14    4.74    1.92
  -2  -6  14    9.20    1.84
   2  -6 -14    6.20    1.74
  -2  -6  13    0.29    1.45
  -2  -6  13   -0.73    1.31
   2  -6 -13   -1.05    1.27
  -2  -6  12    1.13    1.51
  -2  -6  12    3.67    1.38
  -2  -6  11   17.22    2.69
  -2  -6  11   15.80    2.53
  -2  -6  10   16.24    2.54
  -2  -6   9   19.74    2.77
  -2  -6   9   21.45    3.01
  -2  -6   8    1.38    1.32
  -2  -6   8    1.45    1.44
  -2  -6   7   18.90    2.54
  -2  -6   7   13.40    2.27
  -2   6   6   15.86    3.16
  -2   6   6   21.23    3.56
  -2  -6   6   15.70    2.32
   2  -6  -6   13.59    2.02
  -2   6   5   51.90    6.46
  -2   6   5   50.57    6.60
  -2  -6   5   49.65    5.24
   2  -6  -5   41.44    5.00
  -2  -6   5   52.70    5.26
  -2   6   5   35.89    5.87
   2  -6  -4   57.02    6.69
  -2  -6   4   60.88    6.85
  -2  -6   4   71.09    6.90
   2  -6  -3    0.18    1.01
  -2  -6   3    0.79    1.29
  -2  -6   3    0.38    0.99
   2  -6  -3    0.89    0.97
  -2   6   3   -0.83    2.24
   2  -6  -2   22.19    2.91
  -2  -6   2   23.72    2.95
  -2  -6   2   25.58    2.93
   2  -6  -2   21.70    2.78
  -2   6   2   25.44    4.42
   2   6  -2   14.28    3.99
   2  -6  -1   31.29    3.51
  -2  -6   1   29.27    3.42
   2  -6  -1   26.00    3.31
  -2  -6   1   26.05    3.29
   2   6  -1   31.23    5.10
   2  -6   0   83.33    8.64
  -2  -6   0   79.68    8.52
   2   6   0   60.55    9.58
  -2  -6   0   82.07    8.59
   2  -6   0   92.91    8.77
   2   6   0   98.32   10.70
  -2  -6  -1    9.21    1.59
   2   6   1    7.02    2.54
  -2  -6  -1    8.66    1.51
   2  -6   1    9.64    1.71
   2  -6   1   11.28    1.86
   2   6   1    7.40    2.61
  -2  -6  -2    4.43    1.23
   2   6   2    7.70    2.69
   2  -6   2    3.06    1.36
   2   6   2    5.40    2.10
   2  -6   2    2.75    1.28
   2  -6   3   -0.67    1.19
   2   6   3   -2.13    1.62
   2   6   3    0.66    1.71
   2  -6   3   -0.23    1.33
  -2  -6  -3   -0.59    1.04
   2  -6   4   62.54    6.52
  -2  -6  -4   57.01    6.18
   2  -6   5   16.88    2.47
   2  -6   5   12.40    2.18
   2  -6   6   -0.49    1.28
   2  -6   6    1.77    1.26
   2  -6   7   13.22    2.39
   2  -6   7   17.98    2.61
   2  -6   8   19.49    2.83
   2  -6   9    6.16    1.76
   2  -6   9    6.27    1.72
   2  -6  10    4.63    1.62
  -2  -6 -10    2.01    1.34
   2  -6  10    3.81    1.68
   2  -6  11    5.62    1.65
   2  -6  11    2.10    1.54
  -2  -6 -11    1.08    1.35
   2  -6  12  101.67   10.85
  -2  -6 -12  103.29   10.94
   2  -6  12  105.05   11.05
   2  -6  13    8.46    1.68
   2  -6  13    7.92    1.95
  -2  -6 -13    3.03    1.63
   2  -6  14   -0.69    1.29
  -2  -6 -14   -0.63    1.36
   2  -6  14   -0.91    1.45
   2  -6  15   59.36    6.09
   2  -6  15   50.61    6.18
  -2  -6 -15   52.78    6.26
   2  -6  16   -0.28    1.33
  -2  -6 -16   -0.32    1.39
   2  -6  16   -0.98    1.25
  -2   6 -16    0.25    1.27
  -2   6 -17    0.99    1.39
   2  -6  17    4.23    1.45
  -2  -6 -17    6.75    1.89
  -2   6 -18    0.47    1.12
   2  -6  18   -0.24    1.27
  -2  -6 -18    1.87    1.43
   2  -6  19    1.91    1.13
  -2  -6 -19   -0.30    1.33
   2  -6  20    1.75    1.08
  -2  -6 -20    1.11    1.16
  -2  -6 -21    1.26    1.25
  -2  -6 -22   -0.66    1.06
  -2  -6 -23    0.19    0.92
  -2  -8  22    0.58    0.68
  -2  -8  21    5.74    1.18
  -2  -8  20    1.37    1.01
  -2  -8  19    8.39    1.69
  -2  -8  18    0.43    0.89
  -2  -8  18   -0.24    1.34
  -2  -8  17    2.62    1.16
  -2  -8  17    2.62    1.53
  -2  -8  16    1.63    1.20
  -2  -8  16    3.13    1.54
  -2  -8  15   -0.23    1.31
  -2  -8  15    1.51    1.60
  -2  -8  14    2.02    1.43
  -2  -8  14    2.52    1.72
  -2  -8  13   15.40    2.56
  -2  -8  12   19.15    2.81
  -2  -8  11    9.80    2.23
  -2  -8  11    9.88    2.24
  -2  -8  10   16.86    2.68
  -2  -8  10   12.09    2.52
  -2  -8   9    4.46    1.87
  -2  -8   9    8.30    2.06
  -2  -8   8   -0.62    1.64
  -2  -8   7   49.92    5.87
  -2  -8   6    7.09    1.96
  -2  -8   6   10.17    2.07
   2  -8  -6    7.44    1.57
  -2  -8   5   91.85    9.52
   2  -8  -5   85.59    9.25
  -2  -8   5   88.78    9.49
  -2  -8   4   -0.55    1.50
  -2  -8   4    0.56    1.58
   2  -8  -4   -0.45    1.32
  -2  -8   3    1.29    1.40
   2  -8  -3    0.48    1.27
  -2  -8   3    1.10    1.61
   2  -8  -2    6.76    1.60
  -2  -8   2    7.48    1.65
   2  -8  -2    5.65    1.68
  -2  -8   2    6.93    1.86
   2  -8  -1    2.54    1.42
  -2  -8   1    4.24    1.40
   2  -8  -1    2.15    1.42
  -2  -8   1    5.90    1.72
   2  -8   0   -0.25    1.31
  -2  -8   0    1.64    1.25
   2  -8   0   -0.56    1.41
  -2  -8   0    0.73    1.32
   2  -8   1   22.23    2.97
  -2  -8  -1   16.82    2.60
   2  -8   1   18.29    2.77
   2  -8   2   27.66    4.16
   2  -8   2   37.17    4.48
  -2  -8  -2   39.67    4.16
   2  -8   3   53.80    6.00
  -2  -8  -3   51.68    5.63
   2  -8   3   47.87    5.91
   2  -8   4   16.33    2.82
  -2  -8  -4   18.33    2.37
   2  -8   4   15.58    2.76
   2  -8   5   27.74    3.81
   2  -8   6    5.12    1.83
   2  -8   7    6.22    2.12
   2  -8   7    5.93    1.96
   2  -8   8    5.32    1.91
   2  -8   8    7.75    1.93
   2  -8   9   -0.67    1.57
   2  -8   9    1.52    1.58
   2  -8  10   15.40    2.73
   2  -8  11    0.85    1.50
   2  -8  12   -0.97    1.67
   2  -8  12    2.12    1.51
   2  -8  13   15.48    2.60
   2  -8  13   11.34    2.12
   2  -8  14    0.58    1.50
   2  -8  14    0.43    1.16
   2  -8  15   -0.27    1.28
   2  -8  15    0.74    1.12
   2  -8  16   -0.48    1.13
   2  -8  16    1.79    1.02
   2  -8  17    0.21    0.96
   2  -8  18    0.52    0.95
   2  -8  19   -0.14    0.78
   2  -8  20    0.19    0.66
  -2 -10  18    0.50    0.63
  -2 -10  17    2.81    0.90
  -2 -10  16    2.66    0.89
  -2 -10  15   -1.12    0.94
  -2 -10  14    2.71    1.24
  -2 -10  14    3.74    1.11
  -2 -10  13   -0.21    1.21
  -2 -10  13    3.08    1.08
  -2 -10  12    0.22    1.14
  -2 -10  12   -0.19    1.02
  -2 -10  11    2.34    1.39
  -2 -10  11    3.13    1.18
  -2 -10  10    8.94    1.80
  -2 -10   9    0.49    1.15
  -2 -10   8   10.39    1.83
  -2 -10   8    5.74    1.73
  -2 -10   7    8.85    1.82
  -2 -10   7    7.85    1.89
  -2 -10   6    2.88    1.33
  -2 -10   6    1.48    1.41
  -2 -10   5    5.78    1.51
  -2 -10   5    4.95    1.50
  -2 -10   4    1.32    1.16
   2 -10  -4   -0.35    0.97
  -2 -10   4    0.49    1.26
  -2 -10   3    5.51    1.40
  -2 -10   3    5.01    1.52
   2 -10  -3    5.08    1.37
   2 -10  -2    5.35    1.39
  -2 -10   2    3.89    1.41
  -2 -10   1    9.77    1.88
   2 -10  -1   12.14    2.00
   2 -10   0    0.24    1.25
  -2 -10   0    2.44    1.10
   2 -10   1    1.46    1.17
   2 -10   1    0.75    1.25
  -2 -10  -1    1.30    1.09
  -2 -10  -2    0.17    0.99
   2 -10   2    0.45    1.23
   2 -10   2    0.26    1.29
   2 -10   3   21.24    2.94
   2 -10   3   22.63    3.08
   2 -10   4    0.99    1.33
   2 -10   4    2.86    1.58
   2 -10   5    6.35    1.77
   2 -10   5    8.24    1.79
   2 -10   6    0.26    1.27
   2 -10   6    1.26    1.22
   2 -10   7    9.13    1.99
   2 -10   8    0.50    1.19
   2 -10   9    0.24    1.16
   2 -10   9    1.52    1.22
   2 -10  10   -0.45    1.15
   2 -10  10    0.59    1.14
   2 -10  11    0.64    1.11
   2 -10  11    0.35    1.01
   2 -10  12    1.36    1.09
   2 -10  12    2.45    1.07
   2 -10  13    4.20    0.98
   2 -10  14    2.10    0.84
   2 -10  15    1.13    0.81
   3   1 -31    1.51    0.73
   3  -1 -30    0.20    0.95
   3   1 -30    2.29    1.05
  -3   1  30   -0.15    0.73
   3  -1 -30    1.11    0.96
   3  -1 -29   -1.00    1.20
   3   1 -29   -0.24    1.13
  -3   1  29    0.64    1.03
   3  -1 -29    0.48    1.18
  -3   1  28   -1.59    1.31
   3   1 -28    1.13    1.27
   3  -1 -28    1.77    1.45
   3  -1 -28    3.75    1.49
   3   1 -28    1.16    1.11
   3   1 -27    4.41    1.61
   3  -1 -27    6.58    2.05
   3   1 -27    8.90    1.97
  -3   1  27    7.30    1.89
   3  -1 -26    2.89    1.79
   3   1 -26    1.86    1.51
   3   1 -26    3.47    1.63
   3  -1 -26    4.32    1.68
  -3  -1  26    1.43    1.43
   3   1 -25    7.01    2.00
   3  -1 -25    6.92    2.26
   3   1 -25   10.67    2.37
   3  -1 -25    6.43    2.01
  -3  -1  25    9.83    1.99
  -3  -1  24   31.16    3.80
   3   1 -24   23.00    3.59
   3  -1 -24   29.79    4.00
   3  -1 -24   28.57    4.07
   3   1 -24   23.10    3.84
   3   1 -23    2.47    1.56
   3  -1 -23    0.40    1.74
   3   1 -23    1.52    1.85
   3  -1 -23    1.92    1.91
   3  -1 -22   11.84    2.44
   3   1 -22   10.51    2.21
   3  -1 -22    7.12    2.27
   3   1 -22    8.56    2.37
   3   1 -21   13.55    2.67
   3  -1 -21   14.35    2.63
   3  -1 -21   12.97    2.67
   3   1 -21   14.30    2.48
   3   1 -20    2.70    1.63
   3  -1 -20    3.72    1.73
   3  -1 -20   -0.36    1.73
   3   1 -20    3.25    1.54
   3  -1 -19   21.79    3.27
   3   1 -19   23.57    3.31
   3   1 -19   21.17    3.11
   3  -1 -19   19.39    3.13
   3   1 -18  117.17   12.38
   3  -1 -18  120.87   12.50
   3  -1 -18  116.63   12.40
   3   1 -18  119.02   12.39
   3   1 -17  121.85   12.89
   3  -1 -17  122.11   12.97
   3   1 -17  121.06   12.90
   3  -1 -17  132.46   12.97
   3  -1 -16   83.02    9.44
   3   1 -16   64.61    8.15
   3  -1 -16   76.77    8.06
   3   1 -16   75.97    7.99
   3  -1 -16   74.54    7.97
   3  -1 -15   12.27    1.89
  -3  -1  15    4.40    2.77
  -3   1  15   13.31    3.77
   3  -1 -15    6.89    2.38
   3   1 -15    8.80    1.84
   3  -1 -15   10.53    2.34
   3  -1 -15    7.24    1.85
   3   1 -15    7.44    1.73
   3  -1 -14   39.52    5.17
   3   1 -14   36.74    4.76
  -3   1  14   52.17    6.94
  -3  -1  14   39.19    6.39
   3  -1 -14   40.27    4.56
   3   1 -14   39.17    4.79
   3  -1 -14   46.78    5.80
   3  -1 -14   40.65    4.68
   3   1 -14   43.22    4.60
   3   1 -14   36.16    4.56
   3  -1 -14   39.91    4.60
   3  -1 -13  100.04   10.77
   3   1 -13   95.76   10.74
   3  -1 -13  101.27   10.73
   3   1 -13  108.73   11.10
  -3   1  13  113.59   12.70
  -3  -1  13  135.10   13.10
   3   1 -13  110.01   11.15
   3  -1 -13  118.34   11.95
   3  -1 -13  103.64   11.39
   3   1 -13  105.19   10.77
   3  -1 -12   29.88    3.34
   3  -1 -12   24.59    3.79
   3   1 -12   31.78    3.63
  -3  -1  12   31.26    4.83
  -3   1  12   25.10    4.54
   3  -1 -12   29.37    4.19
   3  -1 -12   27.05    3.33
   3   1 -12   27.23    3.35
   3  -1 -11    3.39    1.45
   3   1 -11    5.26    1.29
   3  -1 -11    2.18    1.49
  -3   1  11    7.75    1.49
  -3  -1  11    7.97    2.50
  -3   1  11    8.58    2.66
   3  -1 -10   10.43    1.79
  -3   1  10    7.50    1.62
   3   1 -10    9.82    1.70
   3  -1 -10    7.54    1.83
  -3   1  10    6.82    2.37
  -3  -1  10   13.78    2.79
   3   1  -9  353.17   34.70
  -3   1   9  360.74   34.56
   3  -1  -9  359.74   34.92
  -3   1   9  321.32   35.27
  -3  -1   9  398.25   35.56
   3  -1  -9  310.60   34.68
   3   1  -8  220.30   23.00
  -3   1   8  212.10   22.80
   3  -1  -8  239.52   23.16
  -3   1   8  256.77   23.69
  -3  -1   8  236.36   23.58
   3  -1  -8  236.71   23.03
   3   1  -7 1623.40  151.82
  -3   1   7 1547.25  151.51
  -3  -1   7 1554.61  152.13
  -3   1   7 1465.30  152.08
   3  -1  -7 1540.09  151.70
   3  -1  -7 1526.83  151.79
   3  -1  -6   -0.16    0.95
  -3   1   6    0.21    0.81
   3  -1  -6    1.51    1.14
   3   1  -6   -0.80    1.26
  -3   1   6   -0.27    1.38
  -3  -1   6   -0.28    1.32
  -3  -1   5   24.65    3.41
  -3   1   5   23.40    3.39
  -3   1   5   27.92    3.08
   3  -1  -5   27.87    3.21
  -3   1   5   32.24    3.25
   3  -1  -5   29.83    3.28
  -3   1   5   28.10    2.83
   3  -1  -4   61.65    6.74
   3   1  -4   59.76    6.73
  -3  -1   4   67.13    6.74
  -3   1   4   66.55    6.76
  -3   1   4   54.01    6.62
   3  -1  -4   74.02    6.70
  -3   1   4   65.44    6.59
  -3   1   3  169.21    3.85
   3  -1  -3  159.54    3.76
   3   1  -1    0.60    0.81
  -3  -1   1    0.09    0.57
  -3  -1   0  140.97    4.98
   3   1   0  160.32    4.94
  -3   1   0  146.84    5.06
   3   1   0  145.15    5.12
   3  -1   0  154.58    5.13
   3   1   1  274.79   32.91
   3  -1   1  344.80   33.04
  -3  -1  -1  327.95   32.81
   3   1   1  340.54   32.63
   3   1   1  347.56   32.73
   3   1   2  165.86   17.14
   3  -1   2  151.01   17.12
  -3  -1  -2  188.98   16.83
   3   1   2  169.22   16.57
   3   1   2  163.43   16.66
  -3  -1  -2  167.39   16.72
   3   1   3 2924.83    8.55
   3  -1   3 2969.86   21.25
   3   1   3 2903.06   21.10
  -3  -1  -3 2979.65   13.04
   3   1   4  381.49   35.21
   3  -1   4  348.44   35.94
   3   1   4  310.18   35.85
  -3  -1  -4  347.33   35.21
  -3  -1  -4  357.95   35.29
  -3  -1  -4  360.65   35.43
  -3  -1  -5   28.39    2.97
  -3  -1  -5   25.28    2.98
  -3  -1  -5   26.81    3.29
  -3  -1  -6   63.39    6.28
  -3  -1  -6   57.81    6.59
  -3  -1  -6   58.93    6.22
  -3  -1  -7   37.54    3.83
  -3  -1  -7   39.03    3.99
  -3   1  -7   33.03    4.25
  -3  -1  -7   29.49    4.29
  -3  -1  -8   21.98    2.28
  -3   1  -8   19.51    2.51
  -3  -1  -8   15.52    2.56
   3  -1   8   11.50    3.14
   3   1   8   13.64    3.11
  -3  -1  -8   15.30    1.87
  -3  -1  -9   15.84    2.03
   3  -1   9   13.14    3.17
   3   1   9   10.60    3.00
  -3  -1  -9   16.54    2.18
  -3   1  -9   10.81    2.02
  -3  -1  -9   14.15    2.61
  -3   1  -9   13.78    2.09
  -3  -1  -9   11.91    1.98
  -3  -1 -10  370.76   34.86
   3   1  10  348.62   35.67
   3  -1  10  358.87   35.81
  -3  -1 -10  336.85   34.00
  -3   1 -10  348.07   33.95
  -3   1 -10  334.42   33.99
  -3  -1 -10  322.71   33.96
  -3  -1 -10  349.82   34.09
  -3   1 -10  347.12   34.20
  -3   1 -11   60.67    6.78
  -3  -1 -11   65.59    7.55
   3  -1  11   70.59    8.63
   3   1  11   84.04    8.94
  -3  -1 -11   65.97    6.76
  -3   1 -11   60.22    6.61
  -3  -1 -11   57.36    6.62
  -3   1 -11   52.61    6.59
  -3   1 -11   59.82    6.66
  -3  -1 -11   65.79    6.74
   3   1  12   42.10    6.65
   3  -1  12   41.73    6.86
  -3   1 -12   48.09    5.12
  -3  -1 -12   45.29    5.88
  -3   1 -12   39.78    4.94
  -3  -1 -12   44.49    5.03
  -3  -1 -12   45.02    5.05
  -3   1 -12   41.72    4.93
  -3  -1 -13    7.20    2.41
  -3   1 -13   12.51    2.08
  -3  -1 -13   10.13    2.03
  -3  -1 -13   13.79    2.22
  -3   1 -13   10.02    1.94
  -3   1 -14   21.00    2.99
  -3  -1 -14   23.38    3.06
  -3   1 -14   17.45    2.81
  -3  -1 -14   20.98    3.14
  -3  -1 -14   20.05    2.84
  -3  -1 -15   60.07    6.58
  -3   1 -15   53.32    6.60
  -3  -1 -15   55.31    6.64
  -3  -1 -15   62.68    6.73
  -3   1 -15   59.47    6.55
  -3  -1 -16    1.72    1.63
  -3   1 -16   -0.30    1.45
  -3  -1 -16    1.83    1.64
  -3   1 -16    0.68    1.48
  -3  -1 -16   -0.69    1.46
  -3  -1 -17    5.11    1.90
  -3   1 -17    9.91    1.99
  -3  -1 -17    7.85    2.04
  -3  -1 -18    0.76    1.69
  -3   1 -18    4.67    1.89
  -3  -1 -18    1.39    1.32
  -3  -1 -19    2.36    1.78
  -3   1 -19    1.71    1.46
  -3  -1 -19   -0.36    1.68
  -3  -1 -20    0.37    1.71
  -3  -1 -20    1.19    1.70
  -3   1 -20    1.71    1.58
  -3  -1 -21   -1.12    1.73
  -3  -1 -21   -0.39    1.60
  -3   1 -21   -1.34    1.45
  -3  -1 -22    8.76    2.11
  -3  -1 -22    9.36    2.22
  -3   1 -22    6.67    1.83
  -3  -1 -23    3.81    1.77
  -3   1 -23    0.88    1.25
  -3  -1 -23   -0.35    1.47
  -3  -1 -24    3.18    1.62
  -3   1 -24    3.35    1.40
  -3  -1 -24    2.19    1.62
  -3  -1 -25    3.37    1.55
  -3   1 -25    0.64    1.14
  -3  -1 -25    4.62    1.44
   3   1  25    4.94    1.43
  -3  -1 -26    0.71    1.14
  -3  -1 -26    1.57    1.05
   3   1  26    0.92    1.00
  -3  -1 -27    6.47    1.31
  -3  -1 -27    4.38    1.16
   3  -3 -30   -0.16    0.81
  -3   3  30    0.16    0.84
   3   3 -29   -0.35    0.85
  -3   3  29    0.90    1.20
   3   3 -28    1.75    1.18
  -3   3  28    0.84    1.29
   3   3 -27    0.52    1.15
   3  -3 -27    1.65    1.28
   3  -3 -26    2.45    1.49
   3   3 -26    3.21    1.53
   3  -3 -25    0.66    1.35
   3   3 -25   -0.32    1.38
   3  -3 -25    0.37    1.68
   3  -3 -24    5.88    1.90
   3   3 -24    5.38    1.81
   3  -3 -24    4.34    1.98
   3  -3 -23   21.95    3.45
   3   3 -23   28.73    3.67
   3  -3 -23   21.94    3.60
   3  -3 -22    2.84    1.74
   3   3 -22   -0.35    1.61
   3  -3 -22    2.86    2.05
   3  -3 -21    4.03    2.00
   3  -3 -21    3.49    1.81
   3   3 -21    3.05    1.53
   3  -3 -20    5.76    1.88
   3  -3 -20    2.73    2.12
   3  -3 -20    2.23    1.29
   3   3 -20    4.90    1.78
   3  -3 -19    0.97    1.49
   3   3 -19    2.79    1.64
   3  -3 -19    1.49    1.73
   3  -3 -19    2.51    1.37
   3  -3 -18   10.10    2.10
   3  -3 -18    5.26    2.13
   3  -3 -18    6.34    1.61
  -3  -3  18   11.12    1.78
   3  -3 -17    1.08    1.15
   3  -3 -17    0.33    1.40
   3  -3 -17    0.57    1.26
  -3  -3  17    0.63    1.25
  -3  -3  16   38.76    4.32
   3  -3 -16   32.93    4.52
   3  -3 -16   40.06    4.46
   3  -3 -16   35.84    4.38
   3  -3 -15    1.66    1.38
   3  -3 -15    1.22    1.12
   3  -3 -15    1.99    1.13
  -3  -3  15    0.80    1.23
  -3   3  14   68.44    9.42
  -3  -3  14   57.02    9.46
   3  -3 -14   75.09    8.10
   3   3 -14   78.08    9.00
   3  -3 -14   77.12    8.20
  -3  -3  14   77.68    8.03
   3  -3 -14   81.68    8.16
   3  -3 -13   18.58    2.67
  -3  -3  13   22.78    4.21
  -3   3  13   14.54    3.54
   3  -3 -13   18.45    2.83
   3  -3 -13   19.69    3.33
  -3  -3  13   19.78    2.53
   3  -3 -13   28.40    2.93
  -3  -3  13   20.96    2.70
   3   3 -13   20.53    3.53
  -3   3  13   21.49    2.88
   3  -3 -12   23.12    2.81
  -3   3  12   24.26    2.97
   3  -3 -12   19.38    3.42
   3  -3 -12   22.77    2.93
  -3  -3  12   23.35    2.81
   3  -3 -12   22.23    2.86
  -3  -3  12   20.11    3.95
  -3   3  12   12.25    3.40
   3   3 -12   30.41    4.02
  -3  -3  12   20.88    2.68
   3  -3 -11  164.03   18.08
  -3   3  11  141.52   18.17
  -3  -3  11  175.22   18.67
   3   3 -11  182.43   18.49
  -3   3  11  171.96   17.53
  -3  -3  11  164.66   17.33
   3  -3 -11  192.27   17.48
   3  -3 -11  180.64   17.44
   3  -3 -11  170.53   17.35
   3  -3 -10  230.42   20.04
  -3  -3  10  201.62   20.23
  -3   3  10  161.11   19.81
  -3   3  10  195.53   19.22
  -3  -3  10  182.64   19.02
  -3   3   9   21.81    2.40
   3  -3  -9   18.98    3.35
  -3  -3   9   25.01    3.66
  -3   3   9   24.59    2.42
  -3   3   9   21.27    2.88
   3  -3  -8    0.41    1.36
  -3   3   8    1.89    0.89
  -3   3   8    2.58    1.43
  -3  -3   8   -0.41    1.31
  -3   3   8   -0.32    0.75
  -3   3   8   -0.61    1.08
  -3  -3   7    6.85    1.67
  -3   3   7    3.41    1.41
  -3   3   7    7.05    1.45
  -3   3   7    4.32    1.35
   3  -3  -7    6.77    1.85
  -3   3   6  344.84   37.76
  -3  -3   6  408.32   37.93
   3  -3  -6  384.39   38.21
  -3   3   6  394.13   37.96
  -3   3   6  378.34   38.00
  -3   3   5  752.11   63.43
  -3  -3   5  657.88   62.99
  -3   3   5  567.77   62.90
  -3   3   4  635.70   63.11
  -3   3   3 1227.04  121.03
  -3   3   2  228.31   23.43
  -3   3   1   12.93    2.65
   3   3   0  311.83   31.42
   3   3   1  500.35   50.70
   3   3   1  519.36   50.71
   3   3   2  166.28   17.31
   3  -3   2  178.80   17.36
   3   3   2  168.77   17.37
   3   3   2  174.62   17.59
   3   3   2  168.90   17.51
   3  -3   3  843.75   82.76
   3   3   3  984.24   82.92
   3   3   3  894.15   82.61
   3   3   3  871.68   82.73
   3   3   3  675.44   82.54
   3   3   4   54.93    6.68
   3  -3   4   60.35    6.77
   3   3   4   53.96    6.30
   3   3   4   63.45    6.37
   3   3   4   61.36    6.37
   3   3   5    7.68    1.27
   3  -3   5    9.60    2.06
   3   3   5   11.67    2.23
   3   3   5    8.67    1.36
   3   3   6   17.77    3.17
   3  -3   6   23.00    3.36
   3   3   6   17.49    2.15
   3   3   7  393.17   36.81
   3   3   7  352.84   36.65
   3   3   7  354.69   37.98
   3  -3   7  372.27   37.98
  -3  -3  -7  400.09   36.97
   3  -3   8  161.67   17.46
   3   3   8  153.37   17.49
   3   3   8  168.26   16.14
  -3  -3  -8  152.73   16.27
   3  -3   9   -0.30    1.04
  -3  -3  -9    1.73    1.21
  -3  -3  -9    1.42    1.06
  -3   3  -9    0.54    1.20
   3   3   9    1.18    0.72
   3  -3   9    2.11    1.19
  -3  -3  -9    2.54    1.12
   3  -3   9    0.77    1.66
   3  -3   9    2.93    1.84
   3   3   9    1.50    1.80
   3  -3  10   83.80    8.78
  -3  -3 -10   89.57    8.86
  -3   3 -10   82.39    8.82
  -3   3 -10   98.67   10.06
  -3  -3 -10   84.95    8.95
   3  -3  10   69.59   10.18
   3   3  10   73.80   10.28
   3  -3  10   87.67   10.61
   3   3  10   73.13   10.05
  -3  -3 -10   84.24    8.79
   3  -3  10   84.66    8.69
  -3  -3 -11   24.59    2.97
  -3   3 -11   22.07    2.98
  -3  -3 -11   19.65    2.89
   3  -3  11   24.44    4.67
   3   3  11   11.66    3.68
   3  -3  11   24.16    4.64
   3   3  11   23.22    4.44
  -3   3 -11   32.99    4.25
   3  -3  11   23.48    2.94
  -3  -3 -11   25.07    3.19
  -3  -3 -12    4.61    1.46
  -3   3 -12    5.39    1.46
  -3  -3 -12    4.14    1.41
  -3  -3 -12    3.99    1.40
   3  -3  12    3.52    1.49
  -3  -3 -13    8.01    1.68
  -3  -3 -13    6.82    1.93
  -3  -3 -13    7.46    1.76
  -3   3 -13    4.82    1.56
   3  -3  13    9.04    1.72
  -3  -3 -14   43.42    5.09
  -3  -3 -14   38.75    4.81
  -3   3 -14   42.57    4.87
  -3  -3 -14   40.95    4.84
   3  -3  14   39.05    4.70
  -3  -3 -15   60.36    7.63
   3  -3  15   78.84    7.61
  -3  -3 -15   70.70    7.94
  -3  -3 -16    7.29    1.93
  -3  -3 -16    7.17    2.22
  -3  -3 -17    2.54    1.58
  -3  -3 -17    0.79    1.72
  -3  -3 -18   30.05    4.15
  -3  -3 -18   33.23    4.51
  -3  -3 -19    2.04    2.12
  -3   3 -19    3.56    1.71
  -3  -3 -19    2.32    1.75
  -3  -3 -20   21.37    3.56
  -3   3 -20   22.95    3.51
  -3  -3 -20   25.15    3.34
  -3   3 -21   12.65    2.54
  -3  -3 -21   18.44    2.67
  -3   3 -22    0.32    1.44
  -3  -3 -22   -0.31    1.34
  -3   3 -23    0.29    1.28
  -3  -3 -23    2.00    1.32
  -3   3 -24    1.82    1.21
  -3  -3 -24    1.27    1.20
  -3   3 -25    0.22    1.01
  -3  -3 -25    1.29    1.06
  -3  -3 -26   -0.59    0.96
  -3   3 -26   -0.89    0.83
   3   3  26    0.20    0.98
  -3  -3 -27    2.16    0.85
   3  -5 -28    1.49    0.87
  -3   5  28   -0.59    0.99
   3  -5 -27    3.18    1.21
   3  -5 -26    1.52    1.24
   3   5 -25    0.19    1.00
   3  -5 -25    0.29    1.35
   3   5 -24   -0.22    1.05
   3  -5 -24   -0.64    1.44
   3   5 -23    3.21    1.59
   3  -5 -23    7.22    1.82
   3  -5 -22   -0.72    1.56
   3   5 -22    0.53    1.17
  -3  -5  22    0.42    1.15
   3  -5 -21   24.79    3.54
  -3  -5  21   33.02    3.33
   3  -5 -20    2.23    1.86
   3   5 -20   -0.28    1.21
  -3  -5  20    1.29    1.34
   3  -5 -19    0.37    1.74
  -3  -5  19   -1.08    1.32
   3   5 -19   -0.28    1.36
   3  -5 -18   16.77    2.66
  -3  -5  18   18.22    2.41
   3  -5 -18   13.66    2.57
   3   5 -17    0.26    1.17
   3  -5 -17    4.44    1.66
  -3  -5  17    0.41    1.20
   3  -5 -17    0.73    1.64
  -3  -5  17    1.94    1.38
   3  -5 -16    6.78    2.03
  -3  -5  16   11.02    2.02
   3  -5 -16   11.48    2.42
  -3  -5  16   13.43    2.20
   3  -5 -15    0.60    1.29
  -3  -5  15    0.65    1.31
   3  -5 -15    1.84    1.45
  -3  -5  15   -1.34    1.31
  -3  -5  14   27.76    3.74
  -3  -5  14   31.92    3.72
   3  -5 -14   29.95    3.80
  -3  -5  13    1.00    1.32
   3  -5 -13    3.09    1.34
  -3  -5  13   -0.21    1.13
  -3  -5  12   47.45    5.37
  -3  -5  12   53.61    5.58
   3  -5 -12   45.91    5.48
   3  -5 -11    5.72    1.54
  -3  -5  11    7.94    1.85
  -3  -5  11    8.99    1.70
   3  -5 -10   10.06    1.73
  -3  -5  10    7.51    1.68
  -3  -5  10    9.91    1.79
  -3   5   9    2.06    1.21
  -3  -5   9    2.50    1.24
  -3   5   9    1.98    1.53
  -3  -5   8   47.94    5.35
  -3  -5   8   44.14    5.30
  -3   5   8   40.40    5.92
  -3   5   8   55.51    6.13
  -3   5   8   60.20    6.15
  -3  -5   7    2.57    1.15
  -3   5   7    2.30    1.54
  -3  -5   7    2.69    1.20
  -3   5   7    2.10    1.62
  -3   5   7    1.57    1.66
   3  -5  -6    7.41    1.39
  -3  -5   6    7.49    1.57
  -3   5   6    6.60    2.01
   3  -5  -5    1.76    1.05
  -3  -5   5   -1.00    1.20
  -3  -5   5    1.15    1.00
  -3  -5   4  103.57   10.76
  -3   5   4  111.67   12.20
  -3  -5   4  108.20   10.79
   3  -5  -4  103.20   10.72
  -3  -5   3   23.54    2.83
   3  -5  -3   21.97    2.83
  -3  -5   3   22.45    2.79
   3   5  -3   20.29    3.81
   3  -5  -2    6.80    1.31
   3   5  -2    3.20    2.08
  -3   5   2    6.99    2.47
  -3  -5   2    5.79    1.29
   3  -5  -2    5.54    1.43
  -3  -5   2    3.57    1.27
  -3   5   1  292.93   24.59
   3  -5  -1  232.76   22.69
  -3  -5   1  228.43   22.61
   3   5  -1  216.10   23.93
  -3  -5   1  231.56   22.66
   3  -5  -1  208.07   22.68
  -3   5   0    6.80    2.37
   3   5   0    8.29    2.59
   3  -5   0    9.89    1.60
   3   5   0    2.96    2.10
  -3  -5   0    9.25    1.46
   3  -5   0    6.46    1.51
   3   5   1    0.62    1.73
  -3   5  -1    2.02    1.95
   3  -5   1   -0.17    1.11
   3   5   1    0.58    1.72
  -3  -5  -1   -0.77    1.01
   3  -5   2   10.87    1.98
   3  -5   2   14.09    2.10
  -3   5  -2   12.22    2.92
   3   5   2   12.16    2.80
  -3  -5  -2   12.97    1.77
   3   5   2   17.46    3.14
  -3  -5  -3   10.58    1.74
  -3  -5  -3    9.65    1.54
   3   5   3   14.36    2.60
   3  -5   3   10.07    1.86
   3   5   3   12.83    2.33
   3   5   3   13.11    2.68
   3   5   4    4.51    1.72
   3  -5   4    3.40    1.24
   3   5   4    1.33    1.27
   3  -5   4    2.90    1.46
   3   5   4    4.01    1.48
   3   5   5   24.72    3.40
   3   5   5   27.70    3.37
   3   5   5   22.86    3.19
   3  -5   5   22.67    2.96
  -3   5  -5   14.64    3.56
   3  -5   5   19.00    2.84
   3  -5   6   43.32    4.91
   3  -5   7   14.78    2.65
  -3  -5  -7   19.34    2.48
   3  -5   7   18.05    2.56
   3  -5   8    4.10    1.66
  -3  -5  -8    7.64    1.56
   3  -5   8    8.04    1.64
   3  -5   9    1.00    1.27
  -3  -5  -9    0.25    1.30
   3  -5   9    1.11    1.26
   3  -5  10   80.70    8.33
  -3  -5 -10   75.50    8.32
   3  -5  10   75.13    8.20
   3  -5  11   10.68    2.05
  -3  -5 -11   11.86    2.09
   3  -5  11   11.46    2.00
   3  -5  12    1.91    1.46
  -3  -5 -12    1.24    1.46
   3  -5  12    1.34    1.29
  -3  -5 -13  171.47   15.53
   3  -5  13  141.11   15.24
   3  -5  13  139.66   15.06
  -3  -5 -14  786.70   76.73
   3  -5  14  776.21   76.52
   3  -5  14  766.20   76.32
  -3  -5 -15  104.67   12.52
   3  -5  15  130.96   12.45
  -3  -5 -16    4.83    2.00
   3  -5  16    4.33    1.52
  -3  -5 -17   -0.38    1.56
   3  -5  17    2.59    1.30
  -3  -5 -18   -0.37    1.63
  -3   5 -18    0.91    1.36
   3  -5  18    0.96    1.23
  -3  -5 -19    0.72    1.47
   3  -5  19    1.47    1.33
  -3   5 -19    0.29    1.29
  -3  -5 -20   13.64    2.22
  -3   5 -20    5.70    2.05
  -3  -5 -21    4.41    1.63
  -3   5 -21    2.71    1.55
  -3  -5 -22    1.14    1.25
  -3   5 -22    0.21    1.09
  -3  -5 -23    1.98    1.15
  -3   5 -23   -0.35    0.93
  -3  -5 -24   14.48    2.18
  -3  -5 -25   -0.32    0.79
  -3   7  25    0.19    0.96
  -3  -7  23    0.60    0.86
  -3  -7  22    0.16    0.97
  -3  -7  21    7.26    1.51
  -3  -7  20    4.55    1.32
  -3  -7  19    8.15    1.82
  -3  -7  19    9.21    1.56
  -3  -7  18    4.83    1.31
  -3  -7  18    4.16    1.61
  -3  -7  17    7.00    1.61
  -3  -7  17    8.85    1.96
  -3  -7  16    4.66    1.46
  -3  -7  16    3.07    1.69
  -3  -7  15   34.45    4.12
  -3  -7  15   31.73    4.35
  -3  -7  14  244.31   24.52
  -3  -7  14  241.56   24.70
  -3  -7  13   90.60    9.89
  -3  -7  13   96.03   10.08
  -3  -7  12  189.40   19.32
  -3  -7  11    4.62    1.68
  -3  -7  10   27.28    3.55
  -3  -7  10   24.30    3.44
  -3  -7   9   29.29    3.70
  -3  -7   9   25.87    3.57
  -3  -7   8   -1.11    1.45
  -3  -7   7    5.37    1.56
   3  -7  -7    1.36    1.07
  -3  -7   6   -0.52    1.38
   3  -7  -6    2.22    1.17
  -3  -7   6   -0.25    1.24
  -3  -7   5    3.71    1.35
  -3  -7   5    2.96    1.39
   3  -7  -5    2.01    1.21
  -3  -7   4    2.11    1.27
  -3  -7   4    4.07    1.50
   3  -7  -4    2.37    1.36
  -3  -7   3   21.48    2.87
   3  -7  -3   20.60    2.73
  -3  -7   3   20.54    2.90
   3  -7  -3   21.86    2.90
   3  -7  -2   31.32    3.80
  -3  -7   2   32.34    3.84
   3  -7  -2   31.18    3.96
  -3  -7   2   34.24    3.93
  -3  -7   1   22.74    2.72
   3  -7  -1   20.06    2.81
   3  -7  -1   20.44    2.88
  -3  -7   1   17.96    2.75
  -3  -7   0    1.23    1.02
   3  -7   0    1.41    1.24
  -3  -7   0    3.29    1.25
   3  -7   0    0.77    1.37
   3  -7   1    2.24    1.26
  -3  -7  -1    1.36    1.21
   3  -7   1   -0.26    1.42
  -3  -7  -2   66.22    7.17
   3  -7   2   65.02    7.41
   3  -7   2   72.63    7.46
   3  -7   3    8.43    1.81
  -3  -7  -3    7.06    1.45
   3  -7   3    6.93    1.80
   3  -7   4    9.33    1.92
  -3  -7  -4    7.11    1.42
   3  -7   5   15.52    2.62
   3  -7   6   13.65    2.37
   3  -7   6    9.39    2.21
   3  -7   7    0.94    1.39
   3  -7   7   -0.59    1.54
   3  -7   8   25.06    3.64
   3  -7   8   23.69    3.33
   3  -7   9   19.35    2.96
   3  -7  10   97.30   11.57
   3  -7  10  117.24   11.47
   3  -7  11    1.33    1.68
   3  -7  11    0.28    1.33
   3  -7  12   35.43    4.42
   3  -7  12   31.20    4.07
   3  -7  13    0.32    1.55
   3  -7  13    1.48    1.42
   3  -7  14    0.61    1.58
   3  -7  14    2.93    1.42
   3  -7  15    2.57    1.65
  -3  -7 -15    3.38    1.36
   3  -7  15    1.58    1.16
   3  -7  16    0.17    1.01
   3  -7  16   -1.04    1.37
  -3  -7 -16    1.50    1.24
   3  -7  17    4.64    1.41
  -3  -7 -17    3.77    1.38
   3  -7  18    0.40    1.01
  -3  -7 -18    0.65    1.01
   3  -7  19    2.44    1.03
  -3  -7 -19    1.15    1.04
   3  -7  20    3.85    0.98
  -3  -9  20   -0.65    0.84
  -3  -9  19   -0.16    0.90
  -3  -9  18   -1.01    0.86
  -3  -9  18    0.76    1.04
  -3  -9  17    0.29    0.90
  -3  -9  17    1.31    1.18
  -3  -9  16   10.38    2.04
  -3  -9  16   11.00    1.73
  -3  -9  15    3.19    1.20
  -3  -9  14   10.48    1.87
  -3  -9  13    0.29    1.50
  -3  -9  13    0.98    1.33
  -3  -9  12    3.56    1.67
  -3  -9  12    2.07    1.60
  -3  -9  11    0.30    1.43
  -3  -9  11   -0.55    1.24
  -3  -9  10    9.09    2.20
  -3  -9  10   11.23    2.32
  -3  -9   9  109.91   11.65
  -3  -9   8   23.64    3.31
  -3  -9   8   19.43    3.15
  -3  -9   7   26.24    3.56
  -3  -9   7   23.78    3.42
  -3  -9   6   13.01    2.30
   3  -9  -6   11.93    1.92
  -3  -9   6    9.71    2.09
  -3  -9   5    2.27    1.53
   3  -9  -5    4.91    1.37
  -3  -9   5    4.67    1.62
   3  -9  -4    4.22    1.49
  -3  -9   4    5.04    1.75
  -3  -9   4    7.81    1.75
   3  -9  -3   10.27    2.23
  -3  -9   3   13.32    2.33
  -3  -9   3   15.10    2.23
   3  -9  -2    2.40    1.58
  -3  -9   2    2.11    1.43
  -3  -9   2    4.72    1.50
  -3  -9   1    3.24    1.55
   3  -9  -1    5.30    1.69
  -3  -9   1    9.61    1.61
   3  -9  -1    6.49    1.70
   3  -9   0    9.26    2.07
  -3  -9   0    8.67    1.83
   3  -9   0    6.28    1.71
  -3  -9  -1    1.73    1.25
   3  -9   1   -0.59    1.55
   3  -9   1    1.88    1.33
   3  -9   2    0.85    1.31
   3  -9   2   -1.51    1.69
  -3  -9  -2    0.59    1.13
   3  -9   3   26.19    3.62
  -3  -9  -3   26.02    3.24
   3  -9   3   31.53    3.83
   3  -9   4    6.65    1.91
   3  -9   4    7.35    2.02
   3  -9   5    5.86    1.94
   3  -9   5    1.23    1.84
   3  -9   6   -0.94    1.51
   3  -9   7   -0.63    1.58
   3  -9   8    0.31    1.49
   3  -9   8    0.87    1.51
   3  -9   9    7.92    2.01
   3  -9   9    4.44    1.72
   3  -9  10    0.26    1.35
   3  -9  10    0.30    1.38
   3  -9  11    1.19    1.36
   3  -9  12    0.21    1.12
   3  -9  13    2.21    1.14
   3  -9  13    1.71    1.40
   3  -9  14    2.44    1.09
   3  -9  14    4.18    1.40
   3  -9  15    0.24    0.76
   3  -9  15    0.38    0.99
   3  -9  16    0.16    0.93
   3  -9  17    9.30    1.42
  -3 -11  14    1.72    0.69
  -3 -11  14    1.42    0.71
  -3 -11  13   -0.71    0.78
  -3 -11  13    1.01    0.72
  -3 -11  12   -0.83    0.86
  -3 -11  12    1.67    0.88
  -3 -11  11   -1.20    0.94
  -3 -11  10    3.15    1.06
  -3 -11   9    1.39    0.99
  -3 -11   9   -0.48    1.01
  -3 -11   8    6.45    1.32
  -3 -11   8    6.17    1.33
  -3 -11   7    1.17    0.86
  -3 -11   7   -1.11    1.05
  -3 -11   6   14.21    1.77
  -3 -11   6    7.73    1.56
  -3 -11   5    2.18    1.08
  -3 -11   4    5.76    1.27
   3 -11  -3    0.65    0.81
  -3 -11   3   -1.58    1.06
   3 -11  -2    7.10    1.26
  -3 -11   2    4.42    1.25
   3 -11  -1    1.62    1.04
  -3 -11   1   -1.22    0.97
   3 -11   0    2.10    1.03
  -3 -11   0    2.16    0.95
   3 -11   1    1.64    1.09
   3 -11   2    0.75    1.03
   3 -11   3    2.24    1.09
   3 -11   3    2.61    1.14
   3 -11   4    8.07    1.64
   3 -11   4   10.67    1.68
   3 -11   5    2.48    1.13
   3 -11   5    0.35    1.06
   3 -11   6    0.17    0.94
   3 -11   6    0.87    1.01
   3 -11   7   -0.67    0.94
   3 -11   8    2.67    1.02
   3 -11   9    0.86    0.83
   3 -11   9    1.83    0.79
   3 -11  10    0.51    0.85
   3 -11  10   -0.10    0.76
   3 -11  11    2.28    0.75
   3 -11  11    1.89    0.70
   4   0 -30   20.05    2.64
  -4   0  29    0.64    1.00
   4   0 -29   -0.25    1.12
  -4   0  28   21.65    2.97
   4   0 -28   19.85    2.95
  -4   0  27   -0.31    1.47
   4   0 -27   -1.00    1.48
  -4   0  26    4.03    1.79
   4   0 -26    4.32    1.79
   4   0 -25    0.76    1.75
   4   0 -24    5.39    1.96
   4   0 -23    0.38    1.66
   4   0 -22    1.86    1.63
   4   0 -21    0.36    1.50
   4   0 -20   19.89    3.17
   4   0 -19    0.63    1.44
   4   0 -18    1.16    1.39
   4   0 -17    0.80    1.37
   4   0 -16   48.25    5.84
   4   0 -16   40.82    4.88
   4   0 -16   40.40    5.21
   4   0 -15   -1.06    1.35
   4   0 -15    1.09    1.23
   4   0 -14   89.97    9.36
   4   0 -14   83.91    9.03
   4   0 -13    0.35    1.11
   4   0 -13   -0.21    0.43
   4   0 -13    1.13    1.06
   4   0 -12   10.00    1.32
   4   0 -12   10.04    1.77
   4   0 -11    0.67    0.56
   4   0 -11   -0.45    0.76
   4   0 -10   36.04    4.10
   4   0 -10   35.43    3.82
   4   0  -9    0.33    0.65
  -4   0   9   -0.25    0.95
   4   0  -9    0.18    0.80
   4   0  -8  898.35   86.99
  -4   0   8  874.59   87.28
   4   0  -8  878.56   87.13
   4   0  -7   -0.19    0.71
  -4   0   7    1.00    1.16
   4   0  -7   -0.53    0.84
  -4   0   6   73.06    3.50
   4   0  -6   68.20    3.34
   4   0  -5    0.07    0.37
  -4   0   5    0.18    0.68
   4   0  -5    0.45    0.47
   4   0  -4    0.66    0.59
  -4   0   4 1580.05    8.10
  -4   0   3    0.18    0.50
   4   0  -3    0.05    0.34
  -4   0   3   -0.05    0.40
  -4   0   2 1461.97  117.47
  -4   0   2 1426.26  117.50
   4   0  -1   -0.11    0.49
  -4   0   1   -0.30    0.52
  -4   0   1    0.27    0.42
  -4   0   0  359.75   36.22
  -4   0   0  375.31   36.18
  -4   0  -1    0.32    0.56
  -4   0  -2    5.45    0.98
  -4   0  -3    0.09    0.74
  -4   0  -3   -0.10    0.72
  -4   0  -4 1317.62  125.29
  -4   0  -4 1240.29  125.28
  -4   0  -5    0.36    0.61
  -4   0  -5    0.73    0.72
  -4   0  -6 1049.63  104.08
  -4   0  -6 1072.23  104.09
  -4   0  -7    0.68    0.68
  -4   0  -7   -0.29    0.64
  -4   0  -8   43.56    4.80
  -4   0  -8   46.23    4.86
  -4   0  -9    0.54    1.12
  -4   0  -9   -0.35    0.78
  -4   0  -9    0.15    0.69
  -4   0 -10   68.83    7.70
  -4   0 -10   76.75    7.70
  -4   0 -11    1.99    0.97
  -4   0 -11    0.22    1.26
  -4   0 -12   98.76   10.39
  -4   0 -13   -0.54    1.42
  -4   0 -14    4.38    1.48
  -4   0 -15    0.32    1.51
  -4   0 -16    0.34    1.54
  -4   0 -16    0.65    1.49
  -4   0 -17   -1.06    1.64
  -4   0 -17   -0.35    1.67
  -4   0 -18    0.37    1.64
  -4   0 -18   -0.36    1.51
  -4   0 -19   -5.26    1.89
  -4   0 -19   -1.51    1.81
  -4   0 -20   23.21    3.44
  -4   0 -20   20.55    3.52
  -4   0 -21    2.18    1.73
  -4   0 -21    1.12    1.84
  -4   0 -22    2.05    1.34
  -4   0 -22    0.72    1.54
  -4   0 -23    0.31    1.35
  -4   0 -23   -1.00    1.50
   4   0  24    0.67    1.17
  -4   0 -24    1.10    1.17
  -4   0 -24    0.30    1.39
  -4   0 -25    3.32    1.29
  -4   0 -25   -0.91    1.13
  -4   0 -26    7.96    1.50
  -4   0 -26    6.03    1.36
  -4   0 -27    0.79    0.80
   4  -2 -31   -0.60    0.82
   4   2 -30    4.77    1.20
   4  -2 -30    2.50    1.14
  -4   2  30    4.63    1.29
   4  -2 -29    1.28    1.13
   4   2 -29    0.24    1.03
   4  -2 -29    1.30    1.23
  -4   2  29    0.26    1.21
   4  -2 -28    4.77    1.67
   4   2 -28    2.49    1.36
   4  -2 -28    1.22    1.41
  -4   2  28    4.84    1.62
   4   2 -27   13.05    2.49
   4  -2 -27   14.25    2.62
   4  -2 -27   14.12    2.54
   4   2 -26    5.72    1.63
   4  -2 -26    6.00    2.02
   4   2 -26    4.05    1.63
   4  -2 -26    6.40    2.07
   4  -2 -25   14.25    2.72
   4   2 -25   12.79    2.27
   4   2 -25   17.08    2.80
   4  -2 -25    9.26    2.40
   4   2 -24    2.69    1.53
   4  -2 -24    1.63    2.04
   4   2 -24   -1.09    1.63
   4  -2 -24    2.26    1.80
   4   2 -23    0.73    1.60
  -4  -2  23    0.32    1.40
   4   2 -23    0.61    1.30
   4  -2 -23    1.49    1.85
  -4  -2  22   14.58    2.57
   4   2 -22   12.74    2.42
   4  -2 -22   15.47    2.34
   4  -2 -22   13.82    2.52
   4   2 -22   13.52    2.80
  -4  -2  21   21.67    3.20
   4   2 -21   24.26    3.20
   4  -2 -21   25.29    3.14
   4   2 -21   20.81    3.26
   4  -2 -21   18.12    3.24
   4  -2 -20    0.66    1.38
   4   2 -20    5.48    1.75
   4   2 -20    0.85    1.35
  -4  -2  20    0.89    1.39
   4   2 -19   25.01    3.27
   4   2 -19   24.34    3.36
   4  -2 -19   22.53    3.32
   4   2 -18   11.84    2.16
   4  -2 -18   12.02    2.26
   4   2 -18   13.62    2.26
   4  -2 -17   23.07    3.17
   4  -2 -17   19.77    2.96
   4   2 -17   22.47    2.96
   4   2 -16    2.37    1.28
   4  -2 -16    1.04    2.39
   4  -2 -16    3.53    1.44
   4   2 -16    4.42    1.51
   4  -2 -16    6.51    1.58
  -4  -2  15  262.41   26.84
   4  -2 -15  276.47   27.09
   4   2 -15  281.63   27.03
   4  -2 -15  260.85   27.12
   4  -2 -15  282.75   29.16
  -4   2  15  254.93   28.95
  -4  -2  15  267.85   29.12
   4   2 -15  242.27   27.68
   4   2 -15  291.09   27.70
   4  -2 -15  296.85   28.16
  -4  -2  14  227.27   23.88
  -4   2  14  209.09   25.55
  -4  -2  14  247.73   25.99
   4  -2 -14  234.57   24.05
   4   2 -14  240.27   24.86
   4  -2 -14  217.34   25.64
   4   2 -14  252.95   24.70
  -4   2  14  254.55   24.63
   4  -2 -14  246.26   24.17
   4   2 -14  244.64   24.02
   4  -2 -14  291.98   25.30
   4  -2 -13  329.31   33.94
   4  -2 -13  399.00   35.03
   4  -2 -13  327.18   35.38
   4   2 -13  335.08   34.51
  -4   2  13  362.99   34.35
  -4  -2  13  367.30   35.71
  -4   2  13  296.61   35.17
   4  -2 -13  337.67   33.90
   4  -2 -12  150.53   14.40
   4  -2 -12  126.69   15.41
   4  -2 -12  157.90   15.27
  -4   2  12  137.87   14.56
   4   2 -12  152.87   15.02
   4  -2 -12  135.48   14.27
  -4   2  12  122.50   15.40
  -4  -2  12  144.90   15.74
  -4   2  11  110.00   13.63
  -4  -2  11  123.50   13.94
   4  -2 -11  122.31   13.68
   4   2 -11  119.18   13.22
  -4   2  11  131.73   12.86
   4  -2 -11  135.18   13.51
   4   2 -10  179.22   18.55
  -4   2  10  197.64   18.03
   4  -2 -10  171.50   18.44
  -4  -2  10  172.84   18.83
  -4   2  10  151.20   18.61
  -4   2   9    0.70    0.80
  -4   2   9   -0.42    1.46
  -4  -2   9   -0.90    1.53
   4   2  -9   -0.73    1.37
   4  -2  -9    0.69    1.28
  -4   2   8    8.17    1.34
  -4   2   8   10.32    1.88
  -4  -2   8    3.81    1.69
  -4   2   8    6.16    0.80
  -4   2   8    7.17    0.93
   4  -2  -8    8.76    1.87
  -4   2   7 1266.85  135.76
  -4  -2   7 1354.18  135.85
  -4   2   7 1480.72  135.71
   4  -2  -7 1361.13  135.79
  -4   2   7 1414.34  135.52
  -4   2   6 2085.38  208.58
  -4  -2   6 2016.47  208.58
  -4   2   6 2207.95  208.47
   4  -2  -6 2134.45  208.69
  -4   2   6 2173.31  208.57
  -4   2   5    8.98    1.82
   4  -2  -5    9.30    2.13
  -4  -2   5   11.85    1.75
  -4   2   5    7.63    1.70
  -4   2   5    7.32    1.79
  -4   2   4  638.69   65.75
   4  -2  -4  733.86   65.56
   4   2  -4  692.99   65.52
   4  -2  -4  556.45   65.74
  -4   2   3 1251.14  126.61
   4   2  -3 1312.36  126.25
   4  -2  -3 1289.92  126.25
   4  -2  -3 1267.35  126.64
  -4  -2   2   10.37    2.64
  -4   2   2  162.71    4.03
   4   2  -1  275.69   27.72
  -4  -2   1  287.92   27.45
  -4   2   1  267.19   27.43
   4   2   0 1635.93  154.06
  -4   2   0 1705.78  154.40
   4   2   0 1438.65  153.89
   4  -2   0 1591.86  153.93
   4  -2   1 5392.79  537.34
   4   2   1 5805.63  537.42
   4   2   1 5695.12  537.19
   4   2   1 5341.98  537.08
   4   2   1 5324.73  537.26
   4   2   2 5864.57  581.60
   4   2   2 5650.28  582.03
   4  -2   2 6267.46  582.12
   4   2   2 6103.95  581.72
   4   2   2 5914.59  581.61
   4   2   3  721.14   70.24
   4  -2   3  777.14   71.04
   4   2   3  624.97   70.84
   4   2   3  725.69   70.36
   4   2   4   -0.19    0.39
   4  -2   4    1.19    1.28
   4   2   4    0.40    1.54
   4   2   4    0.61    0.52
   4   2   5   95.43    9.98
   4  -2   5  107.04   11.09
   4   2   5   93.00   10.98
   4   2   5  102.92    9.95
   4   2   6   10.09    1.29
   4   2   6    5.84    2.02
   4  -2   6   10.70    2.40
  -4  -2  -7   61.55    6.40
   4   2   7   58.71    7.54
   4  -2   7   55.87    7.57
  -4  -2  -7   65.88    7.08
  -4  -2  -8    2.08    1.27
  -4  -2  -8    0.17    1.02
  -4   2  -8    0.85    1.09
  -4  -2  -8    1.01    0.70
   4   2   8   -0.68    1.78
   4  -2   8    1.40    1.82
  -4  -2  -8   -0.45    1.52
   4   2   9  161.49   17.06
   4  -2   9  169.59   17.25
  -4  -2  -9  127.95   15.21
  -4  -2  -9  165.18   15.56
  -4   2  -9  150.18   15.43
  -4  -2  -9  163.01   15.47
  -4  -2  -9  169.69   16.52
  -4   2  -9  179.35   16.32
  -4  -2 -10   29.31    3.80
  -4   2 -10   31.55    3.81
  -4  -2 -10   36.53    3.99
   4  -2  10   39.23    5.60
   4   2  10   30.88    5.35
  -4  -2 -10   27.39    3.69
   4  -2  10   31.45    3.73
  -4  -2 -10   30.30    4.84
  -4   2 -10   35.73    4.42
  -4   2 -10   36.09    3.79
  -4   2 -11    0.94    1.21
  -4  -2 -11    2.07    1.74
  -4   2 -11    4.35    1.61
  -4   2 -11    2.34    1.23
  -4  -2 -11    3.29    1.39
   4  -2  11    1.00    1.77
   4   2  11   -0.95    2.18
  -4  -2 -11    1.82    1.21
  -4  -2 -11    0.25    1.37
   4  -2  11    1.38    1.13
  -4  -2 -12   33.47    4.08
  -4   2 -12   34.18    3.75
  -4  -2 -12   32.38    3.75
   4  -2  12   30.50    3.64
  -4  -2 -12   28.27    3.82
  -4   2 -12   26.36    3.78
  -4   2 -13   32.64    4.18
  -4  -2 -13   39.02    4.30
  -4  -2 -13   40.05    4.42
  -4   2 -13   31.96    4.28
  -4  -2 -14    0.53    1.32
  -4   2 -14    0.48    1.32
  -4  -2 -14    0.31    1.41
  -4   2 -14   -1.54    1.42
  -4  -2 -15   29.66    4.15
  -4   2 -15   36.19    4.17
  -4   2 -15   32.41    4.32
  -4  -2 -15   38.56    4.53
  -4  -2 -16    5.50    1.79
  -4   2 -16    7.03    1.73
  -4   2 -16   10.56    2.06
  -4  -2 -16    4.96    1.86
  -4   2 -17    2.52    1.34
  -4  -2 -17    1.95    1.52
  -4  -2 -18   14.87    2.82
  -4   2 -18   12.27    2.23
  -4   2 -18   12.71    2.61
  -4  -2 -18   14.90    2.65
  -4  -2 -19    9.74    2.39
  -4   2 -19    6.83    1.74
  -4  -2 -19   11.14    2.16
  -4  -2 -20    5.20    1.93
  -4   2 -20    3.60    1.44
  -4   2 -20    2.55    1.86
  -4  -2 -20   -0.70    1.52
  -4  -2 -21    2.69    1.65
  -4  -2 -21   -0.69    1.72
  -4   2 -21    3.89    1.70
  -4   2 -21    3.39    1.32
  -4   2 -22   12.98    2.50
  -4  -2 -22   12.18    2.55
  -4  -2 -22   13.27    2.44
  -4   2 -23    4.56    1.60
  -4  -2 -23    2.27    1.57
  -4  -2 -23    5.56    1.63
  -4   2 -24    0.80    1.26
  -4  -2 -24    1.98    1.13
  -4  -2 -24    1.38    1.39
  -4   2 -25   -0.23    1.13
  -4  -2 -25    0.48    1.07
  -4  -2 -25    1.41    1.18
  -4   2 -26    2.58    1.06
  -4  -2 -26    0.37    0.92
  -4  -2 -26   -0.19    0.96
   4   2  26    0.33    0.86
  -4   2 -27    5.40    1.02
   4  -4 -29    2.00    1.00
  -4   4  29   -0.46    1.08
   4   4 -28    1.39    1.06
   4  -4 -28    1.98    1.22
  -4   4  28    3.64    1.55
   4   4 -27   -0.21    1.07
   4  -4 -27    0.58    1.28
   4   4 -26   -1.00    1.22
   4  -4 -26   -0.66    1.32
   4   4 -25   -0.83    1.27
   4  -4 -25    1.82    1.42
   4  -4 -25    1.08    1.44
   4   4 -24    0.90    1.31
   4  -4 -24    0.33    1.38
   4  -4 -24   -0.38    1.58
   4  -4 -23    1.38    1.56
   4  -4 -23    0.79    1.64
   4   4 -22    1.26    1.43
   4  -4 -22    1.42    1.50
   4  -4 -22    1.20    1.76
  -4  -4  21    2.08    1.36
   4  -4 -21   -0.36    1.47
   4  -4 -21   -0.79    1.70
   4   4 -21    1.25    1.36
   4  -4 -21    0.29    1.25
   4   4 -20   19.17    2.64
   4  -4 -20   12.39    2.42
   4  -4 -20   11.04    2.78
   4  -4 -20   15.49    2.96
   4   4 -19   10.76    2.07
   4  -4 -19    6.93    2.04
   4  -4 -19   11.73    2.05
   4  -4 -19    8.18    2.26
  -4  -4  19    7.56    1.81
   4   4 -18   -0.27    1.30
   4  -4 -18    0.31    1.34
   4  -4 -18   -0.66    1.38
   4  -4 -18    0.35    1.59
  -4  -4  18   -0.25    1.32
   4  -4 -17   15.34    2.42
   4  -4 -17   10.94    2.10
   4  -4 -17   10.57    2.35
  -4  -4  17    9.95    2.06
  -4  -4  16    1.45    1.38
   4  -4 -16    3.19    1.50
   4  -4 -16    0.90    1.38
  -4  -4  16    4.09    1.28
   4  -4 -16    1.53    1.50
  -4  -4  15   43.01    5.00
   4  -4 -15   48.40    5.26
   4  -4 -15   41.35    5.21
  -4  -4  15   51.60    5.27
   4  -4 -15   43.80    5.26
  -4  -4  14   19.06    2.67
   4  -4 -14   20.45    2.72
  -4  -4  14   17.99    2.58
   4  -4 -14   22.40    2.85
   4  -4 -14   17.87    2.69
   4  -4 -13    6.84    1.68
  -4  -4  13    8.20    1.71
   4  -4 -13    8.28    1.62
  -4   4  13    7.76    2.73
  -4  -4  13    7.94    1.52
  -4   4  13    6.72    2.24
   4  -4 -13    7.48    1.69
   4   4 -12   60.66    7.09
  -4   4  12   49.03    5.61
   4  -4 -12   50.17    5.43
  -4   4  12   39.87    6.18
  -4  -4  12   50.85    6.73
  -4  -4  12   47.99    5.42
  -4  -4  12   51.20    5.40
   4  -4 -12   46.95    5.50
   4  -4 -12   49.12    5.48
  -4  -4  11   17.58    2.51
  -4   4  11   20.49    2.74
   4  -4 -11   20.84    2.59
  -4  -4  11   15.82    2.45
  -4  -4  11   25.87    3.84
  -4   4  11   19.78    3.31
   4  -4 -11   19.59    2.57
   4  -4 -11   17.26    2.55
  -4   4  10   50.98    5.02
  -4   4  10   46.01    5.39
   4  -4 -10   45.85    5.08
   4  -4 -10   45.27    5.06
  -4   4  10   42.80    5.75
  -4  -4  10   55.15    6.24
  -4  -4  10   47.71    5.09
  -4  -4  10   43.21    5.08
   4  -4 -10   44.89    5.22
  -4   4   9   52.81    6.16
   4  -4  -9   50.38    5.59
  -4  -4   9   57.74    6.27
  -4   4   9   50.00    6.03
  -4   4   9   54.98    5.98
  -4   4   9   49.53    5.75
  -4  -4   9   47.43    5.45
  -4  -4   9   49.23    5.44
  -4   4   8   53.20    6.16
   4  -4  -8   51.05    5.54
  -4   4   8   51.30    6.02
  -4  -4   8   49.04    5.43
  -4   4   7   -0.43    1.57
  -4  -4   7    1.45    1.10
  -4   4   7    0.41    1.39
   4  -4  -7    0.37    1.00
  -4  -4   7    0.70    1.08
  -4   4   6  161.86   17.04
  -4  -4   6  171.10   16.24
  -4   4   6  201.87   17.36
  -4  -4   6  144.44   16.19
  -4   4   5  310.00   31.31
  -4  -4   5  314.52   31.30
  -4   4   4 1028.12  102.01
  -4   4   3  123.92   13.68
  -4   4   2   24.93    3.95
  -4   4   1    1.13    1.84
   4   4  -1    2.83    1.68
  -4   4   0    3.96    2.04
   4   4   0    4.63    1.73
   4   4   0    9.92    2.20
   4   4   1    0.44    1.22
   4   4   1    0.45    1.61
   4  -4   1    0.19    0.47
   4   4   1    0.99    0.53
   4   4   2  134.52   11.89
   4   4   2  120.07   11.39
   4   4   2  124.71   11.69
   4  -4   2  117.75   11.05
   4   4   2   84.02   10.83
  -4   4  -2   97.81   11.89
   4   4   3  143.91   13.24
   4   4   3  129.82   12.97
  -4   4  -3  101.45   13.36
   4   4   3  135.90   12.89
   4  -4   3  124.35   12.83
   4   4   3  108.18   12.61
  -4  -4  -4  133.34   13.22
   4   4   4  105.08   13.40
   4  -4   4  126.35   13.70
   4   4   4  132.95   13.67
   4  -4   4  116.67   13.53
   4   4   4  140.12   13.51
   4   4   4  135.63   13.47
   4   4   4  157.44   13.76
   4   4   5    6.39    1.38
  -4  -4  -5   11.26    1.78
   4   4   5   10.17    1.68
   4  -4   5    9.78    2.10
   4  -4   5    6.86    1.92
   4   4   5    5.88    1.70
   4   4   5    8.92    1.91
  -4  -4  -6    7.21    1.63
   4   4   6    9.07    1.39
   4  -4   6    3.05    1.72
   4   4   6    6.69    2.13
   4  -4   6    9.79    2.27
   4   4   6   10.34    1.99
   4   4   6   11.01    1.47
   4   4   7  269.21   31.87
   4  -4   7  324.72   32.49
   4   4   7  310.57   32.37
   4  -4   7  315.53   32.35
   4  -4   7  319.71   31.26
  -4  -4  -7  327.80   31.31
   4  -4   8   41.02    6.01
   4   4   8   44.04    6.10
   4  -4   8   39.36    5.90
   4   4   8   30.12    5.31
   4  -4   8   44.04    4.85
   4  -4   8   42.47    4.85
  -4  -4  -8   52.05    5.03
   4  -4   9    4.38    1.40
   4  -4   9    5.07    1.42
  -4  -4  -9    5.97    1.67
   4   4   9    7.73    2.24
  -4  -4 -10   54.31    5.82
  -4   4 -10   51.60    5.53
  -4  -4 -10   43.01    5.43
   4  -4  10   54.30    5.55
   4  -4  10   49.56    5.61
  -4  -4 -10   50.16    5.59
  -4  -4 -11   10.06    1.93
   4  -4  11    7.59    1.81
  -4  -4 -11   11.21    2.10
   4  -4  11    6.99    1.68
  -4  -4 -11    8.69    1.70
  -4   4 -11    8.59    1.64
   4  -4  12   -0.20    1.09
  -4  -4 -12    3.05    1.55
  -4  -4 -12    0.32    1.51
   4  -4  12   -0.24    1.30
  -4  -4 -13    1.19    1.52
  -4  -4 -13    3.07    1.75
   4  -4  13    4.27    1.43
  -4  -4 -14   20.86    3.13
   4  -4  14   25.54    3.08
  -4  -4 -14   17.74    3.28
  -4  -4 -15  336.35   32.21
  -4  -4 -15  296.04   32.27
   4  -4  15  322.18   31.96
  -4  -4 -16    7.69    2.06
   4  -4  16   10.64    1.95
  -4  -4 -16    7.48    2.31
  -4  -4 -17    1.00    1.37
   4  -4  17    0.48    1.34
  -4  -4 -17    2.01    1.86
  -4   4 -18   38.43    4.55
  -4  -4 -18   26.50    4.51
  -4  -4 -18   37.73    4.44
  -4   4 -19   13.63    2.51
  -4  -4 -19   12.56    2.68
  -4  -4 -19   16.69    2.51
  -4   4 -20    3.50    1.48
  -4  -4 -20    2.07    1.48
  -4  -4 -20    0.37    1.70
  -4  -4 -21    3.76    1.39
  -4  -4 -21    0.35    1.51
  -4   4 -21    3.55    1.52
  -4  -4 -22    3.55    1.39
  -4  -4 -22    5.35    1.71
  -4   4 -22    1.33    1.46
  -4  -4 -23    3.03    1.36
  -4   4 -23    1.16    1.28
  -4  -4 -24    2.33    1.26
  -4   4 -24   -0.57    1.04
  -4   4 -25    0.29    0.77
  -4  -4 -25    0.93    0.89
  -4   6  27   -1.38    0.96
   4  -6 -26   -0.18    0.88
   4  -6 -25    2.65    1.18
   4  -6 -24   15.89    2.45
   4  -6 -23    0.84    1.24
  -4  -6  23    0.35    1.03
   4  -6 -22    0.90    1.46
  -4  -6  22    2.51    1.21
   4  -6 -21   -0.31    1.26
  -4  -6  21    1.91    1.29
   4  -6 -20    0.32    1.54
  -4  -6  20    0.26    1.22
  -4  -6  19   82.84    7.97
   4  -6 -19   68.55    8.25
  -4  -6  19   70.49    8.19
   4  -6 -18    2.55    1.46
  -4  -6  18    1.15    1.46
  -4  -6  18    0.82    1.17
   4  -6 -17   11.78    2.25
  -4  -6  17   11.21    2.44
  -4  -6  17   11.35    1.98
  -4  -6  16    7.47    1.73
   4  -6 -16    8.60    1.88
  -4  -6  16    9.20    2.11
  -4  -6  15    1.43    1.36
   4  -6 -15    1.68    1.31
  -4  -6  15    2.35    1.54
  -4  -6  14   20.50    2.85
   4  -6 -14   21.92    2.90
  -4  -6  14   17.59    2.97
  -4  -6  13   -0.24    1.29
  -4  -6  13    1.96    1.55
  -4  -6  12    3.82    1.46
  -4  -6  12    0.27    1.54
  -4  -6  11   59.86    6.56
  -4  -6  10   -0.69    1.32
  -4  -6   9   41.79    4.83
  -4  -6   9   42.08    4.91
  -4  -6   8    4.58    1.45
  -4  -6   8    5.66    1.64
   4  -6  -7    1.39    1.07
  -4  -6   7    3.06    1.34
   4  -6  -6   -0.84    1.07
  -4  -6   6    0.21    1.24
  -4   6   6   -0.73    2.03
  -4  -6   6    1.04    1.08
  -4  -6   5    2.79    1.31
   4  -6  -5    3.59    1.31
  -4  -6   5    3.18    1.35
  -4  -6   4    1.36    1.17
   4  -6  -4    1.71    1.22
  -4  -6   4    2.26    1.25
   4  -6  -4    1.40    1.02
   4   6  -3    2.64    2.24
   4  -6  -3    4.27    1.29
  -4  -6   3    5.67    1.33
  -4  -6   3    5.42    1.42
   4  -6  -3    4.20    1.39
  -4  -6   2  348.65   32.11
   4  -6  -2  308.70   32.10
  -4  -6   2  321.96   32.12
   4  -6  -2  297.83   32.15
   4   6  -2  406.44   34.54
  -4  -6   1   11.50    2.06
   4   6  -1   14.55    3.54
   4   6  -1   10.53    3.00
  -4  -6   1   17.50    2.14
   4  -6  -1   17.59    2.35
   4  -6  -1   19.34    2.46
  -4  -6   0   -0.71    0.92
   4   6   0    0.72    1.89
   4  -6   0    0.42    1.19
   4   6   0    1.65    2.30
  -4  -6   0   -0.49    1.00
   4  -6   0    2.66    1.62
   4   6   1   -0.70    1.83
   4  -6   1    1.32    1.35
   4   6   1    1.52    1.65
  -4  -6  -1    0.47    0.99
   4  -6   1    1.82    1.42
   4  -6   2    2.08    1.27
  -4  -6  -2    1.18    0.97
   4   6   2   -0.67    1.75
   4  -6   2   -0.94    1.36
   4  -6   3    0.24    1.46
  -4  -6  -3    0.27    0.96
   4  -6   4    9.57    1.87
   4  -6   4    6.91    2.02
   4  -6   5    5.00    1.67
   4  -6   5    2.28    1.50
   4  -6   6   10.95    2.33
   4  -6   6   16.05    2.35
   4  -6   7   41.37    4.91
   4  -6   8    2.94    1.66
   4  -6   8    2.39    1.47
   4  -6   9   49.39    4.92
   4  -6   9   40.97    4.88
  -4  -6  -9   33.58    4.68
   4  -6  10    2.89    1.54
   4  -6  10    3.68    1.64
  -4  -6 -10    3.30    1.56
   4  -6  11   14.10    2.52
  -4  -6 -11   14.26    2.57
   4  -6  11   19.53    2.80
  -4  -6 -12    8.55    2.09
   4  -6  12    8.64    1.89
   4  -6  12    9.90    2.08
   4  -6  13    5.16    1.47
   4  -6  13    7.32    1.90
  -4  -6 -14   20.36    2.96
   4  -6  14   16.23    2.57
   4  -6  14   18.11    2.82
  -4  -6 -15    0.98    1.43
   4  -6  15    0.28    1.33
   4  -6  15   -0.59    1.18
  -4   6 -16    0.26    1.15
  -4  -6 -16    0.32    1.41
   4  -6  16    0.53    1.38
  -4  -6 -17    6.86    1.80
   4  -6  17   10.10    1.84
  -4  -6 -18    1.18    1.37
   4  -6  18    1.69    1.06
  -4   6 -18    0.68    1.18
   4  -6  19    0.87    0.98
  -4   6 -19    0.41    1.09
  -4  -6 -20   -0.75    1.14
  -4  -6 -21    0.87    1.13
  -4  -6 -22   -0.18    0.99
  -4  -8  23    0.57    0.67
  -4  -8  22    0.13    0.79
  -4  -8  21    3.04    1.08
  -4  -8  20    2.42    1.21
  -4  -8  19   -0.84    1.05
  -4  -8  19    0.92    1.20
  -4  -8  18    0.77    1.31
  -4  -8  18    0.17    1.01
  -4  -8  17    1.40    1.36
  -4  -8  17    3.37    1.25
  -4  -8  16    2.97    1.54
  -4  -8  16    5.11    1.41
  -4  -8  15    1.55    1.66
  -4  -8  15    1.23    1.43
  -4  -8  14   -0.26    1.54
  -4  -8  13   -1.38    1.48
  -4  -8  12   49.11    5.78
  -4  -8  12   47.48    5.62
  -4  -8  11    9.89    2.46
  -4  -8  11   12.34    2.40
  -4  -8  10   40.52    4.80
  -4  -8  10   34.96    4.61
  -4  -8   9   29.25    4.00
  -4  -8   8    3.31    1.83
  -4  -8   7    3.80    1.72
  -4  -8   7    6.82    1.90
   4  -8  -7    4.13    1.40
  -4  -8   6    5.34    1.82
  -4  -8   6    7.56    1.85
   4  -8  -6    4.52    1.44
  -4  -8   5   40.83    5.55
  -4  -8   5   50.65    5.67
   4  -8  -5   54.86    5.55
  -4  -8   4   -0.27    1.43
   4  -8  -4    0.25    1.24
  -4  -8   4    1.27    1.29
   4  -8  -3   28.16    3.40
  -4  -8   3   27.50    3.57
   4  -8  -3   24.82    3.52
  -4  -8   3   26.49    3.40
   4  -8  -2   10.79    1.93
  -4  -8   2    7.73    1.93
   4  -8  -2   10.50    1.98
  -4  -8   2    8.83    1.83
   4  -8  -1    8.85    2.17
  -4  -8   1   13.54    2.27
   4  -8  -1   17.79    2.58
  -4  -8   1   13.72    2.10
   4  -8   0   10.21    1.94
   4  -8   0    6.48    1.93
  -4  -8   0    6.69    1.65
   4  -8   1   27.15    3.66
   4  -8   1   24.82    3.73
  -4  -8  -1   31.94    3.51
   4  -8   2   12.11    2.38
  -4  -8  -2   10.69    1.97
   4  -8   3    3.06    1.47
   4  -8   3    2.81    1.76
  -4  -8  -3    5.69    1.34
   4  -8   4   25.57    3.50
   4  -8   5    9.72    2.23
   4  -8   6   16.89    3.09
   4  -8   6   23.16    3.28
   4  -8   7   -0.32    1.48
   4  -8   7   -0.34    1.61
   4  -8   8    1.25    1.56
   4  -8   8    1.02    1.79
   4  -8   9   44.24    5.31
   4  -8  10    1.43    1.51
   4  -8  11   11.06    2.43
   4  -8  11    6.71    1.92
   4  -8  12    0.31    1.47
   4  -8  12    0.98    1.34
   4  -8  13    0.58    1.43
   4  -8  13    0.66    1.26
   4  -8  14   -0.27    1.42
   4  -8  14    1.68    1.09
   4  -8  15    0.24    1.19
   4  -8  15    1.51    0.98
   4  -8  16    3.10    1.19
   4  -8  17    1.73    1.03
   4  -8  18    0.54    0.82
  -4 -10  18    9.37    1.42
  -4 -10  17   -1.05    0.82
  -4 -10  16    4.76    1.08
  -4 -10  15    1.53    1.17
  -4 -10  15    1.90    1.06
  -4 -10  14   -0.41    1.13
  -4 -10  14    1.34    1.00
  -4 -10  13    8.37    1.68
  -4 -10  13    8.57    1.60
  -4 -10  12    0.46    1.18
  -4 -10  12    4.03    1.30
  -4 -10  11    1.66    1.25
  -4 -10  10   12.81    2.10
  -4 -10   9    9.48    1.77
  -4 -10   9    4.88    1.63
  -4 -10   8    2.65    1.20
  -4 -10   8    1.18    1.42
  -4 -10   7   15.83    2.39
  -4 -10   7   15.90    2.45
  -4 -10   6   -0.23    1.13
  -4 -10   6    0.24    1.23
  -4 -10   5   22.91    2.78
   4 -10  -5   17.15    2.57
  -4 -10   5   21.78    2.83
  -4 -10   4    6.04    1.50
   4 -10  -4    6.37    1.41
  -4 -10   4    4.18    1.42
  -4 -10   3    2.23    1.22
   4 -10  -3    1.09    1.10
  -4 -10   2    1.26    1.13
   4 -10  -2    0.23    1.28
  -4 -10   1    2.55    1.16
   4 -10  -1    0.49    1.25
   4 -10   0    2.81    1.53
   4 -10   0    3.39    1.29
  -4 -10   0    5.40    1.29
   4 -10   1    3.94    1.61
   4 -10   1    0.92    1.19
  -4 -10  -1    1.61    1.10
   4 -10   2   -0.24    1.24
   4 -10   2   -1.86    1.50
   4 -10   3    3.53    1.48
   4 -10   3    0.26    1.40
   4 -10   4    8.50    1.78
   4 -10   4    5.50    1.82
   4 -10   5   34.17    3.67
   4 -10   5   22.15    3.46
   4 -10   6   29.98    3.78
   4 -10   7    5.49    1.55
   4 -10   8    4.33    1.35
   4 -10   8    3.49    1.40
   4 -10   9    1.14    1.10
   4 -10   9    1.79    1.26
   4 -10  10   -0.21    1.15
   4 -10  10    1.59    1.05
   4 -10  11    5.20    1.40
   4 -10  11    3.22    1.15
   4 -10  12    0.51    0.83
   4 -10  13    1.67    0.72
   4 -10  14    1.10    0.74
   5  -1 -31   -0.20    0.95
   5   1 -31    1.14    0.96
   5  -1 -31    0.37    0.92
  -5   1  31   -1.23    0.85
   5  -1 -30    1.45    1.17
   5  -1 -30   -0.50    1.20
   5   1 -30   -0.95    1.18
  -5   1  30    1.53    1.01
   5   1 -29    0.70    1.16
   5  -1 -29    0.30    1.43
   5   1 -29    1.41    1.38
  -5   1  29    0.54    1.20
   5  -1 -29   -0.29    1.26
   5  -1 -28    2.34    1.63
   5   1 -28    1.59    1.52
  -5  -1  28    2.25    1.30
  -5   1  28    1.87    1.50
   5  -1 -28    0.33    1.51
   5   1 -28    3.34    1.42
   5   1 -27   16.00    2.70
   5  -1 -27   10.17    2.54
  -5  -1  27   13.03    2.43
   5   1 -27   15.69    2.51
   5  -1 -27   16.78    2.77
  -5  -1  26    1.97    1.56
   5   1 -26    2.95    1.77
   5  -1 -26    0.38    1.66
   5   1 -26    0.34    1.39
   5  -1 -26    2.71    1.82
  -5  -1  25   10.10    2.04
   5   1 -25    6.06    2.05
   5  -1 -25    3.91    2.08
   5  -1 -25    4.40    2.05
   5   1 -25    6.38    1.89
   5  -1 -24    2.01    1.80
   5   1 -24    0.36    1.48
   5   1 -24    1.14    1.72
   5  -1 -24    1.17    1.74
  -5  -1  24    2.84    1.85
   5  -1 -23   10.65    2.20
   5   1 -23    7.08    2.21
   5   1 -23    6.78    1.98
   5  -1 -23    5.95    2.12
   5  -1 -22    5.11    1.90
   5   1 -22    5.73    1.86
   5  -1 -22    3.83    1.89
   5   1 -22    6.24    1.84
   5  -1 -21    1.46    1.69
   5  -1 -21    1.03    1.71
   5   1 -21    0.34    1.41
   5   1 -21    2.65    1.63
   5  -1 -20   26.70    3.41
   5   1 -20   20.90    3.05
   5   1 -20   17.96    2.98
   5  -1 -20   18.97    3.08
   5  -1 -19   53.20    6.27
   5   1 -19   61.96    6.28
   5  -1 -19   51.20    6.29
   5   1 -19   52.63    6.22
   5   1 -18    0.27    1.32
   5   1 -18    0.27    1.29
   5  -1 -18    0.88    1.36
   5  -1 -17   65.95    7.50
   5   1 -17   71.50    7.49
   5   1 -17   73.96    7.49
   5  -1 -17   67.43    7.49
   5   1 -17   63.37    7.77
   5  -1 -16   51.88    7.22
   5   1 -16   55.34    6.44
   5   1 -16   56.41    6.16
   5  -1 -16   56.59    6.15
  -5   1  16   58.42    8.22
  -5  -1  16   46.18    7.86
   5   1 -16   57.17    6.16
   5  -1 -16   56.33    6.19
   5  -1 -16   55.56    6.89
   5   1 -15    2.01    1.11
   5   1 -15    3.02    1.25
   5  -1 -15    2.64    1.28
  -5   1  15    5.85    3.00
  -5  -1  15    1.95    2.35
   5  -1 -15    1.96    1.96
   5   1 -15    4.30    1.35
   5  -1 -15    1.53    1.50
   5   1 -14  673.64   65.85
  -5   1  14  615.34   67.23
  -5  -1  14  665.31   67.39
   5  -1 -14  649.31   65.50
   5   1 -14  655.49   65.50
   5   1 -14  698.00   65.88
   5  -1 -14  690.52   66.69
   5  -1 -14  676.11   66.33
   5  -1 -13  142.64   14.15
   5  -1 -13  127.25   13.03
   5  -1 -13  116.15   13.65
   5   1 -13  125.21   13.37
   5   1 -13  127.10   13.34
  -5   1  13  142.96   13.67
  -5   1  13  123.90   14.56
  -5  -1  13  125.87   14.60
   5  -1 -12   88.00   10.37
  -5  -1  12   99.29   11.27
  -5   1  12   87.37   11.10
  -5   1  12  110.53   10.35
   5   1 -12   92.35   10.12
   5  -1 -12   92.83   10.62
   5   1 -12   99.30   10.24
   5   1 -11   38.39    4.22
   5  -1 -11   34.01    4.46
  -5   1  11   31.81    4.89
  -5  -1  11   31.25    4.87
  -5   1  11   33.90    4.15
   5  -1 -11   36.61    4.62
   5   1 -11   38.75    4.34
   5  -1 -10    7.81    1.78
   5   1 -10    8.39    1.71
  -5   1  10   11.11    1.66
  -5  -1  10   11.98    2.58
  -5   1  10    8.79    2.43
   5  -1 -10    8.32    1.96
   5   1 -10   15.31    2.02
   5   1  -9   31.77    3.85
  -5   1   9   32.76    3.71
   5  -1  -9   33.88    4.05
  -5   1   9   27.42    4.30
  -5  -1   9   31.91    4.52
   5   1  -9   29.17    3.96
   5  -1  -9   42.83    4.22
   5  -1  -8  359.18   36.98
   5   1  -8  393.67   36.99
  -5   1   8  382.20   36.75
   5   1  -8  345.80   36.93
   5  -1  -8  378.19   37.04
  -5   1   8  347.66   37.27
  -5  -1   8  391.76   37.39
   5  -1  -7   13.66    2.17
  -5   1   7   18.33    1.99
  -5   1   7   13.93    1.60
   5   1  -7   14.30    2.17
   5  -1  -7   15.57    2.25
  -5   1   7   11.55    2.58
  -5  -1   7    9.59    2.44
   5   1  -7   13.72    2.25
   5  -1  -6   52.05    5.67
  -5   1   6   54.60    5.53
   5  -1  -6   53.23    5.72
  -5   1   6   53.11    5.28
   5   1  -6   53.95    5.73
  -5  -1   6   50.59    5.89
   5   1  -6   53.52    5.88
   5  -1  -6   50.75    5.87
  -5   1   6   44.12    5.80
  -5   1   5 1845.90  179.29
   5   1  -5 2026.75  179.65
   5   1  -5 1963.72  179.68
  -5  -1   5 1853.59  179.68
   5  -1  -5 2033.00  179.71
  -5   1   5 1588.73  179.63
   5  -1  -5 1887.53  179.57
  -5   1   5 1595.75  179.45
   5  -1  -4   61.06    6.93
   5   1  -4   69.42    6.98
   5   1  -4   68.72    6.96
   5   1  -4   65.34    6.86
   5   1  -3   51.24    5.36
  -5  -1   2   67.41    6.84
  -5  -1   2   63.17    6.76
  -5   1   2   64.36    6.78
   5   1  -2   64.90    6.62
  -5   1   2   65.50    6.86
  -5  -1   1 3142.81  326.07
   5   1  -1 3355.59  325.84
   5  -1  -1 3319.52  326.13
  -5  -1   1 3284.50  326.15
  -5   1   1 3187.73  326.17
   5   1  -1 3513.19  326.18
   5   1  -1 3425.11  326.00
  -5   1   1 3375.52  326.15
  -5   1   0  502.97   48.33
   5   1   0  501.31   48.05
  -5   1   0  498.84   48.37
  -5  -1   0  443.17   48.31
   5   1   0  531.91   48.45
   5  -1   0  488.25   48.39
  -5  -1   0  462.61   48.15
  -5  -1  -1 1981.08   12.31
   5   1   1 1964.67   16.97
   5  -1   1 2010.95   17.05
  -5  -1  -2   98.80   10.14
  -5  -1  -2  105.73   10.33
   5  -1   2   94.73   10.85
   5   1   2  103.95   10.97
   5   1   2  101.05   10.16
  -5  -1  -3    3.59    0.94
   5   1   3   -0.37    1.46
   5  -1   3    3.00    1.70
   5   1   3    1.38    0.78
  -5  -1  -3    4.22    1.12
  -5  -1  -4  728.19   71.28
   5   1   4  689.20   72.01
   5  -1   4  751.49   72.10
   5  -1   5    4.07    1.79
   5   1   5    2.00    1.83
  -5  -1  -5    5.14    1.13
  -5  -1  -5    5.21    0.81
  -5  -1  -6  168.48   16.51
  -5  -1  -6  169.80   16.73
   5  -1   6  153.04   17.76
   5   1   6  152.89   17.70
  -5  -1  -7   75.51    7.63
  -5  -1  -7   70.51    8.04
   5  -1   7   81.21    9.16
   5   1   7   64.87    8.76
  -5  -1  -7   70.12    7.47
  -5   1  -7   78.39    7.94
  -5  -1  -8   71.84    6.65
  -5  -1  -8   65.19    7.32
  -5   1  -8   59.01    6.91
  -5   1  -8   62.59    6.75
  -5  -1  -8   54.42    6.70
  -5  -1  -8   64.05    6.62
   5  -1   8   67.83    8.34
   5   1   8   54.11    7.92
  -5  -1  -8   67.36    6.80
  -5   1  -9    0.80    1.09
  -5  -1  -9    0.44    1.36
   5  -1   9    1.73    2.41
   5   1   9   -0.84    2.00
  -5  -1  -9    2.02    1.27
  -5   1  -9   -0.20    1.12
  -5   1  -9    0.50    0.98
  -5  -1  -9    0.42    0.52
  -5  -1  -9    0.21    1.31
  -5   1  -9   -0.54    1.13
  -5  -1  -9   -0.16    0.76
  -5   1 -10   29.08    3.70
  -5   1 -10   28.76    3.65
  -5  -1 -10   29.27    3.66
  -5   1 -10   30.86    3.68
  -5   1 -10   31.09    3.65
  -5  -1 -10   32.52    3.80
   5  -1  10   23.31    5.18
   5   1  10   36.59    5.54
  -5  -1 -10   29.59    4.27
   5  -1  11    1.09    2.36
   5   1  11   -1.05    2.39
  -5  -1 -11    2.76    1.44
  -5  -1 -11    1.12    1.41
  -5  -1 -11    0.25    1.25
  -5   1 -11    1.23    1.33
  -5   1 -11    1.32    1.31
  -5  -1 -12    1.38    1.45
  -5  -1 -12    3.53    1.52
  -5   1 -12   -0.27    1.18
  -5   1 -12    0.24    1.26
  -5  -1 -13    1.78    1.39
  -5  -1 -13   -0.30    1.28
  -5   1 -13   -0.53    1.17
  -5   1 -14   25.14    3.56
  -5  -1 -14   22.25    3.54
  -5  -1 -14   32.14    3.82
  -5   1 -14   27.25    3.49
  -5  -1 -14   26.42    3.56
  -5   1 -15    4.86    1.75
  -5  -1 -15    0.69    1.39
  -5   1 -15    3.64    1.54
  -5  -1 -15    5.21    1.91
  -5  -1 -15    6.09    1.74
  -5  -1 -16    1.47    1.44
  -5   1 -16   -0.37    1.44
  -5  -1 -16    2.21    1.68
  -5   1 -16    1.28    1.41
  -5  -1 -16    1.63    1.60
  -5   1 -17   33.00    4.39
  -5  -1 -17   34.96    4.60
  -5  -1 -17   34.93    4.50
  -5   1 -18    1.36    1.47
  -5  -1 -18   -0.79    1.78
  -5  -1 -18   -0.72    1.40
  -5   1 -19   14.95    2.53
  -5  -1 -19   13.08    2.76
  -5  -1 -19   10.38    2.51
  -5  -1 -20    3.88    2.10
  -5  -1 -20    2.22    1.67
  -5   1 -20    3.30    1.56
  -5  -1 -21    4.07    1.80
  -5   1 -21    3.74    1.48
  -5  -1 -21    5.40    2.06
  -5   1 -22   -0.57    1.28
  -5  -1 -22   -1.37    1.54
  -5  -1 -22    0.34    1.49
  -5   1 -23    0.25    1.24
  -5  -1 -23    0.61    1.41
  -5  -1 -23   -1.55    1.40
  -5  -1 -24    3.15    1.44
  -5   1 -24    3.63    1.28
  -5  -1 -24    4.64    1.40
   5   1  25    0.17    0.91
  -5  -1 -25    1.50    1.07
  -5  -1 -25    2.73    1.18
  -5  -1 -26   -0.16    0.78
  -5  -1 -26    1.05    0.92
  -5   3  31    0.82    0.85
  -5   3  30    1.15    1.19
   5   3 -30   -0.17    0.91
  -5   3  29   -1.14    1.33
   5   3 -29   -0.43    1.10
   5  -3 -28    0.56    1.19
   5   3 -28    0.25    1.05
   5   3 -27    1.15    1.15
   5  -3 -27   -0.31    1.38
   5  -3 -26   -0.37    1.73
   5  -3 -26   -0.67    1.30
   5   3 -26    1.88    1.52
   5  -3 -25    1.58    1.73
   5  -3 -25    4.23    1.75
   5   3 -25    6.30    1.79
   5  -3 -24   -0.41    1.77
   5  -3 -24    3.98    1.67
   5   3 -24   -0.68    1.42
   5  -3 -23   -0.41    1.70
   5  -3 -23    0.36    1.41
   5   3 -23    1.71    1.57
   5  -3 -22   -1.79    1.66
   5   3 -22   -1.34    1.74
   5  -3 -22   -0.40    1.87
   5  -3 -22   -1.19    1.24
   5  -3 -21    3.83    1.88
   5  -3 -21    1.96    1.66
   5   3 -21    3.55    1.56
   5  -3 -21    4.25    1.54
   5  -3 -20    1.00    1.42
   5  -3 -20    0.37    1.72
   5   3 -20    1.53    1.53
   5  -3 -20   -1.52    1.18
   5   3 -19   13.75    2.59
   5  -3 -19   12.66    2.75
  -5  -3  19   22.43    2.60
   5  -3 -19   17.99    2.75
   5  -3 -19   19.68    2.77
   5   3 -18   20.71    2.56
   5  -3 -18   12.21    2.46
   5  -3 -18   17.70    2.70
   5  -3 -18   14.19    2.48
  -5  -3  18   17.18    2.39
  -5  -3  17   39.20    4.47
   5  -3 -17   43.86    4.77
   5  -3 -17   40.88    4.72
   5  -3 -17   32.48    4.67
   5  -3 -16   48.25    5.84
   5  -3 -16   49.52    5.76
  -5  -3  16   50.54    5.64
   5  -3 -16   56.46    5.90
   5   3 -15   36.01    4.98
   5  -3 -15   30.77    3.89
   5  -3 -15   33.69    3.91
  -5  -3  15   30.98    3.70
   5  -3 -15   29.59    3.76
  -5  -3  15   29.18    5.33
  -5   3  15   25.95    4.95
  -5  -3  14    4.47    1.15
  -5  -3  14    3.77    1.23
   5  -3 -14    6.52    1.48
   5   3 -14    6.14    2.25
   5  -3 -14    4.23    1.85
  -5   3  14    4.74    1.43
   5  -3 -14    4.46    1.50
   5  -3 -14    5.81    1.53
  -5  -3  14    1.73    2.03
  -5   3  14    1.50    2.00
   5  -3 -13   53.03    6.23
  -5   3  13   64.96    6.55
   5   3 -13   62.48    7.28
  -5  -3  13   54.71    6.08
   5  -3 -13   61.49    6.39
   5  -3 -13   76.42    7.66
  -5   3  13   50.76    7.32
  -5  -3  13   72.32    8.08
   5  -3 -13   57.10    6.34
  -5  -3  13   55.53    6.21
  -5  -3  12  112.93   11.22
   5  -3 -12  114.13   12.26
   5  -3 -12  108.43   11.32
  -5  -3  12  104.70   12.48
  -5   3  12  106.69   12.31
   5   3 -12  114.18   12.26
  -5   3  12  122.14   11.53
   5  -3 -12  115.21   11.31
   5  -3 -12   96.34   11.18
  -5  -3  11    0.75    1.00
  -5   3  11   -0.49    0.93
   5  -3 -11    0.51    1.68
   5  -3 -11    1.37    1.25
   5  -3 -11   -0.19    1.04
  -5  -3  11    1.19    1.78
  -5   3  11   -0.52    1.46
   5   3 -11    1.57    1.65
  -5   3  10   15.24    2.12
  -5   3  10   11.90    2.54
  -5  -3  10   13.43    2.66
  -5   3  10   13.44    1.47
   5  -3 -10   10.56    2.52
  -5   3  10   14.39    1.58
  -5   3   9   89.10    8.86
   5  -3  -9   73.89    8.97
  -5   3   9   74.20    8.50
  -5  -3   9   90.12    9.22
  -5   3   9   78.12    8.90
  -5   3   8   64.91    6.59
  -5  -3   8   56.53    6.50
  -5   3   8   54.49    6.42
   5  -3  -8   57.90    6.72
  -5   3   8   50.97    6.24
  -5   3   7   36.76    4.06
  -5   3   7   23.68    3.69
  -5  -3   7   27.33    3.73
  -5   3   7   32.42    3.83
   5  -3  -7   33.99    4.19
  -5   3   6   97.36   10.97
   5  -3  -6  102.08   11.20
  -5   3   6  108.56   11.03
  -5   3   5 1081.81  106.75
  -5   3   4  263.94   26.91
  -5   3   3 1481.05  138.16
   5   3  -3 1333.50  137.15
   5  -3  -3 1446.63  137.18
  -5   3   3 1384.36  137.18
  -5  -3   3 1425.52  137.20
   5   3  -2  555.13   57.69
   5  -3  -2  626.85   57.76
   5   3  -2  628.94   58.49
  -5  -3   2  588.55   57.72
  -5   3   2  573.62   57.71
   5   3  -1  113.16   12.04
  -5   3   0   66.92    8.78
   5   3   0   80.08    8.51
   5   3   0   85.51    8.64
   5   3   1    5.04    1.35
   5   3   1    5.49    1.36
  -5   3  -1    4.19    2.03
   5   3   1    3.94    1.10
   5  -3   1    4.04    1.19
   5   3   1    3.57    1.14
   5   3   2  159.31   16.71
   5   3   2  169.32   17.06
   5  -3   2  168.89   17.13
   5   3   2  165.74   16.64
   5   3   2  165.93   16.85
   5   3   3    1.88    0.81
   5   3   3    3.05    1.49
   5  -3   3    1.50    1.44
   5   3   3    1.11    0.70
   5   3   4   45.28    5.01
   5   3   4   47.74    5.19
   5  -3   4   52.06    6.02
   5   3   4   60.95    6.26
   5   3   5  207.08   19.59
   5   3   5  192.86   20.84
   5  -3   5  198.91   20.77
   5   3   5  180.96   19.72
  -5  -3  -5  202.55   19.83
  -5  -3  -6   13.48    2.02
  -5  -3  -6   10.21    1.95
   5   3   6   18.52    1.60
   5   3   6    6.26    2.40
   5  -3   6   12.68    2.85
   5   3   6    9.20    1.55
  -5  -3  -7  119.36   12.70
   5  -3   7  125.24   14.00
   5   3   7  140.35   14.28
  -5  -3  -8   64.52    6.90
  -5   3  -8   59.28    6.89
   5   3   8   53.39    8.16
   5  -3   8   75.72    8.62
  -5  -3  -8   68.41    6.87
  -5  -3  -8   68.62    7.05
  -5  -3  -9    8.28    1.75
   5  -3   9    6.77    1.49
  -5   3  -9    6.77    1.50
  -5  -3  -9    5.31    1.42
  -5  -3  -9    7.93    1.52
   5  -3   9    5.34    1.45
   5   3   9    6.21    2.86
   5  -3   9    4.33    2.50
  -5   3 -10   69.39    7.48
  -5   3 -10   54.38    6.08
  -5  -3 -10   56.45    6.13
   5  -3  10   50.71    6.01
   5  -3  10   52.98    5.94
  -5  -3 -10   57.04    6.28
  -5  -3 -10   61.91    6.14
   5   3  10   49.93    7.74
   5  -3  10   54.11    7.82
  -5  -3 -11   46.56    5.06
  -5  -3 -11   43.54    4.82
   5  -3  11   41.36    4.78
  -5  -3 -11   38.00    4.78
  -5   3 -11   40.78    4.83
   5  -3  12    2.64    1.36
  -5   3 -12    4.60    1.45
  -5  -3 -12    5.15    1.67
  -5  -3 -12    5.36    1.75
  -5  -3 -12    3.98    1.40
   5  -3  13    4.52    1.52
  -5   3 -13    7.02    1.71
  -5  -3 -13    4.70    1.59
  -5  -3 -13    4.07    1.98
  -5  -3 -13    8.01    1.77
   5  -3  14    1.61    1.32
  -5  -3 -14   -0.31    1.37
  -5   3 -14    1.25    1.41
  -5  -3 -14    0.36    1.41
  -5  -3 -14    1.14    1.28
   5  -3  15   40.72    4.66
  -5  -3 -15   39.65    5.13
  -5  -3 -15   39.25    4.87
  -5  -3 -16  145.19   15.49
  -5  -3 -16  155.54   15.84
  -5  -3 -17   37.38    5.11
  -5  -3 -17   39.81    4.88
  -5  -3 -18  206.30   21.68
  -5  -3 -18  212.25   21.44
  -5  -3 -19   63.28    8.38
  -5   3 -19   81.78    8.40
  -5  -3 -19   76.31    8.21
  -5  -3 -20    5.98    1.81
  -5   3 -20    6.48    1.84
  -5  -3 -21   13.76    2.32
  -5   3 -21   12.82    2.42
  -5  -3 -22    0.55    1.20
  -5   3 -22    2.63    1.60
  -5  -3 -23    0.24    1.10
  -5   3 -23    1.03    1.31
  -5  -3 -24    0.40    1.11
  -5   3 -24    5.86    1.27
   5   3  25    4.41    1.18
  -5  -3 -25    3.96    1.13
  -5   3 -25    2.60    0.97
  -5   5  29    1.18    0.91
   5  -5 -29    0.65    0.78
  -5   5  28    4.42    1.39
   5  -5 -28    3.57    1.29
   5  -5 -27    2.77    1.33
   5  -5 -27   -0.18    0.78
   5  -5 -26    1.44    1.33
   5  -5 -25    1.92    1.49
   5   5 -24    2.12    1.41
   5  -5 -24    8.61    1.92
  -5  -5  23   -0.41    1.20
   5   5 -23   -0.25    1.27
   5  -5 -23    1.08    1.52
  -5  -5  22   13.42    2.09
   5  -5 -22   15.55    2.60
  -5  -5  21    0.51    1.26
   5   5 -21    0.27    1.29
   5  -5 -21    0.37    1.54
  -5  -5  20   10.25    2.01
   5   5 -20    5.08    1.85
   5  -5 -20    9.54    2.11
  -5  -5  19    0.83    1.45
   5   5 -19    1.04    1.25
   5  -5 -19   -1.43    1.50
  -5  -5  18    9.43    1.92
   5  -5 -18   10.57    2.11
  -5  -5  18    7.33    1.62
  -5  -5  17   32.54    4.18
   5  -5 -17   36.75    4.42
  -5  -5  17   34.06    4.07
  -5  -5  16   35.87    4.22
   5  -5 -16   31.12    4.28
   5  -5 -16   31.95    4.23
  -5  -5  16   36.55    4.11
   5  -5 -15   81.82    9.16
  -5  -5  15   83.58    9.04
   5  -5 -15   87.81    9.37
  -5  -5  15   91.49    9.23
   5  -5 -14   65.90    7.48
  -5  -5  14   69.52    7.41
   5  -5 -14   67.02    7.65
  -5  -5  14   73.77    7.56
   5  -5 -13   50.23    5.30
  -5  -5  13   45.02    5.30
  -5  -5  13   44.02    5.19
   5  -5 -12  104.50   10.86
  -5  -5  12   99.75   10.88
  -5  -5  12  109.60   10.87
  -5  -5  11   47.31    5.11
  -5   5  11   45.71    5.57
  -5  -5  11   43.66    5.17
  -5   5  10    0.53    1.49
  -5  -5  10    0.95    1.27
  -5   5  10    0.88    1.23
  -5   5   9    2.20    1.50
  -5  -5   9    1.29    1.15
  -5  -5   9    1.75    1.33
  -5   5   9    2.97    1.65
  -5   5   8   23.18    3.80
  -5  -5   8   23.76    2.99
  -5  -5   8   21.14    2.92
  -5   5   8   32.13    4.15
  -5   5   7   64.02    7.40
  -5   5   7   59.84    7.29
  -5  -5   7   61.33    6.16
   5  -5  -7   52.40    6.00
  -5  -5   6    5.77    1.36
  -5   5   6    9.17    2.57
   5  -5  -6    5.46    1.33
  -5  -5   6    6.40    1.49
  -5  -5   5   41.65    4.78
  -5   5   5   51.81    6.38
  -5  -5   5   45.08    4.83
  -5  -5   4    5.45    1.26
  -5   5   4    5.01    2.48
  -5  -5   4    5.47    1.42
   5   5  -3   19.30    3.50
  -5   5   3   20.43    3.75
   5   5  -3   11.73    3.03
   5  -5  -3   12.34    2.01
  -5  -5   3   15.25    2.02
  -5  -5   3   16.50    2.11
   5   5  -2   20.57    3.49
   5   5  -2   24.65    3.85
  -5   5   2   19.59    3.63
   5  -5  -2   10.60    2.09
  -5  -5   2   19.24    2.19
  -5  -5   2   16.64    2.13
   5   5  -1    4.42    2.00
  -5   5   1    0.72    1.95
  -5  -5   1    1.45    0.92
  -5  -5   1    3.22    1.11
   5   5  -1    3.11    1.97
   5   5   0   94.14   11.63
  -5   5   0  114.09   12.17
   5   5   0  103.28   11.67
  -5  -5   0  102.28   10.41
  -5  -5  -1    4.47    1.23
   5   5   1    2.79    1.66
  -5  -5  -1    4.88    1.07
   5   5   1    3.25    1.52
   5   5   1    4.12    1.94
   5   5   2  131.47   14.08
  -5  -5  -2  135.77   13.54
  -5  -5  -2  129.23   13.36
   5   5   2  141.40   14.45
   5   5   2  139.57   14.62
   5  -5   3  130.73   15.97
   5   5   3  165.85   16.64
   5   5   3  196.01   17.08
   5   5   3  196.98   16.64
  -5  -5  -3  162.15   16.01
  -5   5  -3  130.31   17.10
   5  -5   4    5.48    1.61
   5   5   4    3.27    1.41
  -5   5  -4    2.29    1.95
  -5  -5  -4    4.82    1.34
  -5  -5  -5   40.93    4.62
   5  -5   6   10.82    1.98
  -5  -5  -6   14.51    2.05
   5  -5   6    9.63    2.20
   5  -5   7   22.80    3.37
   5  -5   7   31.37    3.58
  -5  -5  -7   27.03    3.42
   5  -5   8   74.55    8.36
   5  -5   8   85.15    8.52
  -5  -5  -8   77.44    8.46
   5  -5   9   24.70    3.49
  -5  -5  -9   29.03    3.49
   5  -5   9   25.40    3.31
   5  -5  10   -1.10    1.38
  -5  -5 -10   -0.59    1.13
   5  -5  10    0.46    1.25
   5  -5  11   26.51    3.40
  -5  -5 -11   22.71    3.37
   5  -5  11   23.98    3.20
  -5  -5 -12  330.80   33.54
   5  -5  12  335.75   33.25
   5  -5  12  332.82   33.40
  -5  -5 -13  436.80   43.51
   5  -5  13  437.79   43.10
   5  -5  13  428.39   43.26
   5  -5  14    3.62    1.50
  -5  -5 -14    0.36    1.53
   5  -5  15   20.63    3.05
  -5  -5 -15   24.64    3.54
   5  -5  16   -0.26    1.34
  -5  -5 -16    1.88    1.82
   5  -5  17    2.85    1.30
  -5   5 -17    1.85    1.32
  -5  -5 -17    2.23    1.87
  -5   5 -18    1.18    1.27
  -5  -5 -18    1.44    1.72
   5  -5  18    0.83    1.18
  -5   5 -19    3.04    1.57
  -5  -5 -19    2.37    1.49
  -5   5 -20   -0.50    1.21
  -5  -5 -20    1.25    1.37
  -5   5 -21    1.75    1.27
  -5  -5 -21    3.63    1.48
  -5   5 -22   -0.18    0.92
  -5  -5 -22   -0.49    1.09
  -5  -5 -23   -0.81    1.03
  -5   5 -23   -0.27    0.69
  -5  -5 -24    2.62    0.91
  -5   7  25    0.39    0.96
  -5  -7  23    9.37    1.62
  -5  -7  22    5.22    1.43
  -5  -7  21    1.79    1.34
  -5  -7  20    1.98    1.18
  -5  -7  20    4.52    1.47
  -5  -7  19   -0.82    1.37
  -5  -7  19    1.44    1.11
  -5  -7  18    7.28    1.90
  -5  -7  18    7.84    1.66
  -5  -7  17    1.82    1.64
  -5  -7  17   -0.45    1.26
  -5  -7  16   43.64    5.28
  -5  -7  16   43.66    5.07
  -5  -7  15    6.89    1.75
  -5  -7  15    9.38    2.25
  -5  -7  14   24.82    3.20
  -5  -7  14   20.54    3.31
  -5  -7  13   10.36    2.06
  -5  -7  12    4.54    1.78
  -5  -7  11    2.05    1.54
  -5  -7  11    2.12    1.50
  -5  -7  10    1.71    1.59
  -5  -7  10   -0.26    1.36
  -5  -7   9    4.95    1.61
  -5  -7   8   21.50    2.89
   5  -7  -8   18.08    2.49
  -5  -7   7    2.81    1.38
  -5  -7   7    7.65    1.76
   5  -7  -7    5.05    1.40
  -5  -7   6    2.20    1.37
  -5  -7   6    3.62    1.56
   5  -7  -6    2.72    1.37
  -5  -7   5   17.87    2.52
  -5  -7   5   16.48    2.49
   5  -7  -5   15.92    2.43
  -5  -7   4   12.54    2.13
   5  -7  -4   12.37    1.98
  -5  -7   4   12.01    2.05
   5  -7  -4   12.11    2.14
  -5  -7   3    2.86    1.27
   5  -7  -3    2.11    1.21
  -5  -7   3    1.02    1.12
   5  -7  -3    0.25    1.17
  -5  -7   2    4.44    1.52
   5  -7  -2    5.68    1.56
  -5  -7   2    2.65    1.20
   5  -7  -2    7.74    1.72
  -5  -7   1    6.63    1.53
   5  -7  -1    5.80    1.48
  -5  -7   1    4.54    1.28
   5  -7  -1    3.46    1.51
   5  -7   0    3.55    1.67
   5  -7   0    2.55    1.32
  -5  -7   0    2.65    1.29
   5  -7   1   21.83    3.20
   5  -7   1   22.96    3.08
  -5  -7  -1   22.05    2.82
   5  -7   2    0.29    1.48
   5  -7   2    1.39    1.41
  -5  -7  -2    1.32    1.01
   5  -7   3    4.06    1.69
  -5  -7  -3    1.81    1.02
   5  -7   4   62.48    7.02
   5  -7   5    1.21    1.50
   5  -7   5   -0.93    1.60
   5  -7   6  100.67   11.01
   5  -7   6  105.35   11.00
   5  -7   7    5.52    1.99
   5  -7   7    6.91    2.24
   5  -7   8   16.36    2.75
   5  -7   9    8.29    2.16
   5  -7   9    8.79    2.32
   5  -7  10   23.39    3.23
   5  -7  10   22.95    3.47
   5  -7  11    4.06    1.47
   5  -7  11    5.98    1.90
   5  -7  12    5.78    1.66
   5  -7  12    5.48    1.80
   5  -7  13    0.23    1.26
   5  -7  13   -0.61    1.33
  -5  -7 -13   -1.06    1.29
   5  -7  14   -0.60    1.13
   5  -7  14    0.57    1.36
  -5  -7 -14    0.26    1.17
   5  -7  15   14.53    2.07
   5  -7  15   14.09    2.22
  -5  -7 -15   12.71    2.19
   5  -7  16   -0.69    1.24
  -5  -7 -16    2.10    1.24
   5  -7  17   27.13    2.97
  -5  -7 -17   19.24    2.90
   5  -7  18    0.48    0.95
  -5  -7 -18    1.51    1.01
  -5  -9  21    4.20    0.99
  -5  -9  20    4.60    1.20
  -5  -9  19   -0.94    1.07
  -5  -9  19    2.17    0.90
  -5  -9  18    5.13    1.56
  -5  -9  18    7.32    1.34
  -5  -9  17    3.55    1.32
  -5  -9  17    3.48    1.07
  -5  -9  16    0.96    1.09
  -5  -9  15    1.07    1.12
  -5  -9  14    2.34    1.22
  -5  -9  14    0.57    1.27
  -5  -9  13   -0.25    1.27
  -5  -9  13   -1.17    1.35
  -5  -9  12   25.23    3.47
  -5  -9  12   28.15    3.63
  -5  -9  11   62.18    7.38
  -5  -9  11   71.42    7.44
  -5  -9  10   56.70    6.48
  -5  -9   9   22.11    3.13
  -5  -9   9   18.33    2.98
  -5  -9   8    1.41    1.51
  -5  -9   8    6.96    1.86
  -5  -9   7    0.28    1.50
   5  -9  -7    0.39    1.15
  -5  -9   7    3.39    1.42
  -5  -9   6   -1.39    1.48
   5  -9  -6   -0.66    1.17
  -5  -9   6   -1.36    1.39
   5  -9  -5    0.71    1.19
  -5  -9   5    1.91    1.51
  -5  -9   5    1.80    1.30
   5  -9  -4   12.24    2.29
  -5  -9   4   19.57    2.66
  -5  -9   4   14.92    2.33
   5  -9  -3    3.24    1.61
  -5  -9   3    7.36    1.72
  -5  -9   3    8.67    1.63
   5  -9  -2    1.98    1.57
  -5  -9   2    1.45    1.36
   5  -9  -2   -0.47    1.23
  -5  -9   2    0.61    1.12
  -5  -9   1    5.89    1.38
   5  -9  -1    3.23    1.66
   5  -9  -1    2.54    1.40
  -5  -9   0   15.24    2.21
   5  -9   0   14.81    2.41
   5  -9   0   11.15    2.19
   5  -9   1    7.38    1.88
  -5  -9  -1    4.15    1.26
   5  -9   1    4.01    1.69
  -5  -9  -2    1.53    1.03
   5  -9   2    2.17    1.64
   5  -9   2    0.30    1.48
   5  -9   3    0.94    1.39
   5  -9   3    0.61    1.35
   5  -9   4    2.79    1.51
   5  -9   4    0.31    1.55
   5  -9   5   23.88    3.46
   5  -9   6   -0.94    1.62
   5  -9   7    1.16    1.63
   5  -9   7    2.81    1.63
   5  -9   8   12.82    2.39
   5  -9   8   11.30    2.37
   5  -9   9    3.65    1.57
   5  -9   9    2.66    1.57
   5  -9  10    3.35    1.45
   5  -9  11    1.50    1.10
   5  -9  12    0.48    1.27
   5  -9  12    0.18    1.02
   5  -9  13    1.95    1.27
   5  -9  13    1.21    0.91
   5  -9  14   -0.57    1.03
   5  -9  14    1.99    0.89
   5  -9  15    2.53    1.01
   5  -9  16    2.14    0.79
  -5 -11  15    0.53    0.64
  -5 -11  15    1.43    0.63
  -5 -11  14    2.57    0.83
  -5 -11  14    0.68    0.73
  -5 -11  13    1.89    0.90
  -5 -11  13    0.46    0.81
  -5 -11  12    2.18    0.92
  -5 -11  11    2.59    1.05
  -5 -11  10    1.09    0.88
  -5 -11  10   -0.45    1.01
  -5 -11   9    1.73    0.97
  -5 -11   9   -0.16    1.09
  -5 -11   8    3.36    1.19
  -5 -11   8    5.39    1.22
  -5 -11   7   -0.16    1.10
  -5 -11   7   -0.15    0.84
  -5 -11   6    4.53    1.34
  -5 -11   5   -1.58    1.07
   5 -11  -4    6.16    1.25
  -5 -11   4    9.22    1.45
  -5 -11   3    1.99    1.02
   5 -11  -3    3.33    1.07
  -5 -11   2   -0.26    0.92
   5 -11  -2    1.00    1.00
  -5 -11   1   -1.16    0.87
   5 -11  -1    1.08    1.08
   5 -11   0    3.39    1.18
   5 -11   1    3.87    1.27
   5 -11   2   -1.49    1.01
   5 -11   2    1.54    1.14
   5 -11   3    0.53    0.97
   5 -11   3    3.01    1.19
   5 -11   4    1.61    1.07
   5 -11   4   -0.18    1.04
   5 -11   5    1.23    1.06
   5 -11   5    0.84    0.97
   5 -11   6    4.22    1.19
   5 -11   7    2.20    0.94
   5 -11   8    1.56    0.86
   5 -11   8    1.57    0.77
   5 -11   9    5.09    1.05
   5 -11   9    3.71    0.88
   6   0 -31   -0.20    1.03
   6   0 -30    3.02    1.34
  -6   0  30    3.72    1.29
   6   0 -29    0.60    1.36
  -6   0  29    0.82    1.26
   6   0 -28    4.70    1.74
  -6   0  28    9.44    1.98
   6   0 -27    2.91    1.78
  -6   0  27    4.48    1.64
   6   0 -26    3.06    1.68
   6   0 -25   -1.17    1.59
   6   0 -24   78.67    8.87
   6   0 -23   -0.76    1.59
   6   0 -22   13.88    2.73
   6   0 -22   12.65    2.63
   6   0 -21    0.67    1.69
   6   0 -21    2.73    1.78
   6   0 -20   16.08    2.85
   6   0 -20   21.65    2.98
   6   0 -19   -0.57    1.23
   6   0 -19    0.29    1.36
   6   0 -18    4.89    1.76
   6   0 -18    5.95    1.70
   6   0 -18    3.51    1.62
   6   0 -17   -0.47    1.21
   6   0 -17    2.21    1.29
   6   0 -17    0.62    1.72
   6   0 -17    0.44    1.30
   6   0 -16  151.81   16.25
   6   0 -16  145.00   15.36
   6   0 -16  152.73   15.86
   6   0 -16  155.97   15.42
   6   0 -15   -0.19    1.05
   6   0 -15   -1.20    1.25
   6   0 -15    0.99    1.38
   6   0 -15    0.35    1.31
   6   0 -14  269.04   24.85
   6   0 -14  243.64   25.20
   6   0 -14  254.19   24.87
   6   0 -14  241.00   24.53
   6   0 -13   -0.09    0.48
   6   0 -13    0.28    1.06
   6   0 -12  275.64   27.45
   6   0 -12  283.12   27.88
  -6   0  11   -0.31    1.08
   6   0 -11    0.11    0.58
   6   0 -11   -0.22    0.93
  -6   0  10  457.28   45.31
   6   0 -10  448.27   44.88
   6   0 -10  469.45   45.15
  -6   0   9    1.30    1.16
   6   0  -9    1.40    0.80
   6   0  -9   -0.18    0.95
  -6   0   8  308.70   31.08
   6   0  -8  315.71   30.86
   6   0  -8  311.55   31.03
  -6   0   7   -0.52    0.87
   6   0  -7    0.10    0.61
   6   0  -7    0.13    0.81
   6   0  -6  550.42   52.77
  -6   0   6  519.47   52.86
   6   0  -5    0.57    0.60
  -6   0   5    0.10    0.62
   6   0  -5    0.41    0.44
  -6   0   4  318.49   35.24
   6   0  -4  395.20   35.34
  -6   0   4  351.37   35.26
  -6   0   4  370.59   35.23
   6   0  -4  365.35   35.25
  -6   0   3    0.06    0.41
   6   0  -3   -0.24    0.53
  -6   0   3    0.31    0.54
  -6   0   2    0.45    0.60
  -6   0   2    0.76    0.49
   6   0  -2    0.50    0.57
  -6   0   1    0.10    0.54
   6   0  -1    0.10    0.51
  -6   0   1    0.07    0.54
   6   0  -1   -0.16    0.57
  -6   0   0  830.83   81.16
  -6   0   0  824.18   81.08
  -6   0  -1    0.34    0.89
  -6   0  -1    0.09    0.72
  -6   0  -2  680.15   66.85
  -6   0  -3   -0.21    0.65
  -6   0  -3    0.40    0.78
  -6   0  -4   42.00    4.56
  -6   0  -4   42.61    4.48
  -6   0  -5   -0.15    0.66
  -6   0  -5   -0.12    0.59
  -6   0  -6  354.10   34.87
  -6   0  -6  350.18   34.75
  -6   0  -7   -0.35    0.75
  -6   0  -7    0.27    0.64
  -6   0  -8  404.35   39.04
  -6   0  -8  386.37   39.12
  -6   0  -8  392.32   39.13
  -6   0  -9   -0.33    0.67
  -6   0  -9    0.19    0.64
  -6   0  -9   -0.82    1.24
  -6   0 -10   22.19    2.99
  -6   0 -11    0.25    1.22
  -6   0 -12    0.27    1.28
  -6   0 -13    0.30    1.41
  -6   0 -14   15.34    2.65
  -6   0 -15   -1.02    1.56
  -6   0 -16    2.86    1.82
  -6   0 -16    8.40    2.10
  -6   0 -17   -0.37    1.65
  -6   0 -17    0.37    1.63
  -6   0 -18    0.75    1.59
  -6   0 -18    2.63    1.94
  -6   0 -19   -0.37    1.70
  -6   0 -19    0.76    1.66
  -6   0 -20    0.72    1.60
  -6   0 -20    0.37    1.67
  -6   0 -21    0.34    1.35
  -6   0 -21   -0.35    1.42
  -6   0 -22    0.61    1.28
  -6   0 -22   -0.32    1.31
  -6   0 -23   -1.32    1.24
  -6   0 -23   -0.87    1.26
  -6   0 -24   17.39    2.37
  -6   0 -24   14.07    2.29
  -6   0 -25   -0.96    0.94
  -6   0 -25    1.80    0.98
  -6   0 -26   -0.74    0.69
  -6   2  31    1.84    1.01
   6  -2 -31    0.21    0.98
   6   2 -31    0.19    0.91
   6  -2 -30   -0.52    1.23
   6  -2 -30    3.59    1.38
   6   2 -30    1.86    1.22
  -6   2  30    1.57    1.23
   6  -2 -29    1.53    1.45
   6  -2 -29    1.50    1.42
   6   2 -29    2.47    1.33
  -6   2  29    3.39    1.53
   6   2 -28    0.92    1.35
   6  -2 -28   -1.67    1.63
   6  -2 -28    2.43    1.62
   6  -2 -27   -0.36    1.38
   6   2 -27    3.17    1.39
   6   2 -27    1.68    1.51
   6  -2 -26    1.13    1.65
   6   2 -26    0.35    1.44
   6  -2 -26   -0.40    1.73
   6   2 -26    0.29    1.25
   6  -2 -25   -0.77    1.68
   6   2 -25    2.14    1.43
   6   2 -25    0.36    1.57
  -6  -2  25   -0.32    1.53
   6   2 -24    4.35    1.77
  -6  -2  24    4.63    1.74
   6  -2 -24    1.53    1.72
   6  -2 -24    4.71    1.49
   6   2 -24    3.12    1.52
   6   2 -23   11.36    2.36
  -6  -2  23   11.00    2.09
   6  -2 -23    6.71    2.16
   6  -2 -23    9.94    1.96
   6   2 -23    6.55    1.84
   6  -2 -22   25.07    3.67
  -6  -2  22   29.37    3.64
   6   2 -22   25.19    3.63
   6   2 -22   21.04    3.41
  -6  -2  21   22.79    3.00
   6   2 -21   17.36    2.82
   6  -2 -21   15.27    2.86
   6   2 -21   17.60    2.72
  -6  -2  20    3.81    1.45
   6   2 -20    1.11    1.20
   6   2 -20    2.10    1.37
   6  -2 -20    1.27    1.55
   6   2 -19    9.67    2.05
   6  -2 -19   12.11    2.16
   6   2 -19   10.80    1.94
   6  -2 -19    9.39    2.27
   6   2 -18    2.19    1.36
   6  -2 -18    3.81    1.48
   6   2 -18    4.82    1.44
   6  -2 -18    2.39    1.53
   6  -2 -17   -0.50    1.26
   6   2 -17    1.39    1.22
   6  -2 -17   -0.55    1.41
  -6  -2  17   -0.28    0.93
   6   2 -17    0.22    1.22
   6  -2 -16    3.51    1.42
  -6  -2  16    4.23    1.13
   6  -2 -16    0.98    2.26
  -6   2  16    1.43    1.38
   6  -2 -16    4.78    1.38
  -6  -2  16    2.05    2.25
  -6   2  16    2.90    2.82
   6   2 -16    5.17    1.63
   6  -2 -16    7.65    2.28
   6   2 -16    4.53    1.35
   6  -2 -15  162.59   17.16
   6  -2 -15  169.89   17.24
   6   2 -15  173.00   17.14
   6   2 -15  178.98   18.00
   6  -2 -15  177.18   19.05
   6  -2 -15  161.48   18.33
  -6   2  15  189.34   17.85
   6   2 -15  181.95   17.79
  -6  -2  15  191.26   19.29
  -6   2  15  148.35   18.65
  -6  -2  15  161.30   16.94
  -6   2  14   38.65    6.12
  -6  -2  14   43.62    6.35
   6   2 -14   47.15    5.77
   6  -2 -14   40.00    4.84
   6  -2 -14   40.59    4.92
   6  -2 -14   47.03    6.07
   6   2 -14   52.67    5.56
   6  -2 -14   50.32    6.52
  -6   2  14   44.87    5.27
   6   2 -13   99.55   10.16
  -6   2  13  105.65    9.96
   6  -2 -13   86.42   10.78
   6   2 -13   94.07   10.32
   6  -2 -13   95.79    9.60
  -6   2  13   84.01   10.65
  -6  -2  13   88.47   10.84
   6  -2 -13   85.47    9.48
   6  -2 -13   84.84   10.50
  -6   2  12    0.25    0.75
   6  -2 -12    1.03    1.66
   6   2 -12   -0.38    1.42
   6   2 -12    1.31    1.34
  -6   2  12    0.58    1.74
  -6  -2  12   -0.63    1.57
   6   2 -11   44.20    5.72
  -6   2  11   50.09    5.37
   6  -2 -11   54.49    6.11
  -6  -2  11   41.77    6.14
  -6   2  11   51.17    6.18
  -6   2  10   16.44    2.17
   6   2 -10   15.17    2.70
   6  -2 -10   21.20    2.94
  -6  -2  10   13.38    2.71
  -6   2  10   15.19    2.79
   6   2  -9  173.27   18.31
  -6   2   9  183.42   17.94
   6  -2  -9  174.51   18.35
  -6   2   9  172.97   18.48
  -6  -2   9  179.67   18.55
   6  -2  -8   25.73    3.23
  -6   2   8   22.09    2.78
  -6   2   8   17.96    2.82
  -6   2   8   18.94    3.09
  -6  -2   8   22.39    3.13
  -6   2   8   22.05    2.40
  -6   2   7  169.59   15.55
  -6   2   7  126.35   15.44
  -6  -2   7  132.21   15.52
  -6   2   7  168.85   15.39
   6  -2  -7  154.11   15.61
  -6   2   6 1453.77  148.99
   6  -2  -6 1462.60  149.05
  -6   2   6 1634.68  148.93
   6   2  -6 1382.18  148.85
   6  -2  -6 1688.84  148.98
   6   2  -6 1483.40  149.10
   6  -2  -5  332.62   30.43
  -6   2   5  299.54   30.24
   6  -2  -5  309.71   30.10
   6   2  -5  279.68   30.02
   6  -2  -4  713.70   72.92
   6   2  -4  751.07   72.63
   6  -2  -4  739.74   72.65
   6   2  -3  705.30   67.02
  -6   2   3  647.36   66.72
  -6  -2   3  693.15   66.77
  -6   2   2    6.05    2.07
  -6  -2   2    2.28    1.22
  -6   2   2    6.12    1.44
   6   2  -2    5.07    1.66
  -6   2   1 1830.42  175.13
  -6  -2   1 1729.37  175.12
   6   2  -1 1713.52  175.13
  -6   2   1 1913.87  175.48
   6  -2   0 6201.38  605.10
   6   2   0 6399.39  605.11
   6   2   0 6201.93  604.79
  -6   2   0 6308.20  605.37
   6   2   0 6109.87  604.59
   6   2   0 6099.12  604.92
   6   2   1 3773.41  387.02
   6   2   1 4050.69  386.85
   6   2   1 3871.48  387.51
   6  -2   1 3728.52  387.50
  -6   2  -1 4375.54  387.70
   6  -2   2  333.41   33.63
   6   2   2  330.61   33.61
   6   2   2  333.17   32.68
   6   2   2  332.97   32.95
   6   2   3   35.91    4.28
   6   2   3   37.75    5.08
   6   2   4  324.30   32.70
   6   2   4  350.24   33.82
   6  -2   4  340.42   33.80
   6   2   5   36.77    5.05
   6  -2   5   33.94    5.04
   6   2   6  247.02   27.00
   6  -2   6  289.20   27.26
  -6  -2  -6  254.22   25.77
  -6  -2  -7  257.45   24.71
  -6  -2  -7  234.00   24.61
  -6   2  -7  248.17   24.65
   6   2   7  218.56   25.92
   6  -2   7  247.33   26.16
  -6  -2  -7  271.51   25.28
  -6  -2  -8   13.85    2.45
  -6   2  -8   18.51    2.48
  -6  -2  -8   23.56    2.72
   6   2   8   18.78    3.86
   6  -2   8   22.50    4.05
  -6   2  -8   13.42    2.76
  -6  -2  -8   20.88    3.17
  -6   2  -9    0.45    1.49
  -6  -2  -9   -3.15    1.74
  -6  -2  -9   -0.24    1.28
  -6   2  -9    0.22    1.20
  -6  -2  -9    0.44    1.14
  -6   2  -9   -0.17    1.10
   6  -2   9   -0.93    1.91
   6   2   9    0.91    1.97
   6  -2  10   11.18    1.97
   6  -2  10    6.24    2.98
   6   2  10    6.02    2.79
  -6  -2 -10   16.66    2.36
  -6   2 -10   13.39    2.04
  -6  -2 -10   13.51    2.15
  -6   2 -10   13.68    2.11
  -6   2 -10   15.76    2.57
  -6   2 -11    7.10    1.56
  -6  -2 -11    5.74    1.55
   6  -2  11    7.47    1.60
  -6  -2 -11    6.89    1.70
  -6   2 -11    5.54    1.58
  -6   2 -12    9.95    1.89
  -6  -2 -12   12.07    1.96
  -6  -2 -12   10.72    2.09
  -6   2 -12    8.93    1.93
  -6   2 -13   25.02    2.95
  -6  -2 -13   16.32    2.96
  -6   2 -13   24.35    3.13
  -6  -2 -13   17.04    2.72
  -6   2 -14   67.05    7.70
  -6  -2 -14   67.42    7.70
  -6  -2 -14   71.06    7.56
  -6   2 -14   67.66    7.45
  -6   2 -15  111.80   12.05
  -6  -2 -15  126.33   12.18
  -6  -2 -15  113.07   11.92
  -6   2 -15  104.71   11.77
  -6   2 -16  118.95   12.97
  -6  -2 -16  133.71   13.11
  -6  -2 -16  122.62   12.83
  -6   2 -16  115.55   12.68
  -6   2 -17    4.55    1.57
  -6  -2 -17    5.23    2.22
  -6  -2 -17    4.03    1.68
  -6  -2 -18    1.38    1.57
  -6   2 -18    1.10    1.57
  -6  -2 -18   -0.40    1.73
  -6   2 -18   -0.56    1.35
  -6   2 -19   11.25    2.48
  -6  -2 -19   14.86    2.48
  -6   2 -19    8.97    2.08
  -6   2 -20    3.84    1.69
  -6  -2 -20    3.05    1.65
  -6   2 -20    3.55    1.31
  -6  -2 -20    5.69    2.05
  -6   2 -21   21.29    3.11
  -6  -2 -21   23.65    3.19
  -6  -2 -21   14.76    2.98
  -6   2 -22   31.85    4.08
  -6  -2 -22   28.78    3.93
  -6  -2 -22   33.14    4.09
  -6   2 -23   -0.26    1.24
  -6  -2 -23    0.27    1.16
  -6  -2 -23   -2.46    1.41
  -6   2 -24    1.32    1.13
  -6  -2 -24    0.22    1.10
  -6  -2 -24    1.59    1.09
   6   2  25    6.84    1.27
  -6  -2 -25    6.60    1.40
  -6   2 -25    7.60    1.44
  -6  -2 -25    7.63    1.41
  -6   4  30    1.83    1.07
   6  -4 -30    0.20    0.98
   6   4 -29    0.32    0.92
   6  -4 -29    4.45    1.40
   6   4 -28    0.82    1.02
   6  -4 -28    1.45    1.26
   6   4 -27    3.85    1.66
   6  -4 -27   10.84    2.06
   6   4 -26   -0.27    1.27
   6  -4 -26   -0.36    1.74
   6   4 -25    2.03    1.55
   6  -4 -25    1.99    1.44
   6  -4 -25    5.73    1.95
   6   4 -24    7.59    2.34
   6  -4 -24   10.51    2.24
   6  -4 -23    0.30    1.17
   6   4 -23   -0.31    1.30
   6  -4 -23   -1.45    1.41
   6  -4 -23    2.80    1.81
  -6  -4  22   -0.45    1.24
   6   4 -22    0.92    1.60
   6  -4 -22    1.46    1.59
   6  -4 -22    0.95    1.35
   6  -4 -22    0.79    1.67
  -6  -4  21   24.97    2.89
   6  -4 -21   15.98    2.98
   6  -4 -21   24.06    3.07
   6  -4 -21   22.10    3.16
  -6  -4  20    2.00    1.50
   6  -4 -20   -0.71    1.49
   6   4 -20    1.14    1.36
   6  -4 -20    0.68    1.24
   6  -4 -20   -0.74    1.74
  -6  -4  19   24.40    3.16
   6  -4 -19   20.83    3.31
   6  -4 -19   23.05    3.35
   6  -4 -19   24.92    3.41
   6   4 -19   20.64    3.07
  -6  -4  18   36.77    4.21
   6   4 -18   32.95    4.12
   6  -4 -18   32.93    4.42
   6  -4 -18   33.27    4.29
   6  -4 -18   35.11    4.36
  -6  -4  17   17.75    2.45
   6  -4 -17   14.48    2.53
   6   4 -17   13.35    2.29
   6  -4 -17   14.62    2.58
  -6  -4  17   15.88    2.17
   6  -4 -17   13.41    2.41
  -6  -4  16    7.74    1.68
   6  -4 -16    6.25    1.83
   6   4 -16    4.63    1.40
   6  -4 -16    2.56    1.57
   6  -4 -16    4.94    1.49
  -6  -4  16    7.58    1.49
  -6  -4  15    9.92    1.70
  -6  -4  15    6.73    1.60
   6  -4 -15    5.99    1.58
   6  -4 -15    6.52    1.68
   6  -4 -15    6.37    1.75
   6  -4 -14   30.35    3.73
   6  -4 -14   29.92    3.70
  -6   4  14   18.12    4.18
  -6  -4  14   32.29    3.59
  -6  -4  14   33.17    3.73
   6   4 -14   27.45    4.94
   6  -4 -14   32.06    3.84
  -6  -4  13    2.21    1.21
  -6   4  13    1.28    0.92
   6  -4 -13   -0.83    1.20
   6  -4 -13   -0.65    1.22
   6  -4 -13   -0.69    1.72
  -6  -4  13   -1.19    1.22
  -6  -4  13    0.75    1.70
  -6   4  13    0.63    1.43
   6  -4 -13   -0.53    1.26
  -6  -4  12    1.70    1.22
  -6   4  12    1.28    1.23
  -6  -4  12    0.83    1.10
   6  -4 -12    2.45    1.16
   6  -4 -12    2.19    1.24
   6   4 -12    2.03    1.63
   6  -4 -12    1.75    1.21
  -6   4  12    1.12    1.57
  -6  -4  12    1.30    1.70
   6  -4 -12    0.66    1.52
  -6  -4  11    2.22    1.63
  -6   4  11    1.47    1.53
   6  -4 -11    3.82    1.27
  -6   4  11    5.08    1.00
   6  -4 -11    7.04    2.33
  -6   4  11    2.46    0.63
  -6  -4  11    4.64    1.30
  -6   4  11    2.66    1.32
  -6  -4  11    1.42    1.10
   6  -4 -11    2.77    1.06
   6  -4 -11    0.68    1.17
  -6  -4  10   73.93    8.18
   6  -4 -10   78.79    8.35
  -6   4  10   92.34    8.84
  -6   4  10   84.73    9.04
  -6  -4  10   76.14    8.16
   6  -4  -9    3.81    1.34
  -6   4   9    7.90    1.82
  -6  -4   9    6.03    1.38
  -6   4   9    7.30    1.95
   6  -4  -8    1.34    1.15
  -6   4   8    2.14    1.52
  -6  -4   8    1.82    1.20
  -6   4   8    1.41    1.63
  -6  -4   8    2.49    1.18
  -6  -4   7  212.46   22.03
  -6  -4   7  204.01   22.01
  -6   4   7  274.67   23.23
  -6   4   7  267.84   23.24
   6  -4  -7  227.30   22.18
  -6   4   6   26.60    4.04
  -6  -4   5  163.86   16.28
  -6   4   5  158.92   16.27
  -6   4   4   77.33    8.30
   6   4  -4   58.90    7.87
  -6   4   3   54.87    6.56
   6   4  -3   43.13    6.08
  -6   4   2   49.36    7.09
   6   4  -2   65.18    7.14
   6  -4  -1   86.45    8.58
   6   4  -1   77.65    8.53
   6   4  -1  107.23    9.99
   6   4  -1   95.61    9.63
   6   4   0   17.28    2.91
   6   4   0   18.26    3.07
   6   4   1   34.84    4.42
  -6   4  -1   35.09    5.01
   6   4   1   35.72    4.58
   6   4   1   33.07    4.11
   6   4   2  238.93   23.81
  -6   4  -2  215.37   24.55
   6   4   2  241.21   24.02
   6   4   2  235.73   23.63
   6   4   3   67.52    8.78
   6   4   3   90.06    8.93
  -6  -4  -3   90.15    8.55
   6   4   3   85.60    8.65
  -6   4  -3   62.58    9.34
  -6  -4  -4   52.86    5.42
   6  -4   4   38.01    5.79
   6   4   4   47.81    5.97
   6   4   4   51.28    5.32
  -6   4  -4   52.64    6.72
  -6  -4  -4   51.60    5.44
   6   4   4   47.26    5.51
  -6   4  -5  486.37   55.67
   6   4   5  568.88   54.34
   6   4   5  515.12   55.40
   6  -4   5  544.74   55.46
  -6  -4  -5  557.13   54.56
  -6  -4  -5  560.15   54.61
  -6   4  -6  426.38   48.34
  -6  -4  -6  495.93   47.23
  -6  -4  -6  476.83   47.17
   6  -4   6  452.22   48.21
   6   4   6  499.55   48.42
  -6  -4  -7   26.07    2.78
  -6   4  -7   11.30    3.31
   6   4   7   25.91    4.08
   6  -4   7   12.16    3.24
  -6  -4  -8    2.30    1.39
   6  -4   8    1.55    1.31
   6  -4   8    1.59    1.31
  -6   4  -8    1.11    1.11
  -6  -4  -9    8.34    1.96
   6  -4   9   12.82    1.95
   6  -4   9   14.60    2.15
  -6  -4  -9    8.52    1.76
  -6   4  -9    8.98    1.78
  -6  -4 -10   -0.25    1.35
   6  -4  10    1.22    1.19
   6  -4  10   -0.20    1.24
  -6  -4 -10    0.30    1.57
  -6  -4 -10    0.23    1.10
  -6   4 -10    1.11    1.14
  -6  -4 -11    1.95    1.52
   6  -4  11    2.00    1.31
  -6  -4 -11    0.99    1.13
  -6   4 -11    1.44    1.07
   6  -4  11    7.01    1.54
  -6  -4 -11    6.39    1.70
   6  -4  12    4.59    1.50
  -6   4 -12    3.87    1.40
  -6  -4 -12    7.42    1.58
  -6  -4 -12    2.78    1.72
  -6  -4 -12    7.46    1.78
  -6  -4 -13    0.37    1.55
   6  -4  13    1.29    1.36
  -6  -4 -13    1.57    1.59
  -6  -4 -14   28.84    3.92
   6  -4  14   25.82    3.45
  -6  -4 -14   24.34    3.60
  -6  -4 -15    3.17    1.80
   6  -4  15    6.35    1.64
  -6  -4 -15    1.64    1.58
  -6  -4 -16    7.25    2.13
   6  -4  16    4.11    1.56
  -6  -4 -16    4.90    1.79
  -6  -4 -17    2.23    1.55
  -6  -4 -17    6.81    2.04
  -6  -4 -18    8.80    1.89
  -6  -4 -18    5.47    2.13
  -6   4 -18    5.37    1.82
  -6  -4 -19    3.38    1.38
  -6  -4 -19    1.48    1.48
  -6   4 -19    1.60    1.46
  -6  -4 -20   -1.01    1.31
  -6  -4 -20    0.34    1.40
  -6   4 -20   -0.30    1.28
  -6   4 -21    0.53    1.30
  -6  -4 -21    1.75    1.10
  -6  -4 -21    1.85    1.43
  -6   4 -22   -0.69    1.00
  -6  -4 -22    0.27    1.19
  -6   4 -23    1.32    1.00
  -6  -4 -23   -0.67    1.12
  -6  -4 -24    0.36    0.92
  -6   4 -24    0.43    0.71
  -6   6  28   -0.76    0.92
   6  -6 -27   -0.36    1.01
  -6   6  27    2.00    1.17
   6  -6 -26   -1.08    1.06
   6  -6 -25   -0.50    1.08
   6  -6 -24    1.39    1.25
  -6  -6  24    0.68    1.05
   6  -6 -23   19.72    3.44
  -6  -6  23   32.46    3.40
   6  -6 -22    0.31    1.34
  -6  -6  22    1.18    1.19
   6  -6 -22    1.02    1.48
   6  -6 -21   -0.32    1.38
  -6  -6  21    2.33    1.31
   6  -6 -20    1.30    1.45
  -6  -6  20    0.28    1.36
  -6  -6  20    1.96    1.06
  -6  -6  19    4.02    1.41
  -6  -6  19    5.17    1.90
   6  -6 -19    5.76    1.72
  -6  -6  18   11.94    1.98
  -6  -6  18   12.04    2.31
   6  -6 -18    8.70    2.08
  -6  -6  17    3.67    1.44
  -6  -6  17    1.47    1.62
   6  -6 -17    2.08    1.36
  -6  -6  16   19.44    2.69
  -6  -6  16   17.86    2.83
   6  -6 -16   15.98    2.59
   6  -6 -15    0.52    1.27
  -6  -6  15    1.15    1.38
  -6  -6  15    1.92    1.39
  -6  -6  14    2.52    1.60
  -6  -6  14    1.68    1.38
  -6  -6  13    0.81    1.49
  -6  -6  13    0.47    1.33
  -6  -6  12   32.50    4.02
  -6  -6  11    4.11    1.44
  -6  -6  10    4.29    1.46
  -6  -6  10    2.22    1.40
  -6  -6   9    0.23    1.20
  -6  -6   9   -0.65    1.32
   6  -6  -8    8.34    1.47
  -6  -6   8    6.54    1.62
  -6  -6   7   52.72    5.86
   6  -6  -7   44.29    5.65
  -6  -6   6   11.30    1.84
   6  -6  -6   10.41    1.85
  -6  -6   6   10.45    1.94
  -6  -6   5    3.95    1.28
   6  -6  -5    4.45    1.24
  -6  -6   5    2.09    1.34
   6  -6  -5    3.80    1.42
   6   6  -4  405.73   39.56
   6  -6  -4  348.35   37.25
  -6  -6   4  371.37   37.27
  -6  -6   4  400.37   37.33
   6  -6  -4  384.64   37.37
   6   6  -3  208.81   22.17
  -6  -6   3  215.21   20.12
   6  -6  -3  185.00   20.13
  -6  -6   3  201.09   20.03
   6  -6  -3  196.26   20.11
   6   6  -2  135.06   16.96
  -6  -6   2  145.57   15.22
   6  -6  -2  148.07   15.37
   6  -6  -2  160.25   15.46
  -6  -6   2  157.56   15.30
   6   6  -1   18.72    3.79
  -6  -6   1   22.04    2.53
   6   6  -1   30.03    4.61
   6  -6  -1   17.68    2.66
  -6  -6   1   18.23    2.56
   6  -6  -1   20.49    2.86
  -6  -6   0   11.31    1.76
   6  -6   0   11.00    1.97
   6   6   0   12.90    3.00
   6  -6   0   11.60    2.15
  -6  -6  -1    1.46    1.05
   6  -6   1    1.44    1.26
   6   6   1    0.68    1.56
   6  -6   1    1.46    1.40
  -6  -6  -2   -0.41    0.83
   6  -6   2    0.25    1.37
   6  -6   3   25.48    3.77
   6  -6   3   34.61    3.93
   6  -6   4   11.62    2.17
   6  -6   4   10.66    2.18
   6  -6   5  104.45    9.79
   6  -6   5   79.29    9.58
   6  -6   6   41.10    4.90
   6  -6   7   41.67    5.24
  -6  -6  -7   47.87    5.19
   6  -6   8   73.86    7.58
  -6  -6  -8   62.25    7.44
   6  -6   8   71.27    7.73
  -6  -6  -9   17.90    2.75
   6  -6   9   13.88    2.76
   6  -6   9   23.38    2.89
  -6  -6 -10    7.38    1.74
   6  -6  10    4.12    1.92
   6  -6  10    5.02    1.69
  -6  -6 -11   25.30    3.90
   6  -6  11   31.68    3.86
   6  -6  11   35.59    4.12
   6  -6  12   21.33    3.52
   6  -6  12   29.71    3.55
  -6  -6 -12   31.55    3.79
   6  -6  13    9.57    1.94
   6  -6  13   10.39    1.87
  -6  -6 -13    7.79    2.02
   6  -6  14    1.42    1.42
   6  -6  14    0.20    1.20
  -6  -6 -14    0.33    1.33
   6  -6  15    0.27    1.15
  -6  -6 -15    0.32    1.31
   6  -6  16    1.92    1.24
  -6  -6 -16    3.11    1.52
  -6   6 -16    1.02    1.41
  -6  -6 -17    2.65    1.53
   6  -6  17    5.84    1.38
  -6   6 -17    1.64    1.57
  -6  -6 -18    1.09    1.22
   6  -6  18    4.62    1.17
  -6   6 -18    0.84    1.27
  -6  -6 -19    0.74    1.07
  -6   6 -19    1.07    1.02
  -6  -6 -20    2.36    1.12
  -6  -6 -21    2.50    1.04
  -6  -8  23    2.23    0.94
  -6  -8  22    3.14    1.12
  -6  -8  21    2.17    1.17
  -6  -8  20    4.52    1.41
  -6  -8  20    5.11    1.21
  -6  -8  19   10.08    2.00
  -6  -8  19   11.67    1.79
  -6  -8  18    1.64    1.52
  -6  -8  18   -0.95    0.97
  -6  -8  17   -0.29    1.34
  -6  -8  17    2.16    1.15
  -6  -8  16   24.61    3.30
  -6  -8  16   21.01    3.03
  -6  -8  15   15.19    2.50
  -6  -8  14    4.00    1.66
  -6  -8  13   27.49    3.71
  -6  -8  13   25.23    3.50
  -6  -8  12    1.26    1.60
  -6  -8  12   -1.12    1.56
  -6  -8  11   49.27    5.36
  -6  -8  11   39.07    5.18
  -6  -8  10   -0.30    1.58
  -6  -8   9   10.70    2.28
  -6  -8   8  112.15   10.33
  -6  -8   8   96.47   10.18
   6  -8  -8   85.94    9.91
   6  -8  -7    2.43    1.30
  -6  -8   7   -0.27    1.49
  -6  -8   7   -0.28    1.22
   6  -8  -6    0.48    1.26
  -6  -8   6    0.54    1.55
  -6  -8   6    0.80    1.23
   6  -8  -5    4.35    1.63
  -6  -8   5    4.03    1.46
  -6  -8   5    2.10    1.38
   6  -8  -4    9.77    1.96
  -6  -8   4    9.19    1.81
   6  -8  -4    7.01    1.70
  -6  -8   4    7.85    1.86
   6  -8  -3   24.98    3.35
  -6  -8   3   24.22    3.05
   6  -8  -3   21.48    3.03
  -6  -8   3   22.62    3.13
   6  -8  -2    5.01    1.57
  -6  -8   2    5.80    1.39
   6  -8  -2    1.03    1.23
  -6  -8   2    0.69    1.27
   6  -8  -1    3.03    1.67
   6  -8  -1    1.09    1.34
  -6  -8   1    1.09    1.33
   6  -8   0    1.24    1.42
   6  -8   0    1.44    1.38
  -6  -8   0    1.01    1.07
   6  -8   1    5.36    2.06
  -6  -8  -1    4.96    1.25
   6  -8   1    3.59    1.64
  -6  -8  -2   36.34    3.77
   6  -8   2   29.52    4.09
   6  -8   2   27.67    4.12
   6  -8   3    5.21    1.97
   6  -8   3    2.56    1.64
   6  -8   4    9.19    2.15
   6  -8   5   57.21    6.71
   6  -8   5   58.00    6.68
   6  -8   6   11.22    2.26
   6  -8   6    9.09    2.21
   6  -8   7    7.18    2.07
   6  -8   7    7.61    1.95
   6  -8   8    0.34    1.83
   6  -8   8    2.15    1.53
   6  -8   9    3.79    1.49
   6  -8  10   16.29    3.05
   6  -8  10   21.40    2.91
   6  -8  11    0.93    1.47
   6  -8  11   -1.24    1.34
   6  -8  12   10.16    2.20
   6  -8  12   10.78    1.90
   6  -8  13    2.65    1.49
   6  -8  13    2.25    1.16
   6  -8  14    1.18    1.28
   6  -8  14    3.49    1.06
   6  -8  15    0.20    0.99
   6  -8  16    0.85    0.98
   6  -8  17    0.93    0.81
  -6 -10  19    1.85    0.82
  -6 -10  18    2.76    0.83
  -6 -10  17   -0.12    0.87
  -6 -10  16   -0.14    1.01
  -6 -10  16    0.75    1.04
  -6 -10  15   -0.97    1.16
  -6 -10  15    1.22    1.15
  -6 -10  14    1.07    0.88
  -6 -10  14   -0.22    1.16
  -6 -10  13    4.49    1.30
  -6 -10  13    2.93    1.41
  -6 -10  12    3.95    1.50
  -6 -10  11    0.95    1.26
  -6 -10  10   14.06    2.22
  -6 -10  10   11.44    2.16
  -6 -10   9   10.78    1.96
  -6 -10   9    9.00    1.91
  -6 -10   8   10.19    1.88
  -6 -10   8    8.59    1.83
  -6 -10   7   11.83    1.98
  -6 -10   7    8.96    1.78
   6 -10  -6    3.44    1.25
  -6 -10   6    6.61    1.54
  -6 -10   6    3.19    1.27
   6 -10  -5    9.70    1.85
  -6 -10   5   13.21    2.05
  -6 -10   5   12.09    1.96
   6 -10  -4    2.43    1.32
  -6 -10   4    3.01    1.29
   6 -10  -3    3.82    1.63
  -6 -10   3    6.13    1.41
   6 -10  -2    3.03    1.40
  -6 -10   2    7.98    1.46
  -6 -10   1    3.83    1.22
   6 -10  -1    3.39    1.48
   6 -10  -1    4.07    1.36
  -6 -10   0    2.49    1.10
   6 -10   0    2.41    1.54
   6 -10   0    2.10    1.30
   6 -10   1   -0.81    1.22
   6 -10   1    0.99    1.27
   6 -10   2    5.65    1.69
   6 -10   2    4.87    1.52
   6 -10   3    0.27    1.46
   6 -10   3    2.35    1.34
   6 -10   4    1.80    1.21
   6 -10   4    0.26    1.29
   6 -10   5    1.03    1.23
   6 -10   6    1.50    1.29
   6 -10   7    0.22    1.21
   6 -10   7    0.96    1.20
   6 -10   8    4.15    1.39
   6 -10   8    8.55    1.58
   6 -10   9   -0.35    1.00
   6 -10   9   -0.21    1.04
   6 -10  10    4.39    1.16
   6 -10  10    5.27    1.31
   6 -10  11    0.12    0.76
   6 -10  11    1.50    1.08
   6 -10  12    0.86    0.66
   6 -10  13    0.35    0.72
   7   1 -32    1.48    0.99
  -7   1  32   -0.31    0.83
   7  -1 -32    0.37    0.88
   7   1 -31    1.41    1.18
   7  -1 -31    0.75    1.21
  -7   1  31   -0.66    1.09
   7  -1 -31    1.45    1.17
   7  -1 -30    4.07    1.49
   7   1 -30    3.63    1.56
   7  -1 -30    3.25    1.66
  -7   1  30    4.38    1.48
   7   1 -30    2.57    1.27
   7  -1 -29    9.66    2.17
   7  -1 -29   12.38    2.34
   7   1 -29    7.29    2.04
  -7   1  29    9.18    2.07
  -7  -1  29   11.78    2.06
   7   1 -29    8.12    1.92
  -7  -1  28    3.64    1.52
  -7   1  28    1.05    1.43
   7   1 -28   -0.32    1.23
   7  -1 -28   -2.20    1.68
   7   1 -28    1.39    1.70
   7  -1 -28    3.29    1.77
  -7  -1  27   -2.37    1.51
   7  -1 -27   -1.54    1.55
   7   1 -27    2.57    1.74
   7   1 -27   -0.69    1.51
   7  -1 -27   -0.78    1.85
   7  -1 -26    1.61    1.96
   7   1 -26    2.88    1.81
   7   1 -26    4.16    1.92
  -7  -1  26    0.36    1.63
   7  -1 -26   -0.40    1.76
   7  -1 -26    0.88    1.30
   7  -1 -25    4.74    2.17
   7  -1 -25    3.25    1.89
   7   1 -25    7.34    1.96
   7   1 -25    7.60    2.28
  -7  -1  25    6.28    1.98
   7  -1 -24   12.01    2.58
   7   1 -24    6.93    1.95
   7   1 -24    9.70    2.26
   7  -1 -24    5.80    2.07
  -7  -1  24    5.87    2.01
   7   1 -23    4.97    1.81
   7  -1 -23    3.87    1.98
   7   1 -23    3.23    1.90
   7  -1 -23    6.32    2.17
   7  -1 -22    1.47    1.69
   7   1 -22    1.70    1.67
   7   1 -22    1.70    1.70
   7  -1 -22    3.87    1.81
   7  -1 -21  102.10   11.43
   7   1 -21  109.09   11.38
   7   1 -21  113.99   11.43
   7  -1 -21  102.28   11.39
   7  -1 -20    5.47    1.89
   7  -1 -20    4.57    1.78
   7   1 -20    3.52    1.58
   7   1 -20    3.88    1.53
   7  -1 -19   33.54    4.47
   7   1 -19   40.21    4.56
   7  -1 -19   33.87    4.53
   7   1 -19   41.14    4.53
   7   1 -18   12.87    2.13
   7  -1 -18   12.81    2.32
   7   1 -18   14.70    2.29
   7  -1 -18   17.35    2.40
   7   1 -18   10.36    2.35
   7  -1 -17  146.46   15.69
   7   1 -17  162.89   15.70
   7  -1 -17  154.92   17.11
   7   1 -17  159.64   15.71
   7  -1 -17  134.81   15.68
   7  -1 -17  170.53   16.82
   7   1 -17  162.60   16.15
  -7   1  17  145.58   17.88
  -7  -1  17  157.17   17.98
   7   1 -16  158.45   16.85
   7  -1 -16  166.00   16.92
   7  -1 -16  184.68   18.36
   7   1 -16  150.75   16.96
   7   1 -16  171.56   16.91
   7   1 -16  187.92   17.43
   7  -1 -16  164.02   17.88
  -7  -1  16  181.45   19.16
  -7   1  16  172.28   19.06
   7  -1 -15  909.96   94.27
   7   1 -15  982.64   94.28
   7   1 -15  970.18   94.69
   7  -1 -15  959.40   95.49
   7   1 -15 1000.15   94.58
  -7   1  15  964.39   95.00
   7   1 -15  929.99   94.28
   7  -1 -15 1006.65   95.29
  -7  -1  15  983.25   96.28
  -7   1  15  965.82   96.21
   7   1 -14  362.38   36.27
   7  -1 -14  333.09   36.26
  -7   1  14  375.92   36.91
   7   1 -14  386.96   36.69
   7  -1 -14  397.81   37.47
   7   1 -14  393.93   36.68
  -7   1  14  412.75   38.15
  -7  -1  14  346.36   37.82
   7  -1 -14  357.38   37.14
   7   1 -13  174.02   18.25
  -7   1  13  195.68   18.44
   7  -1 -13  170.92   18.76
   7   1 -13  194.31   18.36
  -7  -1  13  166.29   19.25
  -7   1  13  180.33   19.33
   7  -1 -13  160.25   18.57
  -7   1  12   82.55    8.07
   7   1 -12   80.98    8.02
   7  -1 -12   71.77    8.43
   7   1 -12   74.57    8.03
  -7   1  12   68.50    8.75
  -7  -1  12   62.95    8.67
   7  -1 -12   66.87    8.22
   7  -1 -11    7.48    1.89
  -7   1  11   11.27    1.68
   7  -1 -11   12.34    2.16
   7   1 -11    7.98    1.62
  -7  -1  11   10.49    2.44
  -7   1  11    6.65    2.18
   7   1 -11    9.01    1.72
   7  -1 -10    1.95    1.24
  -7   1  10   -0.92    0.88
   7   1 -10    0.90    1.09
   7  -1 -10    0.30    1.14
  -7  -1  10    2.74    1.74
  -7   1  10   -0.45    1.68
   7   1 -10    1.04    1.15
  -7   1   9  281.01   25.88
   7   1  -9  252.24   25.97
   7  -1  -9  244.45   26.14
  -7   1   9  278.40   25.68
   7   1  -9  252.48   26.09
  -7   1   9  236.96   26.43
  -7  -1   9  245.28   26.46
   7  -1  -9  237.96   26.09
   7   1  -8   64.60    5.98
   7  -1  -8   46.39    5.80
  -7   1   8   56.13    5.60
  -7   1   8   53.97    5.36
   7  -1  -8   41.54    5.82
   7  -1  -8   47.82    6.04
   7   1  -8   53.23    6.12
  -7   1   8   54.75    6.20
  -7  -1   8   44.89    6.04
   7   1  -7    1.51    1.30
   7  -1  -7   -1.04    1.28
  -7   1   7    1.16    1.03
   7   1  -7    0.85    1.40
   7  -1  -7    1.12    1.52
  -7   1   7    0.24    0.70
  -7   1   7    0.29    1.39
  -7  -1   7    1.69    1.32
   7  -1  -6  324.16   36.76
  -7   1   6  374.33   36.52
   7   1  -6  405.29   36.86
   7   1  -6  381.61   36.70
   7  -1  -6  364.29   36.97
   7   1  -6  376.62   36.99
  -7   1   5 4430.97  427.32
  -7   1   5 4562.21  427.57
   7   1  -5 4149.63  427.51
   7   1  -5 4182.79  427.38
   7   1  -5 4408.86  427.66
   7  -1  -5 4586.65  427.69
   7   1  -4    0.83    0.69
  -7   1   4   -0.17    1.02
  -7   1   4    0.24    0.83
   7   1  -3    0.92    0.56
  -7   1   3    1.06    1.03
  -7  -1   3    0.92    1.14
   7  -1  -3    1.58    1.08
  -7  -1   2    0.67    1.09
  -7   1   2    0.23    1.06
  -7   1   2    0.19    1.02
   7  -1  -2    0.78    1.01
   7   1  -2    1.49    0.46
   7   1  -2   -0.26    0.71
  -7  -1   2   -0.18    1.15
  -7  -1   1  919.13   98.61
  -7   1   1 1098.20   98.75
   7  -1  -1 1009.27   98.68
   7   1  -1 1114.88   98.75
  -7  -1   1  985.10   98.43
   7   1  -1 1028.87   98.27
  -7   1   1  981.74   98.47
   7   1  -1  989.31   98.01
  -7   1   0 1755.17  162.52
   7  -1   0 1491.54  162.82
  -7  -1   0 1612.64  162.69
  -7   1   0 1684.34  162.74
   7   1   0 1648.50  162.83
   7   1   0 1668.28  162.22
  -7  -1   0 1660.37  162.42
  -7   1  -1  102.13   10.15
   7  -1   1   97.05   10.44
   7   1   1  104.58   10.53
  -7  -1  -1   93.14    9.97
  -7  -1  -1   99.01    9.60
   7   1   1   86.81    9.74
   7   1   2  474.42   45.47
   7  -1   2  440.72   45.41
  -7  -1  -2  444.80   44.83
   7   1   2  454.62   44.63
   7   1   3  901.99   89.12
   7  -1   3  970.80   89.24
  -7  -1  -3  866.12   88.40
   7   1   4    5.45    2.05
   7  -1   4    3.30    1.83
  -7  -1  -4    4.38    1.19
  -7  -1  -5   47.46    5.28
   7   1   5   40.83    6.02
   7  -1   5   50.86    6.35
  -7  -1  -6    3.52    1.47
   7   1   6    2.10    1.85
   7  -1   6    4.99    2.59
  -7   1  -6    2.33    1.16
  -7  -1  -6    4.07    1.24
  -7   1  -6    2.21    1.12
  -7  -1  -6    4.98    1.29
  -7  -1  -7  184.54   18.50
  -7   1  -7  197.25   18.75
  -7   1  -7  173.35   18.63
   7   1   7  190.73   20.19
   7  -1   7  183.89   20.14
  -7  -1  -7  186.41   18.49
  -7   1  -7  174.37   18.45
  -7  -1  -7  194.85   19.02
  -7  -1  -7  180.54   18.59
  -7   1  -8  147.24   15.15
  -7  -1  -8  144.06   15.24
  -7   1  -8  155.95   15.39
  -7  -1  -8  141.45   15.17
  -7   1  -8  144.97   15.33
   7  -1   8  132.47   16.88
   7   1   8  164.26   17.23
  -7  -1  -8  163.89   15.28
  -7   1  -8  147.77   15.23
  -7  -1  -8  159.67   15.82
  -7  -1  -9  208.35   20.67
  -7   1  -9  197.01   20.55
  -7   1  -9  194.38   20.69
  -7  -1  -9  228.50   21.41
  -7  -1  -9  192.94   20.61
  -7   1  -9  201.80   20.64
  -7   1  -9  227.52   20.76
   7  -1   9  216.69   22.86
   7   1   9  185.47   22.41
  -7  -1 -10   22.10    3.08
  -7   1 -10   21.82    3.04
  -7  -1 -10   24.14    3.18
  -7   1 -10   22.85    3.08
  -7  -1 -10   25.56    3.80
  -7   1 -11   47.56    5.72
  -7  -1 -11   55.62    5.80
  -7  -1 -11   46.37    5.75
  -7   1 -11   51.24    5.72
  -7   1 -12   29.19    3.76
  -7  -1 -12   33.04    3.91
  -7  -1 -12   25.16    3.75
  -7   1 -12   27.91    3.76
  -7   1 -13    1.97    1.54
  -7  -1 -13    0.66    1.74
  -7   1 -13    3.46    1.59
  -7  -1 -13    3.30    1.75
  -7  -1 -14    1.22    1.40
  -7   1 -14   -0.71    1.61
  -7  -1 -14   -0.70    1.63
  -7   1 -14    1.23    1.49
  -7  -1 -14    0.71    1.32
  -7  -1 -15    2.95    1.54
  -7  -1 -15    4.47    1.85
  -7   1 -15    2.24    1.65
  -7  -1 -15    3.72    1.92
  -7   1 -15    2.90    1.58
  -7  -1 -16   12.12    2.38
  -7  -1 -16   11.59    2.38
  -7   1 -16   11.72    2.38
  -7   1 -16   11.72    2.60
  -7  -1 -16    9.32    2.45
  -7   1 -17   71.12    7.54
  -7  -1 -17   67.83    7.65
  -7  -1 -17   60.84    7.48
  -7  -1 -18    1.47    1.61
  -7   1 -18    5.41    1.81
  -7  -1 -18    1.58    1.82
  -7  -1 -19    4.76    1.84
  -7  -1 -19    5.39    2.09
  -7   1 -19    6.53    1.90
  -7  -1 -20    3.55    1.80
  -7   1 -20    3.67    1.56
  -7  -1 -20    4.73    1.75
  -7   1 -21   15.19    2.48
  -7  -1 -21   18.38    2.77
  -7  -1 -21   15.31    2.64
  -7   1 -22    5.94    1.54
  -7  -1 -22    4.44    1.58
  -7  -1 -22    5.73    1.88
  -7  -1 -23    3.03    1.32
  -7   1 -23    2.08    1.10
  -7  -1 -23    0.53    1.18
  -7  -1 -24   -0.20    0.99
  -7   1 -24   -1.05    1.22
  -7  -1 -24    0.43    1.05
  -7  -1 -25    7.00    1.28
  -7  -1 -25    5.52    1.29
  -7   1 -25    8.69    1.37
  -7   3  32    0.49    0.86
  -7   3  31    0.46    1.16
   7   3 -31    0.47    0.83
  -7   3  30    0.57    1.26
   7   3 -30    0.82    1.10
  -7   3  29    0.67    1.50
   7   3 -29    0.74    1.18
   7  -3 -28    0.69    1.75
   7  -3 -28   -0.63    1.46
   7   3 -28    0.56    1.16
   7  -3 -27    0.38    1.63
   7  -3 -27    0.34    1.51
   7   3 -27    0.31    1.33
   7  -3 -26    1.59    1.77
   7  -3 -26    1.08    1.43
   7   3 -26    2.28    1.64
   7  -3 -25    8.71    1.83
   7  -3 -25    5.73    2.33
   7  -3 -25   10.35    2.17
   7   3 -25    9.08    2.09
   7  -3 -24    6.82    1.72
   7  -3 -24    5.35    2.09
   7  -3 -24    6.34    1.94
   7   3 -24    7.43    1.87
   7  -3 -23    1.61    1.32
   7  -3 -23    0.41    1.92
   7  -3 -23   -0.37    1.56
   7   3 -23    1.33    1.50
   7  -3 -22   13.18    2.51
   7  -3 -22   10.21    2.68
   7  -3 -22   16.89    2.84
   7   3 -22   20.50    2.76
   7  -3 -21   10.67    2.09
   7   3 -21    5.48    1.60
   7  -3 -21   10.88    2.43
   7  -3 -21    8.62    2.11
   7   3 -21   11.54    2.07
  -7  -3  20    0.59    1.12
   7  -3 -20    1.06    1.84
   7  -3 -20    0.33    1.43
   7   3 -20   -0.21    1.09
   7  -3 -20   -0.33    1.47
   7   3 -20    0.85    1.36
  -7  -3  19   27.97    3.22
   7  -3 -19   33.08    3.72
   7  -3 -19   29.32    3.62
   7   3 -19   19.24    3.07
   7  -3 -19   25.14    3.50
   7   3 -19   23.66    3.31
   7  -3 -18   42.65    4.63
  -7  -3  18   34.13    4.12
   7  -3 -18   32.52    4.41
   7   3 -18   35.72    4.27
   7  -3 -18   34.51    4.33
   7  -3 -17    0.64    1.24
  -7  -3  17   -0.97    1.20
   7   3 -17    0.88    1.17
   7  -3 -17    3.67    1.52
   7  -3 -17    2.37    1.36
   7  -3 -16    3.93    1.47
  -7   3  16    3.02    1.47
   7   3 -16    2.03    1.73
   7  -3 -16    3.87    1.35
   7  -3 -16    2.59    1.42
   7   3 -16    5.98    1.45
  -7  -3  16    3.99    2.62
  -7   3  16    6.04    2.27
  -7  -3  16    2.61    1.21
  -7   3  15    5.87    1.69
   7  -3 -15   13.53    2.11
  -7  -3  15    7.23    1.32
   7  -3 -15    5.12    2.28
  -7   3  15    5.44    2.35
  -7  -3  15    5.36    2.51
   7  -3 -15    6.39    1.70
   7   3 -15    5.48    1.98
   7  -3 -15    5.97    1.51
  -7  -3  15    9.45    1.63
   7   3 -15    8.57    2.57
   7  -3 -14  158.93   16.98
   7   3 -14  172.27   18.18
   7   3 -14  182.46   18.01
  -7   3  14  163.70   17.29
   7  -3 -14  183.90   17.24
   7  -3 -14  170.96   17.07
  -7  -3  14  162.31   16.79
   7  -3 -14  157.81   18.18
  -7  -3  14  170.59   16.93
  -7   3  14  163.33   18.30
  -7  -3  14  183.72   18.82
   7  -3 -13  247.19   25.19
  -7  -3  13  242.92   26.55
  -7   3  13  243.66   26.31
   7   3 -13  249.94   26.38
  -7  -3  13  246.76   25.02
   7  -3 -13  275.01   25.40
  -7  -3  13  250.29   25.13
   7   3 -13  276.32   26.23
  -7   3  13  260.28   25.51
   7  -3 -13  297.07   26.74
   7  -3 -13  234.47   25.21
   7   3 -12   48.81    5.44
   7  -3 -12   39.69    4.50
  -7  -3  12   34.27    5.28
  -7   3  12   26.99    4.90
   7   3 -12   41.64    5.51
   7  -3 -12   53.16    5.82
  -7   3  12   44.92    4.69
   7  -3 -12   37.46    4.36
   7  -3 -12   38.07    4.39
  -7  -3  12   36.67    4.28
   7  -3 -11  559.26   55.32
  -7  -3  11  560.71   55.18
  -7  -3  11  587.65   56.34
  -7   3  11  497.20   56.02
   7  -3 -11  601.80   56.40
  -7   3  11  560.01   55.55
   7   3 -11  574.03   56.18
  -7  -3  10   71.89    8.65
  -7   3  10   62.54    8.45
   7  -3 -10   77.13    8.84
  -7   3  10   84.63    8.32
  -7   3  10   87.01    8.61
  -7   3  10   75.61    7.76
  -7   3   9   60.35    6.70
   7  -3  -9   63.87    7.31
  -7   3   9   56.71    6.86
   7  -3  -8    3.26    1.76
  -7   3   8    7.07    1.65
  -7   3   8    5.24    1.63
   7  -3  -7   97.46   11.22
   7   3  -7  106.41   11.34
  -7   3   7  109.10   11.01
  -7   3   7   95.59   11.02
   7  -3  -6   23.07    3.14
  -7   3   6   22.26    2.84
   7   3  -6   12.32    2.13
   7  -3  -6   12.66    2.17
  -7   3   5   35.97    4.28
   7  -3  -5   30.81    3.65
   7   3  -5   29.63    3.57
  -7  -3   4   42.55    4.46
  -7   3   4   39.68    4.41
   7   3  -4   42.10    5.05
   7   3  -4   32.63    4.29
   7  -3  -4   43.40    4.49
  -7  -3   3   98.86   10.54
  -7   3   3  107.39   10.60
   7   3  -3   99.71   11.08
  -7   3   2    3.78    2.02
  -7   3   2    5.99    1.27
  -7  -3   2    5.68    1.30
   7   3  -2    8.05    1.79
   7   3  -1   43.49    4.19
  -7   3   1   34.72    4.55
   7   3   0    1.69    0.73
   7   3   0    2.94    1.17
   7   3   0    0.75    1.09
  -7   3   0    0.50    1.79
   7   3   1   60.69    6.49
  -7   3  -1   68.20    7.58
   7   3   1   67.03    6.75
   7   3   1   53.42    6.84
   7  -3   1   58.39    6.88
   7   3   2   14.08    3.01
   7  -3   2   19.64    3.19
   7   3   2   21.64    2.74
   7   3   2   23.95    2.49
  -7   3  -2   23.25    3.65
   7   3   3    2.88    0.53
  -7   3  -3    3.79    1.85
   7   3   3    1.14    0.84
   7  -3   3    2.41    1.76
   7   3   3    0.49    1.44
   7   3   4    5.69    2.01
   7  -3   4    7.19    2.19
  -7  -3  -4    6.66    1.49
   7   3   4    4.60    1.16
  -7  -3  -4    7.21    1.58
   7  -3   5   12.00    2.67
   7   3   5   14.37    2.94
  -7  -3  -5   10.19    1.90
  -7  -3  -5    9.24    1.76
   7   3   5   11.22    1.60
  -7  -3  -6  250.53   23.88
   7   3   6  270.18   25.56
   7  -3   6  252.04   25.33
  -7  -3  -6  236.79   23.85
  -7  -3  -6  229.45   23.73
  -7   3  -6  228.71   23.73
  -7  -3  -7    8.49    1.50
  -7  -3  -7    7.44    1.53
  -7   3  -7    6.30    1.50
   7   3   7    5.86    2.65
   7  -3   7    4.85    2.36
  -7  -3  -7    6.90    1.65
  -7  -3  -8   10.82    1.79
  -7  -3  -8   11.30    2.06
  -7  -3  -8   10.12    1.83
  -7   3  -8    9.90    1.84
   7  -3   8   15.34    3.42
   7   3   8   11.17    3.18
  -7  -3  -9   19.06    2.44
  -7   3  -9   21.08    3.41
   7  -3   9   11.03    3.69
   7   3   9   15.39    3.97
  -7   3  -9   14.83    2.43
  -7  -3  -9   12.55    2.31
  -7  -3  -9   23.00    2.70
  -7  -3 -10    5.96    1.76
   7  -3  10    3.24    1.37
  -7   3 -10    6.59    1.57
  -7  -3 -10    4.33    1.51
  -7  -3 -10    3.20    1.35
  -7  -3 -11   61.54    6.60
   7  -3  11   60.91    6.20
  -7  -3 -11   56.27    6.20
  -7  -3 -11   54.33    6.26
  -7   3 -11   46.83    6.20
  -7  -3 -12   25.90    3.80
   7  -3  12   30.06    3.52
  -7  -3 -12   23.64    3.51
  -7   3 -12   28.50    3.57
  -7  -3 -12   27.64    3.52
  -7  -3 -13   72.00    8.42
   7  -3  13   79.59    7.99
  -7  -3 -13   70.04    8.03
  -7   3 -13   72.23    8.16
  -7  -3 -13   75.18    8.18
  -7   3 -14    6.02    1.79
  -7  -3 -14    4.06    1.69
   7  -3  14    6.29    1.65
  -7  -3 -14    3.47    1.75
  -7  -3 -14    7.42    1.74
  -7  -3 -15  137.16   14.15
  -7  -3 -15  133.09   14.43
  -7  -3 -16  201.50   21.72
  -7  -3 -16  231.89   22.15
  -7  -3 -17   94.89   10.36
  -7  -3 -17   98.74   10.68
  -7   3 -18    1.77    1.71
  -7  -3 -18    2.84    1.53
  -7   3 -19    1.69    1.43
  -7  -3 -19    0.61    1.25
  -7   3 -20    0.32    1.37
  -7  -3 -20   -0.58    1.12
  -7   3 -21    4.60    1.52
  -7  -3 -21    2.62    1.30
  -7   3 -22   -1.76    1.27
  -7  -3 -22    2.73    1.28
  -7  -3 -23    0.36    1.00
  -7   3 -23   -1.06    1.01
  -7  -3 -23    0.45    1.25
  -7  -3 -24   -0.71    0.88
  -7   3 -24    1.17    0.88
   7  -5 -30    0.78    0.80
  -7   5  30    2.11    1.03
   7  -5 -29    2.26    1.09
  -7   5  29    1.93    1.27
  -7   5  28   -1.97    1.37
   7  -5 -28   -0.55    0.88
   7  -5 -28   -0.50    1.12
   7  -5 -27    4.01    1.47
   7  -5 -26    1.27    1.53
   7  -5 -25    3.09    1.64
   7  -5 -24   -0.36    1.54
   7  -5 -23    1.86    1.68
  -7  -5  23    0.70    1.31
   7  -5 -22    7.83    2.23
  -7  -5  22    8.39    1.81
   7  -5 -21    4.42    1.78
  -7  -5  21    3.49    1.49
   7  -5 -20   18.94    3.09
  -7  -5  20   19.90    2.90
  -7  -5  19   39.82    4.42
   7  -5 -19   35.36    4.82
   7  -5 -19   32.84    4.74
  -7  -5  19   44.63    4.72
  -7  -5  18   10.45    1.79
   7  -5 -18    7.11    2.05
   7  -5 -18    7.20    1.98
  -7  -5  18    9.13    2.10
  -7  -5  17   70.59    8.21
  -7  -5  17   82.86    8.12
   7  -5 -17   75.20    8.51
   7  -5 -17   72.91    8.28
  -7  -5  16    6.33    1.70
   7  -5 -16    6.45    1.71
  -7  -5  16    6.38    1.68
   7  -5 -16   10.52    2.11
  -7  -5  15  124.97   13.47
  -7  -5  15  137.99   13.43
   7  -5 -15  147.49   13.86
   7  -5 -15  118.03   13.44
  -7  -5  14    2.73    1.28
   7  -5 -14    0.94    1.25
  -7  -5  14   -1.21    1.35
   7  -5 -14    4.25    1.77
  -7  -5  13   16.71    2.32
   7  -5 -13   12.96    2.23
  -7  -5  13   15.43    2.37
   7  -5 -13   14.44    2.44
  -7   5  12    8.16    1.94
   7  -5 -12    3.76    1.45
  -7  -5  12    2.58    1.29
  -7  -5  12    6.13    1.57
  -7  -5  11    5.55    1.51
  -7   5  11    6.31    2.13
  -7   5  11    8.90    2.02
  -7   5  10  279.71   25.77
  -7  -5  10  281.34   24.77
   7  -5 -10  238.12   24.64
  -7  -5  10  209.67   24.66
  -7   5  10  281.93   25.99
   7   5  -9   38.11    5.15
  -7   5   9   33.43    4.24
  -7  -5   9   23.71    3.01
  -7   5   9   26.14    4.21
  -7  -5   9   20.51    3.02
   7  -5  -9   25.97    3.03
  -7  -5   8   12.17    1.86
  -7   5   8   13.60    2.94
  -7   5   8   15.30    2.99
   7  -5  -8   10.10    1.71
  -7  -5   7   31.73    3.92
  -7   5   7   34.19    5.17
  -7  -5   7   34.40    3.90
  -7   5   7   40.41    5.33
   7   5  -7   35.10    5.37
  -7  -5   6   16.30    2.25
  -7  -5   6   17.52    2.23
   7   5  -6   11.98    3.18
  -7   5   6   17.06    3.72
  -7   5   5    0.73    1.98
  -7  -5   5    1.82    1.17
   7   5  -5    3.59    2.20
  -7  -5   5    0.90    1.10
  -7   5   4   45.25    5.77
  -7  -5   4   35.07    3.89
   7   5  -4   31.97    5.19
  -7  -5   4   32.65    3.87
  -7  -5   3  244.76   23.29
   7   5  -3  258.03   24.92
   7   5  -3  239.75   24.77
  -7   5   3  263.09   25.21
  -7  -5   3  214.27   23.27
  -7  -5   2   12.93    1.64
   7   5  -2    8.99    2.74
  -7   5   2    4.56    2.30
   7   5  -2   13.72    3.01
  -7  -5   2   10.01    1.67
  -7  -5   1  474.82   46.79
  -7  -5   1  482.45   46.93
   7   5  -1  519.74   48.26
   7   5  -1  536.04   48.41
  -7  -5   1  451.43   46.81
   7   5   0   69.04    7.45
  -7  -5   0   69.36    6.96
   7   5   0   55.89    7.69
   7   5   0   73.07    8.18
  -7  -5   0   62.49    6.76
  -7  -5  -1    1.67    1.20
  -7  -5  -1    4.72    1.08
   7   5   1    5.09    1.37
   7   5   1    6.52    1.96
  -7   5  -1    3.06    2.17
   7   5   1    2.29    1.56
  -7  -5  -2   91.01    9.32
  -7  -5  -2   88.98    9.03
   7   5   2   95.67   10.13
  -7   5  -2   74.72   10.50
  -7  -5  -3   44.33    5.19
   7   5   3   50.93    5.76
  -7  -5  -4   94.39    9.45
  -7  -5  -4   85.80    9.53
   7  -5   5    0.25    1.50
  -7  -5  -5    0.65    1.34
   7  -5   6   35.89    4.00
  -7  -5  -6   29.75    3.76
   7  -5   6   28.28    3.75
   7  -5   7   41.22    4.56
  -7  -5  -7   34.70    4.39
   7  -5   7   36.04    4.41
   7  -5   8    2.51    1.49
   7  -5   8    1.44    1.39
  -7  -5  -8    0.84    1.27
   7  -5   9   28.14    3.93
   7  -5   9   34.65    3.99
  -7  -5  -9   34.03    4.15
   7  -5  10    1.72    1.34
  -7  -5 -10    1.93    1.54
   7  -5  10    2.83    1.39
  -7  -5 -11  172.51   16.88
   7  -5  11  157.29   16.49
   7  -5  11  159.35   16.64
  -7  -5 -12  114.67   11.68
   7  -5  12  103.24   11.17
   7  -5  12  108.77   11.40
  -7  -5 -13    4.79    1.82
   7  -5  13    3.09    1.47
  -7  -5 -14    3.01    1.68
   7  -5  14    0.27    1.38
  -7  -5 -15   -0.38    1.56
   7  -5  15    0.26    1.25
  -7  -5 -16    2.60    1.81
   7  -5  16    1.89    1.34
  -7  -5 -17   22.19    3.16
   7  -5  17   18.06    2.57
  -7   5 -17   17.44    2.85
  -7  -5 -18    6.05    1.75
  -7   5 -18    0.84    1.36
  -7  -5 -19    5.24    1.65
  -7   5 -19    3.03    1.60
  -7  -5 -20    7.95    1.82
  -7   5 -20    3.74    1.56
  -7  -5 -21    5.67    1.37
  -7   5 -21    0.36    1.05
  -7  -5 -22    0.39    0.90
  -7   5 -22    0.82    0.76
  -7   7  26   -0.18    0.98
  -7   7  25   -0.20    1.02
  -7  -7  24    1.40    0.97
  -7  -7  23    7.97    1.55
  -7  -7  22    7.26    1.65
  -7  -7  21   -1.18    1.06
  -7  -7  21    1.23    1.27
  -7  -7  20   43.00    4.69
  -7  -7  20   40.38    4.91
  -7  -7  19    0.86    1.37
  -7  -7  19    3.00    1.27
  -7  -7  18   24.52    3.43
  -7  -7  18   24.08    3.13
  -7  -7  17   10.40    2.23
  -7  -7  17    8.74    1.85
  -7  -7  16   -0.31    1.62
  -7  -7  16    0.25    1.34
  -7  -7  15   26.75    3.74
  -7  -7  15   30.26    3.71
  -7  -7  14   11.75    2.24
  -7  -7  13   40.29    4.81
  -7  -7  12    3.19    1.60
  -7  -7  12    2.34    1.41
  -7  -7  11    1.41    1.48
  -7  -7  11   -0.26    1.44
  -7  -7  10    2.46    1.43
   7  -7  -9   15.20    2.28
  -7  -7   9   19.45    2.68
  -7  -7   8   47.31    5.58
   7  -7  -8   49.51    5.45
  -7  -7   8   50.87    5.65
  -7  -7   7   -0.97    1.16
  -7  -7   7    0.24    1.22
   7  -7  -7    0.88    1.20
  -7  -7   6   20.71    2.88
   7  -7  -6   19.67    2.92
  -7  -7   6   24.53    3.04
   7  -7  -5    1.40    1.18
  -7  -7   5    1.30    1.22
   7  -7  -5    1.72    1.37
  -7  -7   5    1.34    1.26
   7  -7  -4   -0.22    1.19
  -7  -7   4    0.61    1.08
   7  -7  -4   -0.77    1.46
  -7  -7   4   -0.87    1.24
   7  -7  -3   14.07    2.10
  -7  -7   3   12.86    1.90
   7  -7  -3    9.32    2.04
  -7  -7   3   11.01    1.96
   7  -7  -2   37.15    4.10
   7  -7  -2   29.12    4.05
  -7  -7   2   32.82    3.79
  -7  -7   2   32.13    3.87
   7  -7  -1   40.75    5.32
  -7  -7   1   48.96    5.22
   7  -7  -1   52.73    5.58
   7  -7   0    3.47    1.62
   7  -7   0   -0.55    1.34
  -7  -7   0    1.22    1.09
   7  -7   1    0.59    1.40
  -7  -7  -1    1.13    1.03
   7  -7   1    0.29    1.30
  -7  -7  -2   22.63    2.73
   7  -7   2   22.95    3.25
   7  -7   3   51.32    5.99
   7  -7   4   86.64    9.39
   7  -7   4   85.57    9.39
   7  -7   5    2.53    1.81
   7  -7   5   -2.63    1.84
   7  -7   6    2.21    1.72
   7  -7   6    0.34    1.69
   7  -7   7    8.76    2.01
   7  -7   8   16.78    2.82
   7  -7   9    2.64    1.54
   7  -7   9    0.68    1.70
   7  -7  10   34.21    4.41
   7  -7  10   39.93    4.76
   7  -7  11    2.04    1.43
   7  -7  11    2.59    1.83
  -7  -7 -12    1.07    1.19
   7  -7  12    0.23    1.20
   7  -7  12   -0.92    1.44
  -7  -7 -13   10.65    2.01
   7  -7  13   11.73    1.89
   7  -7  13    9.45    2.07
   7  -7  14    3.38    1.46
   7  -7  14    4.22    1.25
  -7  -7 -14    1.24    1.26
   7  -7  15    9.88    1.80
  -7  -7 -15    9.48    1.80
   7  -7  16   -1.17    1.14
  -7  -7 -16    1.05    1.05
   7  -7  17   -0.47    0.89
  -7  -7 -17    0.74    1.00
  -7  -9  22    7.03    1.18
  -7  -9  21    0.46    0.89
  -7  -9  20    3.92    0.91
  -7  -9  20    0.55    1.08
  -7  -9  19    0.92    0.88
  -7  -9  19    0.42    1.19
  -7  -9  18   -0.96    1.10
  -7  -9  18    0.46    1.30
  -7  -9  17    1.47    1.05
  -7  -9  16    2.87    1.32
  -7  -9  15   15.24    2.41
  -7  -9  15   11.65    2.10
  -7  -9  14    2.00    1.51
  -7  -9  14    1.44    1.33
  -7  -9  13   10.75    2.22
  -7  -9  13   12.60    2.22
  -7  -9  12   63.60    7.24
  -7  -9  12   68.06    7.38
  -7  -9  11   67.47    7.52
  -7  -9  10   39.29    5.01
  -7  -9  10   45.01    5.10
  -7  -9   9    4.29    1.58
  -7  -9   9    1.64    1.54
  -7  -9   8    5.29    1.65
   7  -9  -8    6.04    1.52
  -7  -9   8    7.62    1.98
  -7  -9   7    1.34    1.28
  -7  -9   7   -1.89    1.41
   7  -9  -7    0.22    1.19
  -7  -9   6    2.03    1.28
  -7  -9   6    1.32    1.38
   7  -9  -6    0.97    1.24
  -7  -9   5    0.24    1.20
  -7  -9   5   -0.26    1.35
   7  -9  -5   -0.26    1.31
  -7  -9   4    1.76    1.22
  -7  -9   4    4.17    1.49
   7  -9  -4    3.03    1.46
  -7  -9   3    3.26    1.33
   7  -9  -3    2.60    1.56
  -7  -9   3    1.21    1.08
   7  -9  -3    1.42    1.21
   7  -9  -2   14.70    2.48
   7  -9  -2   15.34    2.60
  -7  -9   2   19.75    2.50
   7  -9  -1    1.93    1.42
  -7  -9   1    3.80    1.26
   7  -9  -1    2.16    1.53
   7  -9   0    2.61    1.40
  -7  -9   0    0.73    1.06
   7  -9   0    1.88    1.56
   7  -9   1   30.81    4.23
  -7  -9  -1   35.56    3.94
   7  -9   1   36.04    4.41
   7  -9   2    5.27    1.93
   7  -9   2    6.98    1.94
   7  -9   3    2.84    1.67
   7  -9   3    0.63    1.61
   7  -9   4   -1.27    1.64
   7  -9   5   -0.32    1.65
   7  -9   6    3.74    1.73
   7  -9   6    5.55    1.81
   7  -9   7    2.43    1.55
   7  -9   7    3.34    1.56
   7  -9   8    1.47    1.33
   7  -9   8    0.78    1.30
   7  -9   9   -0.56    1.60
   7  -9   9    1.19    1.33
   7  -9  10    4.65    1.36
   7  -9  11    1.47    1.07
   7  -9  11    1.66    1.30
   7  -9  12    3.16    1.10
   7  -9  12    5.72    1.39
   7  -9  13    0.81    0.78
   7  -9  13    0.74    1.02
   7  -9  14   -0.61    0.90
   7  -9  15    0.97    0.75
  -7 -11  15    0.47    0.73
  -7 -11  15    1.31    0.70
  -7 -11  14    4.04    1.01
  -7 -11  14    3.83    0.96
  -7 -11  13    1.26    0.87
  -7 -11  12    0.15    0.90
  -7 -11  11   -0.15    0.91
  -7 -11  11    0.86    0.97
  -7 -11  10    6.65    1.27
  -7 -11  10    4.61    1.28
  -7 -11   9    4.45    1.13
  -7 -11   9    2.61    1.19
  -7 -11   8    0.57    0.95
  -7 -11   8   -0.31    1.04
  -7 -11   7    2.78    1.15
  -7 -11   6   18.06    2.35
  -7 -11   5    2.77    1.10
   7 -11  -5    4.23    1.07
  -7 -11   4    0.14    1.04
   7 -11  -4    0.46    0.92
  -7 -11   3   -0.12    0.84
   7 -11  -3   -0.69    0.97
  -7 -11   2    0.89    0.81
   7 -11  -2    0.19    1.07
   7 -11  -1    2.14    1.20
   7 -11   0    8.12    1.65
   7 -11   1    0.60    1.11
   7 -11   1    1.67    1.02
   7 -11   2    0.19    1.04
   7 -11   2    3.55    1.16
   7 -11   3    3.83    1.26
   7 -11   3    2.53    1.20
   7 -11   4    5.58    1.21
   7 -11   4    2.84    1.17
   7 -11   5    1.69    1.08
   7 -11   5    2.19    1.01
   7 -11   6    1.55    0.91
   7 -11   7    0.23    0.65
   7 -11   7    0.83    0.83
   7 -11   8    0.48    0.61
   7 -11   8   -0.12    0.73
   8   0 -32   26.81    3.31
   8   0 -31    2.25    1.32
   8   0 -31   -1.89    1.34
  -8   0  31    0.44    1.05
   8   0 -30   36.95    4.25
   8   0 -30   29.11    4.19
  -8   0  30   32.42    4.05
   8   0 -29   -1.01    1.40
   8   0 -29    0.70    1.57
  -8   0  29   -0.64    1.38
   8   0 -28   24.23    3.56
   8   0 -28   19.81    3.54
  -8   0  28   28.88    3.68
   8   0 -27   -1.16    1.74
   8   0 -27   -0.78    1.69
  -8   0  27    1.49    1.59
   8   0 -26    6.70    2.08
   8   0 -26    4.35    1.94
   8   0 -25    0.39    1.50
   8   0 -25   -0.39    1.91
   8   0 -24    3.46    1.83
   8   0 -24    1.13    1.51
   8   0 -23    2.21    1.83
   8   0 -23    1.44    1.69
   8   0 -22    6.26    2.10
   8   0 -22   11.51    2.38
   8   0 -21    0.97    1.39
   8   0 -21    0.31    1.54
   8   0 -20   23.73    3.50
   8   0 -20   28.36    3.54
   8   0 -19    0.54    1.45
   8   0 -19    1.06    1.32
   8   0 -19   -0.83    1.34
   8   0 -18  177.71   17.01
   8   0 -18  165.60   16.99
   8   0 -18  149.38   17.49
   8   0 -17    0.65    1.28
   8   0 -17    0.46    1.25
   8   0 -17   -0.59    1.42
   8   0 -17   -0.43    1.21
   8   0 -16  428.43   42.28
   8   0 -16  415.64   41.34
   8   0 -16  417.81   41.37
   8   0 -16  410.50   41.87
   8   0 -15   -0.35    1.33
   8   0 -15    0.74    1.14
   8   0 -15   -0.48    1.46
   8   0 -15   -0.08    0.47
   8   0 -15   -0.18    1.00
   8   0 -14  325.40   32.81
   8   0 -14  339.49   32.53
   8   0 -14  327.66   32.07
   8   0 -14  310.53   32.08
   8   0 -13   -0.35    0.52
   8   0 -13   -0.76    1.34
   8   0 -13    0.28    1.19
   8   0 -12   10.31    1.43
  -8   0  12    9.54    1.95
   8   0 -12   11.94    1.93
   8   0 -11    0.75    0.68
   8   0 -11   -0.91    0.87
  -8   0  11   -0.83    1.08
   8   0 -10   67.44    6.86
   8   0 -10   68.74    7.12
  -8   0  10   62.16    7.12
  -8   0   9    0.77    1.20
   8   0  -9   -0.89    1.06
  -8   0   9    0.35    1.04
   8   0  -9    0.24    0.71
   8   0  -8 1066.45   99.50
   8   0  -8  985.86   99.25
  -8   0   8 1005.82   99.42
   8   0  -7    0.17    0.87
   8   0  -7    0.76    0.74
  -8   0   7   -0.59    0.88
   8   0  -6 5185.07  521.88
  -8   0   6 5353.62  521.84
   8   0  -6 5512.83  521.80
  -8   0   6 5256.12  521.79
  -8   0   5    1.05    0.64
   8   0  -5   -1.49    0.82
   8   0  -5   -0.32    0.56
  -8   0   5   -0.48    0.73
  -8   0   5    0.19    0.60
   8   0  -5   -0.45    0.67
   8   0  -4  370.58   43.32
  -8   0   4  485.72   43.37
   8   0  -4  427.70   43.35
  -8   0   4  482.72   43.31
   8   0  -3   -0.23    0.83
  -8   0   3    0.16    0.56
   8   0  -2 4367.70  408.22
  -8   0   2 4356.81  408.13
  -8   0   2 4442.64  408.26
   8   0  -2 3513.46  408.20
  -8   0   1    0.09    0.65
  -8   0   1   -0.27    1.04
  -8   0   0 4204.97  405.30
  -8   0   0 4050.71  405.42
  -8   0  -1   -0.11    0.75
  -8   0  -1   -0.46    0.91
  -8   0  -2   57.60    6.36
  -8   0  -2   68.37    6.56
  -8   0  -3    0.87    0.84
  -8   0  -3    0.14    0.71
  -8   0  -3    0.11    0.59
  -8   0  -4  365.96   35.06
  -8   0  -4  342.17   35.18
  -8   0  -4  353.49   35.26
  -8   0  -5   -0.18    0.70
  -8   0  -5    0.39    0.84
  -8   0  -5   -0.33    0.50
  -8   0  -6   36.00    4.22
  -8   0  -6   39.34    3.95
  -8   0  -6   33.22    4.18
  -8   0  -7   -0.36    0.59
  -8   0  -7    1.93    1.21
  -8   0  -8    9.92    1.46
  -8   0  -8   13.81    2.06
  -8   0  -8   10.67    1.73
  -8   0  -8   11.52    1.74
  -8   0  -9    1.17    1.36
  -8   0 -10   25.62    3.35
  -8   0 -11    0.84    1.43
  -8   0 -12   18.49    2.79
  -8   0 -13   -0.65    1.47
  -8   0 -14  188.90   19.47
  -8   0 -15    0.72    1.50
  -8   0 -16   38.96    5.13
  -8   0 -16   42.83    5.20
  -8   0 -17    3.75    1.86
  -8   0 -17   -0.75    1.70
  -8   0 -18    1.87    1.77
  -8   0 -18    2.96    1.79
  -8   0 -19   -1.46    1.65
  -8   0 -19   -0.36    1.45
  -8   0 -20    3.63    1.55
  -8   0 -20    4.15    1.84
  -8   0 -21    0.30    1.33
  -8   0 -21    0.32    1.37
  -8   0 -22    2.53    1.31
  -8   0 -22    1.95    1.43
  -8   0 -23    0.71    1.02
  -8   0 -23   -0.82    1.11
  -8   0 -24    3.40    1.10
  -8   0 -24    0.87    0.86
  -8   0 -25    0.14    0.69
   8   2 -32    0.53    0.89
   8  -2 -32   -0.62    0.97
  -8   2  32    1.43    1.07
   8   2 -31    1.81    1.20
   8  -2 -31   -0.26    1.14
  -8   2  31   -1.32    1.34
   8  -2 -30   -0.89    1.48
   8   2 -30   -0.81    1.24
   8  -2 -30    1.53    1.50
  -8   2  30    0.62    1.37
   8  -2 -29    3.68    1.88
   8   2 -29    2.43    1.56
  -8   2  29    0.70    1.59
   8  -2 -29    0.35    1.47
   8   2 -28   -0.33    1.51
   8  -2 -28   -1.09    1.59
   8   2 -28    0.27    1.29
   8  -2 -28   -0.76    1.62
   8   2 -27    2.80    1.68
   8  -2 -27    2.29    1.84
  -8  -2  27    5.98    1.61
   8   2 -27    4.40    1.54
   8  -2 -27    2.00    2.12
   8   2 -26   11.15    2.34
   8  -2 -26    7.81    2.32
   8   2 -26    8.72    2.07
  -8  -2  26   12.46    2.26
   8  -2 -26   13.16    2.17
   8   2 -25    3.97    1.80
   8  -2 -25    1.56    1.54
   8   2 -25    2.88    1.60
  -8  -2  25    2.07    1.65
   8  -2 -25    2.24    1.46
   8   2 -24    2.12    1.81
   8  -2 -24    2.30    1.69
   8   2 -24    0.32    1.38
  -8  -2  24    2.44    1.54
   8  -2 -24    2.28    1.23
   8   2 -23   21.15    3.32
   8  -2 -23   26.55    3.68
   8   2 -23   22.11    3.44
  -8  -2  23   28.80    3.61
   8   2 -22   -0.91    1.39
   8  -2 -22    1.05    1.62
   8   2 -22    0.32    1.43
  -8  -2  22   -0.33    1.39
   8   2 -21    0.87    1.34
  -8  -2  21   -0.31    1.44
   8  -2 -21    0.99    1.48
   8   2 -21    1.50    1.49
   8  -2 -20    1.64    1.57
   8   2 -20    1.92    1.47
   8   2 -20   -0.56    1.12
   8  -2 -20    0.92    1.43
  -8  -2  20   -0.29    1.48
   8  -2 -19   58.65    6.74
   8   2 -19   54.18    6.55
   8   2 -19   64.76    6.61
   8  -2 -19   62.73    6.73
  -8  -2  19   57.76    6.62
  -8  -2  18   21.07    2.54
   8   2 -18   20.60    2.90
   8   2 -18   23.01    2.85
   8  -2 -18   20.50    3.00
   8  -2 -18   18.74    2.96
  -8  -2  18   21.63    2.96
  -8  -2  17    0.90    1.14
   8   2 -17   -0.44    1.35
   8  -2 -17    0.83    1.98
   8   2 -17    0.21    1.06
   8  -2 -17    0.24    1.20
  -8   2  17    0.99    2.15
  -8  -2  17    1.06    2.41
   8  -2 -17    0.26    1.26
   8   2 -17    0.87    1.32
  -8  -2  17    0.40    0.88
  -8   2  17   -0.52    1.51
  -8  -2  16   56.55    5.73
  -8  -2  16   48.69    5.41
  -8   2  16   54.22    6.33
   8  -2 -16   52.67    5.79
   8   2 -16   50.68    5.67
   8   2 -16   51.95    6.21
   8  -2 -16   60.94    7.41
   8   2 -16   49.22    6.33
  -8  -2  16   46.28    7.22
  -8   2  16   58.39    7.57
   8   2 -16   51.82    5.63
   8  -2 -16   46.66    5.66
  -8  -2  15   42.83    4.55
  -8  -2  15   41.27    6.30
  -8   2  15   38.50    6.04
  -8   2  15   48.80    5.32
   8   2 -15   48.79    5.38
   8  -2 -15   48.81    6.36
   8  -2 -15   40.71    4.85
   8   2 -15   40.35    4.72
   8   2 -15   46.44    5.59
  -8  -2  15   39.45    4.72
   8   2 -15   44.45    4.75
   8  -2 -15   38.27    4.73
   8  -2 -14   20.70    2.78
   8  -2 -14   23.33    2.72
   8  -2 -14   20.87    4.02
   8   2 -14   21.94    3.22
  -8   2  14   23.52    3.06
  -8   2  14   12.55    3.39
  -8  -2  14   21.73    3.98
   8   2 -14   18.61    3.29
   8  -2 -13   33.57    3.66
  -8   2  13   25.29    4.42
  -8  -2  13   31.17    4.83
   8   2 -13   28.47    4.01
  -8   2  13   31.09    3.76
   8  -2 -13   39.52    4.97
   8  -2 -13   28.91    3.54
   8   2 -13   27.75    4.22
   8   2 -12  463.70   45.72
  -8   2  12  493.00   45.42
   8   2 -12  460.70   45.89
   8  -2 -12  413.34   46.01
  -8  -2  12  449.10   46.27
  -8   2  12  427.94   46.12
  -8   2  11  188.17   18.50
   8   2 -11  189.40   19.28
  -8   2  11  190.72   18.93
   8  -2 -11  164.27   19.41
  -8   2  11  171.49   19.53
  -8  -2  11  201.59   19.79
   8   2 -11  199.87   19.50
  -8   2  10   49.64    4.74
  -8   2  10   35.72    3.92
  -8   2  10   38.02    4.35
   8  -2 -10   39.94    4.91
  -8   2  10   34.59    4.74
  -8  -2  10   36.45    4.86
   8   2 -10   37.16    4.78
  -8   2   9  189.78   18.11
   8   2  -9  184.88   18.29
  -8   2   9  176.47   17.50
   8  -2  -9  179.51   18.31
  -8   2   9  175.85   17.85
  -8  -2   9  169.21   18.22
  -8   2   9  157.04   18.15
  -8   2   8   66.83    7.87
   8   2  -8   71.15    8.06
  -8   2   8   72.24    7.42
   8   2  -8   68.05    7.88
   8  -2  -8   67.22    8.02
  -8   2   8   82.11    7.82
   8   2  -8   66.07    7.92
   8  -2  -8   84.35    8.14
   8  -2  -7   38.98    4.65
   8   2  -7   41.85    4.79
   8   2  -7   40.31    4.68
  -8   2   7   38.35    4.49
   8  -2  -7   38.94    4.76
   8   2  -7   33.29    4.50
   8   2  -6  148.35   14.10
   8   2  -6  126.86   14.23
   8  -2  -6  125.22   14.07
   8   2  -6  137.95   14.09
   8  -2  -6  144.87   14.35
   8   2  -5  810.32   77.22
   8  -2  -5  774.13   77.35
   8   2  -5  761.65   77.30
  -8   2   4    3.78    1.68
   8   2  -4    2.46    1.48
  -8  -2   3 1540.24  154.84
  -8   2   3 1591.24  154.87
  -8   2   3 1500.56  154.98
   8   2  -3 1665.19  154.87
   8   2  -2   31.58    3.96
  -8   2   2   37.22    4.43
  -8  -2   2   33.81    4.14
  -8   2   2   34.13    4.25
   8   2  -1 1540.34  150.70
  -8   2   1 1672.11  151.06
  -8  -2   1 1433.76  150.94
  -8  -2   1 1420.32  150.89
   8   2  -1 1610.83  150.44
  -8   2   1 1414.08  151.07
   8   2   0 2715.95  269.19
   8   2   0 2854.09  269.50
   8   2   0 2764.89  269.14
  -8  -2   0 2665.95  269.78
   8   2   0 2440.96  269.93
   8  -2   0 2829.23  270.01
  -8   2   0 3028.94  270.13
  -8   2  -1   27.18    4.08
  -8  -2  -1   30.38    3.86
   8  -2   1   33.11    4.19
   8   2   1   29.08    4.21
   8   2   2  190.80   18.94
  -8  -2  -2  171.45   19.24
   8   2   2  198.01   19.85
   8  -2   2  192.71   19.81
  -8   2  -2  201.56   19.74
  -8  -2  -3    5.60    1.61
   8   2   3    5.97    2.30
   8  -2   3    9.19    2.32
   8   2   3    5.63    1.13
  -8   2  -3    6.98    1.85
  -8  -2  -4   -0.28    1.10
   8   2   4    2.48    1.68
   8  -2   4    2.47    2.00
   8  -2   5   16.08    3.07
   8   2   5   16.75    3.27
  -8  -2  -5   10.81    1.99
  -8   2  -6    0.19    1.09
  -8  -2  -6    0.56    1.11
   8  -2   6   -0.79    2.27
   8   2   6    0.78    2.11
  -8  -2  -6    0.19    1.13
  -8  -2  -6    1.45    1.13
   8   2   7   58.17    8.18
   8  -2   7   68.60    8.49
  -8  -2  -7   63.53    6.63
  -8  -2  -7   56.31    6.48
  -8   2  -7   60.28    6.52
  -8   2  -8   72.23    8.17
  -8   2  -8   66.09    7.47
  -8  -2  -8   63.31    7.45
   8  -2   8   65.71    9.19
   8   2   8   64.39    9.11
  -8   2  -8   71.44    7.37
  -8  -2  -8   81.66    7.66
  -8   2  -9    0.78    1.14
  -8  -2  -9    3.49    1.34
  -8   2  -9    3.22    1.30
  -8   2  -9    2.55    1.16
  -8  -2 -10   33.53    4.17
  -8   2 -10   32.79    4.19
  -8   2 -10   35.91    4.10
  -8   2 -11    3.00    1.39
  -8   2 -11    2.36    1.47
  -8  -2 -11    2.37    1.54
  -8  -2 -11    5.08    1.40
   8  -2  11    4.42    1.45
  -8  -2 -12   40.16    4.64
  -8   2 -12   42.70    4.89
  -8  -2 -12   32.04    4.66
  -8   2 -12   41.49    4.61
  -8   2 -13   25.59    3.47
  -8  -2 -13   25.02    3.57
  -8  -2 -13   21.49    3.27
  -8   2 -13   26.94    3.37
  -8   2 -14    0.36    1.44
  -8  -2 -14    1.81    1.58
  -8  -2 -14    1.21    1.30
  -8   2 -14    3.83    1.51
  -8   2 -15   44.46    5.36
  -8  -2 -15   35.88    5.16
  -8   2 -15   44.51    5.06
  -8  -2 -15   34.00    5.33
  -8  -2 -15   52.70    5.28
  -8   2 -16   15.62    2.55
  -8  -2 -16   14.11    2.95
  -8  -2 -16   18.96    2.80
  -8  -2 -17   25.35    3.75
  -8   2 -17   19.00    2.93
  -8  -2 -17   22.78    3.25
  -8  -2 -18    0.39    1.63
  -8   2 -18   -0.80    1.26
  -8   2 -18    0.36    1.49
  -8  -2 -18    1.36    1.51
  -8  -2 -19    5.97    1.93
  -8   2 -19    6.88    2.03
  -8  -2 -19    2.24    1.94
  -8   2 -20    5.76    1.86
  -8  -2 -20    7.55    1.91
  -8  -2 -20    6.52    1.95
  -8   2 -21    3.48    1.53
  -8  -2 -21    1.22    1.31
  -8  -2 -21    2.60    1.43
  -8   2 -22    0.51    1.08
  -8  -2 -22   -0.26    1.07
  -8  -2 -22    0.51    1.13
  -8   2 -23    0.85    1.02
  -8  -2 -23   -0.62    1.11
  -8  -2 -23    0.43    1.05
  -8  -2 -24    4.81    1.07
  -8   2 -24    3.69    1.06
  -8  -2 -24    2.65    0.98
   8  -4 -31   -1.36    0.99
   8  -4 -31   -0.45    0.71
   8  -4 -30    2.68    1.30
   8   4 -29    1.34    1.16
   8  -4 -29    7.50    1.77
   8   4 -28    0.23    1.18
   8  -4 -28    2.62    1.64
   8   4 -27    1.04    1.27
   8  -4 -27    1.44    1.58
   8   4 -26    4.22    1.84
   8  -4 -26    8.02    2.09
   8  -4 -25    6.47    1.62
   8  -4 -25    7.53    2.20
   8   4 -25    4.13    1.91
   8  -4 -25    9.24    2.09
   8   4 -24    4.51    1.84
   8  -4 -24   10.30    2.24
   8  -4 -24   10.29    2.02
   8  -4 -24    6.83    2.20
   8   4 -23    2.70    1.63
   8  -4 -23    6.52    1.80
   8  -4 -23    8.95    2.18
  -8  -4  23    8.69    1.74
   8  -4 -23    9.58    2.40
   8  -4 -22   37.79    4.95
   8  -4 -22   45.22    5.18
  -8  -4  22   54.07    4.83
   8  -4 -22   40.91    5.11
   8  -4 -21    5.57    1.91
   8  -4 -21    9.36    2.21
  -8  -4  21    6.42    1.63
   8   4 -21    2.51    1.71
   8  -4 -21    7.60    2.02
   8  -4 -20    1.14    1.53
   8  -4 -20    1.07    1.57
  -8  -4  20    2.50    1.54
   8   4 -20    1.58    1.41
   8  -4 -20   -0.35    1.59
   8  -4 -19    4.57    1.86
   8  -4 -19    4.01    1.67
  -8  -4  19    6.46    1.63
   8   4 -19    8.32    1.77
   8  -4 -19    6.91    1.90
   8  -4 -18    6.46    1.61
  -8  -4  18    2.19    1.30
   8  -4 -18    7.11    2.01
   8  -4 -18    4.35    1.74
  -8  -4  18    3.14    1.23
   8   4 -18    4.50    1.37
   8  -4 -17   11.69    2.26
  -8  -4  17   10.86    1.97
   8  -4 -17   11.92    2.35
  -8  -4  17   11.59    1.91
   8   4 -17   13.33    2.02
   8  -4 -17   12.65    2.19
   8  -4 -16    0.52    1.13
   8  -4 -16    6.14    1.87
  -8  -4  16    2.26    1.37
   8  -4 -16    3.43    1.41
  -8  -4  16    2.94    1.18
  -8  -4  15    1.55    1.18
  -8   4  15    1.12    1.08
  -8  -4  15   -0.65    1.13
   8  -4 -15    0.63    1.35
   8  -4 -15    0.48    1.18
   8  -4 -15   -0.48    1.29
   8  -4 -14   25.77    3.51
   8  -4 -14   27.40    3.57
   8   4 -14   32.30    5.04
   8  -4 -14   37.02    3.91
  -8  -4  14   32.11    3.51
  -8   4  14   19.88    4.15
  -8  -4  14   28.66    4.77
  -8   4  14   28.56    3.84
  -8  -4  14   33.21    3.58
   8  -4 -14   22.15    4.56
  -8  -4  13  233.98   22.62
   8  -4 -13  223.51   22.70
   8  -4 -13  220.19   22.87
   8  -4 -13  209.65   22.68
  -8  -4  13  239.27   22.70
  -8   4  13  228.85   23.11
   8   4 -13  238.10   23.99
   8   4 -13  214.15   24.15
   8  -4 -13  233.22   24.23
   8  -4 -12   10.48    1.66
  -8  -4  12    7.94    1.56
  -8   4  12    6.84    1.82
   8   4 -12    6.76    2.77
  -8   4  12    5.77    1.48
  -8  -4  12    7.77    1.61
   8  -4 -12   10.14    1.82
   8  -4 -12    9.36    2.66
  -8  -4  11   63.94    6.96
   8  -4 -11   71.03    7.26
   8   4 -11   72.95    8.33
  -8   4  11   58.98    7.72
  -8   4  11   66.62    7.58
   8  -4 -11   56.48    8.23
  -8  -4  11   67.83    7.05
   8   4 -11   71.66    8.57
  -8   4  11   67.87    6.99
   8  -4 -10    1.05    1.21
   8  -4 -10    0.66    1.79
  -8  -4  10   -0.15    1.10
   8   4 -10    0.70    2.30
  -8   4  10    1.67    1.28
  -8   4  10    0.49    1.67
   8  -4  -9   -0.99    1.11
  -8  -4   9   -0.70    1.19
   8   4  -9    2.01    2.05
  -8   4   9    0.89    1.54
  -8  -4   9   -0.45    1.12
  -8   4   9   -0.50    1.55
  -8  -4   8    0.54    1.10
  -8  -4   8    0.42    1.00
   8   4  -8   -1.29    2.23
  -8   4   8    1.05    1.65
  -8   4   8    0.48    1.59
   8  -4  -8    1.90    1.28
  -8  -4   7   13.27    1.73
  -8   4   7    7.82    2.42
  -8  -4   6  143.24   15.11
  -8   4   6  146.83   15.09
   8   4  -6  163.33   16.39
  -8  -4   6  149.52   14.95
  -8   4   6  163.41   16.25
  -8   4   5   81.31    9.49
  -8  -4   5   76.56    8.26
  -8   4   5   79.41    8.26
   8   4  -5  101.65    9.79
   8  -4  -4  115.43   12.10
   8   4  -4  115.91   12.06
  -8   4   4  124.89   13.40
   8   4  -4  152.61   13.59
   8   4  -3  138.33   12.91
   8  -4  -3  126.22   11.69
   8   4  -3   99.96   11.55
   8   4  -2  127.24   12.89
   8   4  -2  107.91   12.51
  -8   4   1  123.72   13.50
   8   4  -1  124.09   12.82
   8   4  -1  110.99   12.88
   8   4   0  468.50   44.02
   8   4   0  418.69   43.35
   8   4   0  443.86   43.79
  -8   4   0  445.44   44.66
   8   4   1  235.06   25.22
  -8  -4  -1  251.04   25.03
  -8   4  -1  259.11   26.37
   8   4   1  269.35   25.62
   8   4   2    0.31    1.16
   8   4   2    2.13    0.92
  -8   4  -2    2.05    1.86
  -8  -4  -2    1.90    1.29
   8   4   3  328.94   31.99
  -8   4  -3  276.21   33.32
   8   4   3  333.77   32.43
  -8  -4  -3  307.73   32.23
  -8  -4  -3  339.24   32.21
   8   4   4  284.88   32.42
   8  -4   4  308.60   32.52
  -8  -4  -4  321.43   31.62
  -8  -4  -4  320.27   31.65
  -8   4  -4  283.59   32.82
   8   4   4  342.95   31.74
  -8  -4  -5  135.42   14.22
  -8   4  -5  115.90   15.39
   8   4   5  149.83   15.47
   8  -4   5  129.67   15.23
  -8  -4  -5  152.10   14.32
   8   4   6    2.26    1.75
  -8   4  -6    2.35    2.14
  -8  -4  -6    3.87    1.43
  -8  -4  -6    3.95    1.55
  -8  -4  -7   59.46    5.68
  -8  -4  -7   45.96    5.29
  -8   4  -7   44.33    5.27
  -8  -4  -8    0.21    0.99
  -8   4  -8    0.63    1.11
   8  -4   8    1.95    1.42
  -8  -4  -8   -1.14    1.22
   8  -4   9    0.50    1.27
  -8  -4  -9   -0.93    1.15
  -8   4  -9   -0.45    1.09
  -8  -4  -9   -0.31    1.48
   8  -4   9    0.41    1.17
   8  -4  10   -1.28    1.38
   8  -4  10    1.03    1.28
  -8  -4 -10   -0.33    1.46
  -8  -4 -10   -0.76    1.08
  -8   4 -10   -0.49    1.17
  -8  -4 -11   62.33    6.50
  -8  -4 -11   65.35    6.36
   8  -4  11   50.63    6.10
  -8   4 -11   50.46    6.07
  -8  -4 -11   49.93    6.05
   8  -4  11   53.85    5.95
  -8  -4 -12    9.72    1.91
  -8   4 -12   13.83    2.18
   8  -4  12    8.67    2.02
  -8  -4 -12   14.04    2.30
  -8  -4 -12   10.83    2.35
  -8  -4 -13    6.72    1.87
   8  -4  13    5.74    1.79
  -8  -4 -13    5.84    2.15
  -8  -4 -14    7.72    1.99
   8  -4  14    6.87    1.75
  -8  -4 -14    9.20    2.41
  -8  -4 -15   10.15    2.21
   8  -4  15   12.80    2.14
  -8  -4 -15   12.53    2.70
  -8  -4 -16   30.63    3.93
  -8  -4 -16   28.00    4.11
  -8  -4 -17    0.29    1.23
  -8  -4 -17   -1.16    1.77
  -8   4 -18    7.66    1.86
  -8  -4 -18    9.80    1.93
  -8  -4 -18   10.63    2.28
  -8   4 -19    0.29    1.36
  -8  -4 -19    0.34    1.56
  -8  -4 -19    0.94    1.15
  -8   4 -20    1.32    1.27
  -8  -4 -20    1.20    1.41
  -8   4 -21    0.68    1.05
  -8  -4 -21    0.78    1.17
  -8   4 -22    0.55    0.94
  -8  -4 -22    3.66    1.16
  -8  -4 -23    1.17    0.84
  -8   4 -23   -0.69    0.72
  -8   6  29    3.92    1.17
   8  -6 -28    6.18    1.36
  -8   6  28    7.02    1.51
   8  -6 -27   -0.21    0.95
  -8   6  27   -0.72    1.12
   8  -6 -26    0.98    1.16
   8  -6 -25   12.73    1.98
  -8  -6  25   12.37    1.73
   8  -6 -24    0.60    1.36
  -8  -6  24    1.22    1.16
   8  -6 -24    1.48    1.32
   8  -6 -23   -0.34    1.50
  -8  -6  23    0.93    1.28
   8  -6 -23   -0.31    1.43
   8  -6 -22   12.22    2.65
   8  -6 -22   19.35    2.82
  -8  -6  22   15.86    2.50
   8  -6 -21   13.33    2.45
  -8  -6  21   12.05    2.18
  -8  -6  21   13.34    2.02
   8  -6 -20    2.25    1.56
  -8  -6  20    2.57    1.48
  -8  -6  20    4.88    1.36
   8  -6 -19    2.81    1.50
  -8  -6  19    3.84    1.36
  -8  -6  19    3.22    1.78
   8  -6 -18   44.66    6.29
  -8  -6  18   60.39    6.17
  -8  -6  18   58.08    6.36
   8  -6 -18   56.28    6.31
   8  -6 -17    2.54    1.53
  -8  -6  17    6.54    1.54
   8  -6 -17    4.73    1.68
  -8  -6  17    0.88    1.54
   8  -6 -16    3.69    1.53
  -8  -6  16    2.30    1.50
   8  -6 -16   -0.29    1.25
  -8  -6  16    1.43    1.30
  -8  -6  15   -0.28    1.38
   8  -6 -15   -0.52    1.19
  -8  -6  15    1.43    1.32
  -8  -6  14    9.20    1.98
  -8  -6  14   10.93    1.87
   8  -6 -14    6.19    1.63
  -8  -6  13   81.67    8.00
   8  -6 -13   67.78    7.82
  -8  -6  12   13.45    2.21
  -8  -6  11   20.00    2.77
  -8  -6  11   18.49    2.70
  -8  -6  10    0.22    1.41
  -8  -6  10    0.23    1.11
  -8  -6   9    4.60    1.43
   8  -6  -9    2.96    1.14
  -8  -6   8    7.31    1.61
  -8  -6   8    7.94    1.62
   8  -6  -8    6.94    1.55
  -8  -6   7   18.15    2.38
  -8  -6   7   16.85    2.44
   8  -6  -7   15.15    2.34
   8  -6  -6    0.70    1.15
  -8  -6   6    1.32    1.12
  -8  -6   6    1.14    1.24
   8  -6  -6    0.42    1.30
  -8  -6   5  129.67   13.04
   8   6  -5  160.97   15.95
   8  -6  -5  120.57   13.02
  -8  -6   5  128.03   13.02
   8   6  -4   36.19    5.96
  -8  -6   4   34.20    3.83
  -8  -6   4   35.09    3.85
   8  -6  -4   29.16    3.86
  -8  -6   3    2.03    1.19
   8  -6  -3    1.08    1.26
  -8  -6   3    1.73    1.00
   8   6  -3    4.77    2.58
   8  -6  -2    3.64    1.42
  -8  -6   2    3.72    1.20
  -8  -6   2    3.36    1.07
   8  -6  -1   15.49    2.58
  -8  -6   1   19.56    2.33
   8  -6   0   -0.50    1.43
  -8  -6   0    0.29    0.89
  -8  -6   0    0.20    1.03
   8  -6   1    0.78    1.33
  -8  -6  -1    2.83    0.98
  -8  -6  -1    0.85    1.09
  -8  -6  -2    0.23    1.21
   8  -6   2    2.45    1.52
  -8  -6  -2    2.60    0.89
   8  -6   3   33.55    4.61
   8  -6   3   43.82    4.73
   8  -6   4    0.89    1.54
   8  -6   4    2.53    1.53
   8  -6   5   10.27    2.10
   8  -6   6   49.96    5.99
  -8  -6  -6   53.61    5.88
  -8  -6  -7    2.42    1.50
   8  -6   7   -0.32    1.60
   8  -6   7    0.29    1.45
  -8  -6  -8   29.98    3.72
   8  -6   8   26.35    3.80
   8  -6   8   26.13    3.62
  -8  -6  -9    2.10    1.49
   8  -6   9   -0.55    1.54
  -8  -6 -10    0.94    1.37
   8  -6  10    2.25    1.61
   8  -6  10   -0.26    1.35
   8  -6  11   65.22    7.11
  -8  -6 -11   64.55    7.09
   8  -6  11   59.11    6.83
   8  -6  12   16.18    2.26
   8  -6  12   15.37    2.55
  -8  -6 -12   10.43    2.38
   8  -6  13    6.81    1.64
   8  -6  13    9.13    1.95
  -8  -6 -13    7.84    1.92
   8  -6  14    4.76    1.46
  -8  -6 -14    1.28    1.42
   8  -6  15    8.82    1.72
  -8  -6 -15    5.89    1.90
   8  -6  16    2.67    1.29
  -8  -6 -16    1.17    1.31
  -8   6 -16    0.72    1.31
  -8  -6 -17    2.96    1.41
  -8   6 -17    1.29    1.38
  -8  -6 -18   -0.48    1.16
  -8   6 -18    0.18    0.99
  -8  -6 -19    0.63    0.89
  -8  -6 -20   -0.34    0.89
  -8  -8  24    0.13    0.76
  -8  -8  23    1.44    0.97
  -8  -8  22    3.84    1.26
  -8  -8  21   -0.22    1.13
  -8  -8  21    0.77    0.91
  -8  -8  20   -0.49    1.22
  -8  -8  20    0.16    1.12
  -8  -8  19    0.27    1.31
  -8  -8  19    1.29    1.09
  -8  -8  18   -0.28    1.33
  -8  -8  18    1.66    1.05
  -8  -8  17   34.45    4.51
  -8  -8  17   37.91    4.33
  -8  -8  16    2.19    1.36
  -8  -8  15   12.35    2.20
  -8  -8  14   -0.62    1.52
  -8  -8  14   -0.27    1.41
  -8  -8  13   -0.93    1.61
  -8  -8  13    1.35    1.39
  -8  -8  12    1.84    1.56
  -8  -8  12    0.27    1.28
  -8  -8  11   -0.30    1.42
  -8  -8  10   20.31    3.11
  -8  -8   9    3.14    1.51
   8  -8  -9    2.29    1.20
  -8  -8   9    3.23    1.60
   8  -8  -8    7.76    1.63
  -8  -8   8    4.97    1.69
  -8  -8   8    8.24    1.96
   8  -8  -7    4.43    1.54
  -8  -8   7    3.16    1.43
  -8  -8   7    4.71    1.68
   8  -8  -6   28.97    3.65
  -8  -8   6   29.15    3.68
  -8  -8   6   29.23    3.74
   8  -8  -5   31.40    4.47
  -8  -8   5   38.71    4.46
   8  -8  -5   35.08    4.34
  -8  -8   5   45.79    4.59
   8  -8  -4   -0.49    1.26
  -8  -8   4   -0.65    1.07
   8  -8  -4    0.29    1.47
  -8  -8   4   -0.71    1.36
   8  -8  -3    4.72    1.48
  -8  -8   3    3.59    1.31
   8  -8  -3    2.11    1.72
  -8  -8   3    5.59    1.61
   8  -8  -2   13.70    2.34
   8  -8  -2   10.60    2.15
  -8  -8   2   14.02    2.09
   8  -8  -1   25.16    3.59
   8  -8  -1   21.73    3.35
  -8  -8   1   28.19    3.19
   8  -8   0    1.53    1.37
   8  -8   0    0.65    1.71
  -8  -8   0    2.49    1.13
   8  -8   1    0.32    1.48
   8  -8   1    2.30    1.73
  -8  -8  -1   -0.32    1.11
   8  -8   2    7.31    2.33
   8  -8   2    8.16    2.11
   8  -8   3   27.06    3.75
   8  -8   4    2.66    1.62
   8  -8   4    1.36    1.46
   8  -8   5    5.61    2.02
   8  -8   5    5.15    1.91
   8  -8   6    4.50    1.82
   8  -8   6    2.75    1.79
   8  -8   7   -0.31    1.42
   8  -8   7    2.05    2.00
   8  -8   8    5.89    1.86
   8  -8   9   10.61    2.13
   8  -8  10    7.45    1.79
   8  -8  10    5.24    1.73
   8  -8  11    0.44    1.28
   8  -8  11    2.01    1.47
   8  -8  12    2.24    1.17
   8  -8  12    1.83    1.49
   8  -8  13    2.72    1.09
   8  -8  13    2.09    1.32
   8  -8  14    0.80    1.07
   8  -8  15    0.50    0.93
   8  -8  16    1.65    0.88
  -8 -10  20   -0.24    0.72
  -8 -10  19    2.26    0.74
  -8 -10  18    4.12    1.02
  -8 -10  17    2.55    1.15
  -8 -10  17    0.80    0.89
  -8 -10  16    1.38    1.08
  -8 -10  16    0.31    1.05
  -8 -10  15    2.10    1.28
  -8 -10  15    3.94    1.34
  -8 -10  14    6.80    1.52
  -8 -10  14    5.60    1.50
  -8 -10  13    4.53    1.51
  -8 -10  12    6.47    1.60
  -8 -10  11    1.63    1.22
  -8 -10  11    3.67    1.28
  -8 -10  10   13.21    2.26
  -8 -10  10   17.36    2.39
  -8 -10   9   16.60    2.40
  -8 -10   9   14.66    2.34
  -8 -10   8   -0.66    1.25
  -8 -10   8    1.34    1.35
  -8 -10   7   -1.04    1.06
  -8 -10   7   -0.22    1.11
   8 -10  -7   -0.73    1.06
  -8 -10   6    2.73    1.24
  -8 -10   6    6.68    1.55
   8 -10  -6    4.09    1.29
  -8 -10   5    1.45    1.19
   8 -10  -5    0.45    1.22
  -8 -10   5   -0.18    1.01
   8 -10  -4   -0.24    1.34
  -8 -10   4   -0.59    1.16
   8 -10  -3   25.49    3.46
  -8 -10   3   26.20    3.21
   8 -10  -2    2.93    1.49
   8 -10  -2    6.29    1.50
  -8 -10   2    5.20    1.37
   8 -10  -1    8.48    1.98
   8 -10  -1    7.81    1.76
  -8 -10   1    8.27    1.52
   8 -10   0   23.67    2.89
   8 -10   0   16.52    2.83
   8 -10   1    0.78    1.29
   8 -10   1   -0.27    1.35
   8 -10   2    2.66    1.46
   8 -10   2    3.49    1.58
   8 -10   3   13.55    2.23
   8 -10   3   10.36    2.19
   8 -10   4   20.25    2.86
   8 -10   5    8.02    1.85
   8 -10   6    0.24    1.24
   8 -10   6    1.08    1.30
   8 -10   7    1.11    1.15
   8 -10   7    2.34    1.25
   8 -10   8    4.48    1.29
   8 -10   8    5.69    1.30
   8 -10   9    6.58    1.39
   8 -10   9    4.56    1.16
   8 -10  10   -0.32    1.02
   8 -10  10   -0.36    0.75
   8 -10  11    2.46    0.75
   8 -10  12    0.11    0.62
  -9   1  33    0.47    0.74
  -9   1  32   -1.53    1.16
   9   1 -32   -1.37    1.10
   9  -1 -32   -0.24    1.11
   9  -1 -31    0.29    1.32
  -9   1  31    0.55    1.15
   9   1 -31    0.27    1.39
   9  -1 -30   -1.33    1.40
  -9  -1  30    1.56    1.26
  -9   1  30    2.24    1.51
   9   1 -30    1.57    1.26
   9   1 -30   -0.28    1.28
   9  -1 -29    1.47    1.51
   9   1 -29    3.19    1.58
   9   1 -29   -0.34    1.41
  -9  -1  29    0.62    1.34
  -9   1  29    2.13    1.66
   9  -1 -28    8.25    2.10
   9   1 -28    2.09    1.68
  -9   1  28    3.03    1.80
  -9  -1  28    5.88    1.83
   9   1 -28    5.12    1.80
   9  -1 -28    7.07    1.72
   9   1 -27   17.38    3.21
   9   1 -27   20.14    3.31
   9  -1 -27   23.61    3.52
  -9  -1  27   23.73    3.33
   9   1 -26    7.87    2.22
   9  -1 -26    6.17    2.12
  -9  -1  26    6.50    2.06
   9   1 -26    9.88    2.28
   9  -1 -25   -0.81    1.76
   9   1 -25    2.24    1.69
  -9  -1  25    1.14    1.63
   9   1 -25   -1.87    1.64
   9  -1 -24    0.39    1.63
   9   1 -24    0.36    1.56
  -9  -1  24    0.37    1.69
   9   1 -24    1.44    1.54
   9   1 -23    9.45    2.07
   9  -1 -23    5.99    2.32
   9   1 -23    6.17    2.13
   9   1 -22   -0.33    1.55
   9  -1 -22   -0.70    1.69
   9   1 -22    4.17    1.67
   9  -1 -21   19.69    3.34
   9   1 -21   24.08    3.34
   9   1 -21   29.19    3.44
   9  -1 -20    2.73    1.47
   9   1 -20    5.71    1.59
   9   1 -20    2.46    1.25
   9  -1 -19   -0.72    1.79
   9   1 -19    2.25    1.37
   9  -1 -19    2.51    1.65
   9   1 -19    2.10    1.32
   9   1 -18  322.82   32.70
   9  -1 -18  355.49   34.39
   9  -1 -18  360.33   34.06
   9   1 -18  331.32   33.20
   9   1 -18  312.46   32.66
  -9  -1  17   50.53    7.61
   9   1 -17   37.90    5.96
   9  -1 -17   57.24    6.97
   9  -1 -17   54.38    7.18
   9   1 -17   54.76    5.83
   9   1 -17   56.68    5.84
   9   1 -16  408.18   38.87
  -9   1  16  391.12   40.78
  -9  -1  16  371.35   40.68
  -9   1  16  396.37   39.69
   9   1 -16  394.89   39.05
   9  -1 -16  429.91   40.36
   9   1 -16  363.90   39.24
   9  -1 -16  399.56   39.97
   9   1 -16  381.52   38.87
   9   1 -15   61.98    6.26
   9  -1 -15   61.67    7.40
   9   1 -15   56.00    6.44
   9   1 -15   56.97    6.60
   9   1 -15   54.20    6.23
  -9  -1  15   64.30    8.04
  -9   1  15   64.53    7.97
   9  -1 -15   59.90    7.24
  -9   1  15   56.48    6.84
   9   1 -14    7.23    1.58
  -9  -1  14   10.83    2.88
  -9   1  14    5.64    2.52
   9  -1 -14    8.89    2.29
  -9   1  14    8.71    1.92
   9  -1 -14    9.34    1.74
   9   1 -14    7.95    1.75
   9  -1 -14    9.70    2.23
  -9   1  13   16.57    2.34
   9  -1 -13   13.88    2.70
   9  -1 -13   11.72    2.54
   9   1 -13   13.03    2.18
   9   1 -13   11.42    2.07
  -9  -1  13   17.23    3.24
  -9   1  13   18.68    3.24
   9   1 -12   86.92    8.38
   9  -1 -12   74.62    8.64
  -9   1  12   85.41    8.29
   9   1 -12   71.51    8.20
   9  -1 -12   76.30    8.60
  -9   1  12   63.26    8.82
  -9  -1  12   74.73    9.05
   9  -1 -11    3.61    1.59
   9   1 -11    5.09    1.30
   9  -1 -11    3.74    1.56
  -9   1  11    5.23    1.15
   9   1 -11    5.77    1.40
  -9   1  11    4.12    0.97
  -9  -1  11    6.90    2.24
  -9   1  11    3.41    1.95
   9  -1 -10    2.39    1.32
  -9   1  10    1.29    0.90
   9   1 -10    0.42    1.34
   9  -1 -10    3.34    1.91
  -9   1  10    2.14    1.49
  -9  -1  10    1.72    1.52
  -9   1  10    1.20    0.70
   9   1 -10    1.00    1.14
   9  -1  -9  486.06   49.26
  -9   1   9  459.44   48.95
   9  -1  -9  502.11   49.55
   9   1  -9  503.63   49.55
  -9   1   9  439.00   49.43
  -9  -1   9  481.09   49.53
  -9   1   9  519.85   48.83
   9   1  -9  559.63   49.25
  -9   1   8    0.65    1.29
   9  -1  -8   -0.33    1.38
   9   1  -8    3.36    1.81
  -9   1   8    0.55    0.75
   9   1  -8    0.88    1.22
   9  -1  -8   -0.24    1.24
   9   1  -8    0.51    0.98
  -9   1   7   22.05    3.35
   9   1  -7   33.61    3.23
   9   1  -7   28.01    3.73
   9  -1  -7   20.98    3.73
  -9  -1   7   27.41    3.51
   9   1  -7   22.79    3.28
  -9   1   7   27.90    3.02
  -9   1   6   73.83    9.04
  -9   1   6   92.00    8.91
   9   1  -6   87.53    9.07
  -9   1   6   76.11    9.15
  -9  -1   6   87.20    9.16
   9   1  -6   98.06    8.93
  -9   1   5 1070.19   98.06
   9  -1  -5  949.08   98.16
  -9   1   5  962.39   97.90
  -9  -1   5 1056.06   98.06
   9   1  -5  982.94   97.75
   9   1  -5  992.79   97.81
  -9   1   4  291.56   26.02
   9  -1  -4  224.38   25.95
  -9  -1   4  218.39   25.98
   9   1  -4  265.08   25.63
   9   1  -4  270.58   25.57
   9  -1  -3   99.49   10.14
  -9   1   3  107.57   10.09
   9   1  -3   97.05    9.64
  -9  -1   3   78.10   10.12
   9   1  -3   95.78    9.88
  -9  -1   3  102.93   10.30
  -9   1   3   94.15   10.28
  -9  -1   2  483.36   49.92
  -9   1   2  521.48   49.91
   9   1  -2  508.05   49.45
  -9  -1   2  471.51   50.12
  -9   1   2  533.16   50.27
   9   1  -2  499.25   49.71
  -9   1   2  505.11   49.81
  -9  -1   1  595.80   59.63
  -9   1   1  604.55   59.66
  -9  -1   1  582.61   59.96
  -9   1   1  607.79   60.02
   9  -1  -1  634.32   60.07
   9   1  -1  619.72   60.03
   9   1  -1  596.94   59.41
  -9  -1   0   35.81    2.47
   9   1   0   37.70    1.94
  -9   1   0   36.20    2.42
  -9  -1   0   35.79    3.12
  -9   1   0   35.47    3.06
   9   1   0   36.06    3.34
   9  -1   0   31.18    3.22
  -9   1  -1   46.96    5.56
   9   1   1   51.42    5.36
  -9   1  -1   46.13    5.50
  -9  -1  -1   48.28    5.59
   9   1   1   53.85    6.34
   9  -1   1   55.75    6.31
  -9   1  -2  217.63   22.08
  -9   1  -2  223.36   22.00
  -9  -1  -2  216.43   22.07
   9   1   2  208.96   22.69
   9  -1   2  219.18   22.77
  -9   1  -3  925.58   97.78
  -9  -1  -3  975.11   97.76
  -9   1  -3 1002.80   97.67
   9   1   3 1086.84   98.77
   9  -1   3 1051.73   98.74
  -9  -1  -4   30.33    3.84
  -9   1  -4   36.70    3.81
  -9   1  -4   30.34    3.90
   9   1   4   22.00    4.42
   9  -1   4   24.94    4.56
  -9  -1  -5  136.14   13.46
  -9  -1  -5  133.36   13.53
  -9   1  -5  121.92   13.85
   9   1   5  120.49   14.87
   9  -1   5  127.62   14.95
  -9  -1  -5  138.73   13.86
  -9   1  -5  136.25   13.75
  -9  -1  -6    0.61    1.13
  -9   1  -6    4.12    1.30
  -9  -1  -6    1.64    1.26
   9   1   6    1.68    2.01
  -9  -1  -6    2.17    1.19
  -9   1  -6    1.22    1.22
  -9  -1  -6    3.06    1.34
  -9   1  -6    0.27    0.93
  -9   1  -6    1.46    1.21
  -9   1  -7   20.83    2.72
  -9  -1  -7   23.36    3.13
   9  -1   7   18.18    4.13
   9   1   7   16.83    4.05
  -9  -1  -7   23.93    2.86
  -9   1  -7   19.85    2.70
  -9  -1  -7   16.08    2.64
  -9   1  -7   16.48    2.85
  -9   1  -7   19.57    2.67
  -9  -1  -7   19.60    2.77
  -9   1  -7   20.48    2.76
  -9   1  -8    1.45    1.26
  -9  -1  -8    0.48    1.21
  -9  -1  -8    1.70    1.48
  -9   1  -8    3.80    1.33
  -9  -1  -8    1.71    1.16
   9   1   8   -1.04    1.99
   9  -1   8   -1.07    2.31
  -9   1  -8    0.57    0.98
  -9   1  -9   15.83    2.68
  -9  -1  -9   20.80    2.87
  -9   1  -9   21.28    2.72
  -9  -1  -9   18.82    2.86
  -9  -1 -10    8.02    1.88
  -9   1 -10    6.03    1.80
  -9   1 -10    8.09    1.75
  -9  -1 -10    7.50    1.80
  -9  -1 -11   15.83    2.81
  -9   1 -11   16.20    2.85
  -9  -1 -11   22.85    3.05
  -9   1 -11   23.00    2.93
  -9  -1 -12   26.43    3.76
  -9   1 -12   25.88    3.75
  -9  -1 -12   29.96    3.82
  -9   1 -12   27.64    3.60
  -9  -1 -13   -1.07    1.66
  -9   1 -13   -0.62    1.35
  -9   1 -13   -0.72    1.72
  -9  -1 -13   -0.71    1.59
  -9   1 -14    1.96    1.46
  -9  -1 -14    2.26    1.77
  -9   1 -14    3.03    1.92
  -9  -1 -14    0.75    1.70
  -9  -1 -14    0.33    1.33
  -9  -1 -15   13.22    3.00
  -9   1 -15   24.56    3.17
  -9  -1 -15   23.81    3.39
  -9   1 -15   16.56    3.05
  -9  -1 -15   16.33    2.96
  -9  -1 -16    5.92    1.98
  -9   1 -16    6.47    1.93
  -9  -1 -16    4.77    1.82
  -9   1 -16    2.01    1.62
  -9  -1 -16    9.71    2.17
  -9  -1 -17   41.98    5.08
  -9   1 -17   35.60    4.84
  -9  -1 -17   40.19    5.08
  -9   1 -17   40.51    5.04
  -9  -1 -18    6.46    2.03
  -9   1 -18    9.34    1.84
  -9   1 -18    8.33    2.19
  -9  -1 -18    2.90    1.89
  -9   1 -19    5.50    1.90
  -9  -1 -19    4.17    1.70
  -9  -1 -19    3.57    1.85
  -9   1 -19    1.79    1.42
  -9  -1 -20   18.14    2.97
  -9   1 -20   22.52    2.96
  -9  -1 -20   14.30    2.84
  -9   1 -20   19.42    2.73
  -9   1 -21   10.11    1.90
  -9  -1 -21    7.41    1.98
  -9   1 -21   11.87    2.18
  -9  -1 -22    6.95    1.58
  -9   1 -22    6.79    1.58
  -9  -1 -22    3.00    1.41
  -9  -1 -23   -0.19    0.93
  -9   1 -23   -0.40    0.91
  -9  -1 -23   -0.61    1.03
  -9   1 -24    0.76    0.76
  -9  -1 -24    0.44    0.81
  -9   3  32    0.69    1.06
   9   3 -31    1.35    1.03
  -9   3  31    2.30    1.44
   9   3 -30    0.71    1.11
   9  -3 -30   -0.30    1.51
  -9   3  30   -0.67    1.57
   9   3 -29    0.54    1.26
   9  -3 -29    0.69    1.47
  -9   3  29   -0.37    1.74
   9  -3 -28    1.13    1.76
   9  -3 -28    2.40    1.59
   9   3 -28    0.30    1.21
   9   3 -27    5.43    1.90
   9  -3 -27   10.54    2.25
   9  -3 -27    6.02    1.64
   9  -3 -27    7.97    2.35
   9   3 -26   -0.99    1.39
   9  -3 -26    1.88    1.70
   9  -3 -26   -0.32    1.31
   9  -3 -26    4.11    1.90
   9   3 -25   11.32    2.34
   9  -3 -25    9.55    2.53
   9  -3 -25   12.38    2.30
   9  -3 -25   15.74    2.81
   9  -3 -24    4.91    2.03
   9  -3 -24    6.45    2.14
   9   3 -24    8.86    2.07
   9  -3 -24    3.47    1.58
   9   3 -24    7.86    1.59
   9  -3 -23    2.78    1.91
   9  -3 -23    2.60    1.81
   9   3 -23    2.86    1.58
   9  -3 -23    2.50    1.52
   9   3 -23    0.70    1.17
  -9  -3  22   -0.93    1.40
   9  -3 -22    1.07    1.79
   9   3 -22    0.60    1.29
   9  -3 -22    0.37    1.40
   9  -3 -22    0.76    1.62
   9   3 -22    0.69    1.18
  -9  -3  21    3.03    1.59
  -9  -3  21    1.35    1.15
   9  -3 -21    4.41    1.71
   9   3 -21    3.11    1.45
   9  -3 -21   -0.37    1.40
   9  -3 -21    1.43    1.80
   9   3 -21    1.59    1.19
  -9  -3  20    5.23    1.62
  -9  -3  20    6.04    1.42
   9  -3 -20    5.42    1.76
   9   3 -20    5.24    1.67
   9  -3 -20    5.60    1.96
   9  -3 -20    4.36    1.69
   9   3 -20    5.32    1.49
  -9  -3  19    0.83    1.29
  -9  -3  19    0.78    1.09
   9  -3 -19    1.19    1.43
   9   3 -19    0.86    1.11
   9  -3 -19    0.31    1.35
   9  -3 -19    1.11    1.54
   9   3 -19   -0.96    1.36
  -9  -3  18    9.07    1.91
  -9  -3  18    9.87    1.69
   9   3 -18    7.46    1.76
   9  -3 -18   12.11    2.09
   9   3 -18    6.50    1.68
   9  -3 -18    7.72    1.83
  -9  -3  17    1.03    1.96
  -9   3  17   -0.89    1.92
   9  -3 -17   -0.27    1.31
   9  -3 -17    0.92    2.31
   9   3 -17   -0.68    1.69
   9   3 -17   -0.20    1.12
  -9  -3  17    0.24    1.29
   9  -3 -17   -1.02    1.28
  -9   3  17   -0.47    1.26
  -9  -3  17   -0.37    1.07
   9   3 -16   41.86    4.60
   9  -3 -16   43.44    4.80
  -9   3  16   39.41    6.09
  -9  -3  16   58.23    7.07
   9   3 -16   43.88    5.86
  -9  -3  16   38.98    4.40
  -9  -3  16   41.98    4.63
   9  -3 -16   38.38    4.79
  -9  -3  16   45.88    4.83
   9  -3 -16   47.71    6.62
  -9   3  16   31.92    4.99
   9   3 -15   -0.65    1.81
  -9  -3  15   -0.83    1.80
  -9   3  15   -0.72    1.65
   9  -3 -15    0.66    1.11
  -9  -3  15    0.50    1.11
  -9  -3  15    1.02    1.19
  -9   3  15    0.70    1.07
   9   3 -15    0.16    1.01
   9  -3 -15   -0.83    1.98
  -9  -3  15    0.24    0.91
   9   3 -15    2.09    1.68
   9  -3 -15    0.64    1.21
  -9   3  14    5.05    1.46
  -9  -3  14    3.64    1.28
   9   3 -14    1.53    1.57
   9  -3 -14    6.24    1.47
  -9  -3  14    4.39    1.13
   9  -3 -14    4.54    2.29
   9   3 -14    3.12    1.85
   9  -3 -14    5.90    1.49
  -9  -3  14    4.44    2.11
  -9   3  14    2.61    1.61
   9  -3 -13   54.83    6.24
   9  -3 -13   61.53    6.30
   9  -3 -13   55.91    6.36
  -9   3  13   54.93    6.50
   9  -3 -13   58.29    7.54
  -9   3  13   48.50    7.07
  -9  -3  13   60.81    7.48
   9   3 -13   56.14    7.04
  -9  -3  13   57.39    6.05
   9   3 -13   60.77    7.43
  -9  -3  13   64.72    6.20
  -9   3  12  391.71   40.65
   9  -3 -12  518.69   42.00
  -9   3  12  321.41   41.08
  -9  -3  12  409.69   41.43
  -9   3  12  401.96   40.11
   9   3 -12  438.16   41.54
  -9  -3  12  408.85   40.25
   9  -3 -12  442.36   40.47
   9  -3 -12  399.39   40.31
  -9   3  11  231.93   21.58
   9   3 -11  222.69   22.80
  -9   3  11  228.64   22.11
   9  -3 -11  214.88   22.77
  -9   3  11  230.11   22.37
   9  -3 -11  232.31   21.77
  -9  -3  11  186.50   21.55
   9   3 -10   21.94    3.44
  -9   3  10   14.79    2.15
   9   3 -10   16.28    2.90
  -9   3  10   20.47    2.91
   9  -3 -10   18.64    3.25
  -9   3  10   18.90    2.67
   9   3  -9   30.38    4.02
  -9   3   9   21.13    3.30
   9  -3  -9   23.37    3.76
  -9   3   9   22.61    3.43
   9   3  -9   28.08    3.75
   9   3  -8   22.23    3.42
  -9   3   8   22.20    3.04
   9  -3  -8   23.69    3.49
   9   3  -8   17.83    2.95
  -9   3   8   17.34    2.93
   9   3  -8   17.05    2.73
   9  -3  -8   16.90    2.79
   9  -3  -7   17.92    2.66
   9   3  -7   14.67    2.52
   9  -3  -7   17.12    3.12
  -9   3   7   24.12    3.11
   9   3  -6   11.90    1.97
   9  -3  -6   13.40    2.10
  -9   3   6   13.47    2.68
   9  -3  -6   10.15    2.46
  -9  -3   5    0.27    1.08
  -9   3   5   -0.52    1.10
   9  -3  -5    0.59    1.18
   9   3  -5    0.26    0.96
   9   3  -5    0.43    1.34
  -9   3   4    6.20    1.55
  -9  -3   4    8.32    1.58
   9   3  -4    7.55    1.99
   9   3  -3   59.20    6.58
  -9  -3   3   54.73    6.27
  -9   3   3   54.02    6.25
  -9   3   3   58.55    6.94
   9   3  -2  193.61   18.93
  -9   3   2  210.18   19.56
  -9   3   2  152.38   18.70
  -9  -3   2  199.64   18.90
   9   3  -1   13.35    1.71
  -9   3   1   19.57    3.21
   9   3  -1   17.89    2.29
   9   3  -1   16.23    2.36
  -9   3   0  311.18   35.15
   9   3   0  360.30   34.26
   9   3   0  340.79   34.51
   9   3   1    0.49    0.47
   9   3   1    0.44    1.40
   9  -3   1    1.33    1.43
   9   3   1   -0.26    0.46
   9   3   1    1.65    0.92
  -9   3  -1   -0.56    1.62
  -9   3  -2  137.31   15.95
  -9  -3  -2  151.40   14.96
   9   3   2  161.97   16.01
   9  -3   2  134.56   15.72
  -9  -3  -3  193.42   18.45
  -9  -3  -3  190.57   18.46
   9   3   3  183.10   18.48
  -9   3  -3  166.64   19.39
   9   3   3  152.66   19.35
   9  -3   3  180.58   19.56
   9   3   4   33.55    3.74
   9  -3   4   37.77    5.20
   9   3   4   32.67    4.98
  -9  -3  -4   32.36    3.88
  -9  -3  -4   29.56    3.75
  -9   3  -4   27.26    4.79
   9   3   5    2.36    2.28
   9  -3   5    4.55    2.20
  -9  -3  -5    2.44    1.44
  -9  -3  -5    2.19    1.17
  -9   3  -5    0.91    1.09
  -9   3  -5    0.64    1.56
  -9  -3  -5    5.77    1.46
  -9   3  -6   55.56    7.32
  -9  -3  -6   52.39    6.08
  -9   3  -6   61.41    6.15
  -9  -3  -6   60.43    6.24
  -9  -3  -6   57.07    6.23
  -9  -3  -6   51.15    5.98
   9   3   6   56.24    7.78
   9  -3   6   57.67    7.72
  -9  -3  -7    2.09    1.42
   9   3   7    1.94    1.90
   9  -3   7    5.63    2.57
  -9   3  -7    3.49    1.80
  -9   3  -7    5.69    1.40
  -9  -3  -7    3.53    1.34
  -9  -3  -7    6.92    1.35
  -9  -3  -8    3.11    1.41
  -9   3  -8    2.39    1.30
  -9  -3  -8    0.96    1.07
  -9  -3  -8    0.85    1.09
  -9  -3  -9   11.32    2.26
  -9  -3  -9   12.19    2.08
  -9   3  -9   13.53    2.09
  -9  -3  -9   12.35    2.10
   9  -3  10   42.03    4.65
  -9  -3 -10   37.87    4.75
  -9   3 -10   33.81    4.64
  -9  -3 -10   44.70    4.74
  -9  -3 -10   40.20    4.96
  -9  -3 -11   30.33    4.28
  -9   3 -11   28.16    3.93
  -9  -3 -11   27.58    3.97
   9  -3  11   35.84    3.92
  -9  -3 -11   33.42    3.96
  -9  -3 -12    0.84    1.36
  -9  -3 -12    1.49    1.64
  -9   3 -12    0.97    1.34
  -9  -3 -12   -0.33    1.49
   9  -3  12   -0.48    1.27
  -9  -3 -13   10.01    2.10
  -9  -3 -13   16.00    2.83
   9  -3  13   11.87    2.07
  -9   3 -13   13.20    2.46
  -9  -3 -13   12.02    2.34
  -9  -3 -14  371.65   37.72
  -9  -3 -14  387.81   37.44
  -9  -3 -14  373.03   37.57
  -9   3 -14  361.72   37.53
  -9  -3 -15   59.45    6.09
  -9  -3 -15   39.73    5.41
  -9  -3 -16   99.03   12.12
  -9  -3 -16  122.26   11.92
  -9  -3 -17   -1.22    1.56
  -9  -3 -18    0.88    1.22
  -9   3 -18    1.34    1.41
  -9  -3 -19    2.47    1.34
  -9   3 -19    6.21    1.70
  -9  -3 -20    1.23    1.19
  -9   3 -20   -0.28    1.26
  -9  -3 -21    2.29    1.18
  -9   3 -21    2.93    1.18
  -9  -3 -22    0.21    1.02
  -9   3 -22   -0.61    1.01
  -9   3 -23    1.27    0.84
  -9  -3 -23    1.33    0.82
  -9   5  31    1.46    0.93
  -9   5  30    9.57    1.68
   9  -5 -30    5.39    1.14
   9  -5 -30    7.77    1.51
  -9   5  29    4.12    1.61
   9  -5 -29    1.22    1.23
   9  -5 -29    2.94    1.02
  -9   5  28    0.62    1.37
   9  -5 -28   -0.28    1.19
   9  -5 -27    5.36    1.74
   9  -5 -26    0.34    1.64
   9  -5 -25   13.36    2.58
   9  -5 -24   -0.37    1.64
  -9  -5  24    3.21    1.35
   9  -5 -23   -0.37    1.62
  -9  -5  23    0.25    1.39
   9  -5 -22    2.22    1.83
  -9  -5  22    6.14    1.63
   9  -5 -21    2.83    1.63
  -9  -5  21   -0.28    1.42
   9  -5 -21    2.16    1.67
  -9  -5  20   18.51    2.33
   9  -5 -20   16.23    2.75
  -9  -5  20   17.62    2.58
   9  -5 -19   -0.42    1.73
  -9  -5  19    0.28    1.53
  -9  -5  19    0.40    1.21
   9  -5 -19    2.29    1.57
   9  -5 -18   34.38    4.51
  -9  -5  18   30.93    3.96
  -9  -5  18   30.52    3.75
   9  -5 -18   30.93    4.03
   9  -5 -17   10.93    2.56
  -9  -5  17   14.38    2.37
  -9  -5  17   16.85    2.24
   9  -5 -17   12.22    2.29
   9  -5 -16    0.77    1.49
  -9  -5  16    3.59    1.32
   9  -5 -16    2.62    1.51
  -9  -5  16    3.37    1.33
  -9  -5  15  130.07   14.05
   9  -5 -15  132.38   14.36
   9  -5 -15  143.83   14.08
  -9  -5  15  138.37   13.97
   9  -5 -14   18.24    2.90
  -9  -5  14   21.13    2.65
   9  -5 -14   18.03    2.53
  -9  -5  14   15.44    2.62
   9  -5 -13   12.90    2.13
  -9  -5  13    8.96    1.82
  -9  -5  13    8.90    1.85
   9  -5 -12   31.64    3.84
   9  -5 -12   33.53    4.08
  -9  -5  12   37.14    3.91
  -9   5  12   26.78    4.36
   9  -5 -11    0.19    1.07
  -9   5  11   -0.64    1.72
  -9   5  11   -0.54    1.41
  -9  -5  11   -0.37    1.19
  -9  -5  10    9.09    1.66
  -9   5  10    6.52    2.41
   9   5 -10    8.66    2.92
   9  -5 -10   10.80    1.61
  -9   5  10    4.12    1.94
  -9  -5  10    9.29    1.72
  -9   5   9   65.63    7.57
  -9   5   9   48.68    7.05
  -9  -5   9   64.12    6.16
   9  -5  -9   51.22    6.01
  -9   5   8   34.86    5.36
  -9  -5   8   33.21    4.06
  -9   5   8   43.63    5.61
   9   5  -8   33.80    5.53
   9  -5  -8   38.05    4.13
   9   5  -7   33.39    5.17
  -9  -5   7   28.96    3.50
  -9   5   7   36.89    5.15
  -9  -5   7   32.48    3.57
   9  -5  -7   27.91    3.50
  -9  -5   6  320.25   32.55
  -9  -5   6  328.95   32.57
   9   5  -6  377.05   34.45
  -9   5   6  325.92   34.17
  -9  -5   5  277.98   27.57
  -9  -5   5  271.37   27.56
   9   5  -5  291.66   29.21
  -9   5   5  297.63   29.38
  -9  -5   4    0.71    0.96
  -9   5   4    0.79    1.97
   9   5  -4   -1.45    2.09
   9   5  -4   -0.70    1.95
  -9  -5   4    0.82    0.97
   9   5  -3  157.82   16.48
  -9  -5   3  138.21   15.03
  -9  -5   3  158.97   14.98
  -9  -5   3  146.91   14.93
   9   5  -3  148.98   16.40
  -9  -5   2    0.78    1.06
   9   5  -2   -0.59    1.49
  -9  -5   2    1.81    0.93
   9   5  -2    2.54    2.00
  -9  -5   2    0.18    1.14
  -9  -5   1   41.91    4.44
   9   5  -1   41.35    5.47
  -9   5   1   33.97    5.83
  -9  -5   1   38.89    4.62
   9   5  -1   53.93    5.96
  -9  -5   0  127.20   12.70
   9   5   0  125.62   13.57
   9   5   0  115.49   13.20
  -9  -5   0  134.43   12.45
  -9  -5  -1   75.71    7.60
  -9  -5  -1   71.38    7.89
   9   5   1   73.89    8.56
  -9  -5  -2    1.13    1.27
   9   5   2    0.41    1.19
  -9  -5  -2    0.76    1.17
  -9  -5  -3   34.55    4.02
  -9  -5  -3   30.60    3.83
  -9  -5  -4  144.04   14.53
  -9  -5  -4  138.19   14.41
  -9  -5  -5   31.48    3.90
  -9  -5  -6   14.13    2.22
   9  -5   6   11.58    2.23
   9  -5   7    6.66    1.84
   9  -5   7    8.49    1.85
  -9  -5  -7    5.46    1.73
   9  -5   8   95.51    9.79
   9  -5   8   99.21    9.95
  -9  -5  -8   82.33    9.86
   9  -5   9    1.22    1.29
   9  -5   9    1.19    1.54
  -9  -5  -9   -0.66    1.54
   9  -5  10    6.37    1.66
  -9  -5 -10    8.32    2.15
   9  -5  10    3.84    1.65
   9  -5  11   92.50   10.24
  -9  -5 -11   91.17   10.59
   9  -5  11  113.38   10.55
   9  -5  12   25.03    3.24
  -9  -5 -12   19.01    3.34
   9  -5  13    2.46    1.40
  -9  -5 -13    3.03    1.95
   9  -5  14    2.57    1.34
  -9  -5 -14    1.89    1.74
   9  -5  15    2.81    1.37
  -9  -5 -15    4.45    1.80
   9  -5  16    2.22    1.16
  -9  -5 -16    1.78    1.67
  -9   5 -17    0.84    1.36
  -9  -5 -17    3.32    1.62
  -9   5 -18    2.77    1.54
  -9  -5 -18    3.03    1.43
  -9  -5 -19   33.41    3.45
  -9   5 -19   17.02    3.27
  -9   5 -20    0.18    0.90
  -9  -5 -20   -0.23    1.09
  -9   5 -21    0.40    0.69
  -9  -5 -21   -0.74    0.85
  -9   7  27    1.00    0.92
  -9   7  26    2.59    1.11
  -9   7  25    1.20    1.03
  -9  -7  25   -0.30    0.92
  -9  -7  24    1.48    1.05
  -9  -7  23    2.59    1.22
  -9  -7  22    8.47    1.64
  -9  -7  22    4.71    1.34
  -9  -7  21   19.27    2.57
  -9  -7  21   14.49    2.23
  -9  -7  20   27.62    3.45
  -9  -7  20   22.23    3.02
  -9  -7  19    1.77    1.51
  -9  -7  19    1.06    1.15
  -9  -7  18    5.13    1.81
  -9  -7  18    5.75    1.56
  -9  -7  17    3.06    1.71
  -9  -7  17    3.39    1.56
  -9  -7  16    0.61    1.76
  -9  -7  16    0.25    1.30
  -9  -7  15    0.26    1.56
  -9  -7  14   -1.55    1.53
  -9  -7  13    2.60    1.63
  -9  -7  13    2.31    1.56
  -9  -7  12   -0.84    1.58
  -9  -7  12    2.04    1.34
  -9  -7  11   -0.27    1.34
   9  -7 -10    0.39    1.07
  -9  -7  10    2.89    1.46
   9  -7  -9    0.43    1.12
  -9  -7   9    1.01    1.25
  -9  -7   9   -1.20    1.38
   9  -7  -8    4.80    1.54
  -9  -7   8    4.59    1.60
  -9  -7   8    8.87    1.81
   9  -7  -7   14.57    2.46
  -9  -7   7   19.14    2.57
  -9  -7   7   17.25    2.45
   9  -7  -6    2.71    1.38
   9  -7  -6    0.26    1.32
  -9  -7   6    3.31    1.37
  -9  -7   6    1.74    1.18
   9  -7  -5   15.44    2.40
   9  -7  -5   14.90    2.62
  -9  -7   5   20.85    2.54
  -9  -7   5   15.69    2.32
   9  -7  -4   11.22    2.11
   9  -7  -4   10.19    2.24
  -9  -7   4   16.36    2.18
  -9  -7   4   15.97    2.15
   9  -7  -3    1.03    1.21
   9  -7  -3    2.55    1.59
  -9  -7   3    1.94    1.17
  -9  -7   3    3.00    1.20
   9  -7  -2    0.27    1.24
   9  -7  -2   -2.62    1.53
  -9  -7   2    0.16    0.96
  -9  -7   2    0.73    1.08
   9  -7  -1   23.63    3.63
  -9  -7   1   30.99    3.36
   9  -7  -1   28.35    3.82
   9  -7   0   15.12    2.72
  -9  -7   0   20.79    2.37
   9  -7   0   15.27    2.70
  -9  -7  -1   57.22    6.12
   9  -7   1   59.44    6.62
   9  -7   2   -0.32    1.47
   9  -7   3    0.99    1.63
   9  -7   3    1.29    1.58
   9  -7   4    3.04    1.81
   9  -7   4    3.90    1.93
   9  -7   5   25.86    3.95
   9  -7   5   33.47    4.07
   9  -7   6    1.92    1.66
   9  -7   7    8.42    2.03
   9  -7   8   40.50    5.27
   9  -7   8   44.29    5.17
   9  -7   9   17.24    2.96
   9  -7   9   18.23    2.74
   9  -7  10    4.88    1.85
   9  -7  10    4.13    1.62
  -9  -7 -10    7.04    1.67
   9  -7  11    3.08    1.50
   9  -7  11    0.93    1.18
  -9  -7 -11    2.40    1.35
   9  -7  12    0.28    1.45
   9  -7  12    2.43    1.16
  -9  -7 -12    1.81    1.21
   9  -7  13   10.57    1.95
   9  -7  13    9.59    1.62
  -9  -7 -13    7.12    1.72
   9  -7  14    0.91    1.17
  -9  -7 -14    2.28    1.21
  -9  -7 -15    2.26    1.15
   9  -7  15    3.26    1.19
  -9  -7 -16    1.97    1.05
   9  -7  16    3.66    1.08
  -9  -9  23    1.89    0.82
  -9  -9  22    0.30    0.87
  -9  -9  21    1.66    0.75
  -9  -9  21    0.88    1.11
  -9  -9  20    6.84    1.24
  -9  -9  20    3.23    1.26
  -9  -9  19   -1.07    1.05
  -9  -9  19    0.22    1.19
  -9  -9  18    0.88    1.11
  -9  -9  17   14.62    2.19
  -9  -9  16    2.36    1.22
  -9  -9  16    0.27    1.21
  -9  -9  15    1.95    1.39
  -9  -9  15    1.84    1.23
  -9  -9  14   46.98    5.46
  -9  -9  14   49.38    5.69
  -9  -9  13   49.16    5.58
  -9  -9  13   47.91    5.69
  -9  -9  12   95.99   10.26
  -9  -9  11    9.71    2.07
  -9  -9  11    7.25    2.00
  -9  -9  10    2.25    1.50
  -9  -9  10    2.88    1.57
  -9  -9   9   21.34    2.73
   9  -9  -9   12.82    2.25
  -9  -9   9   17.29    2.62
  -9  -9   8   11.33    2.09
  -9  -9   8    8.76    2.00
   9  -9  -8    8.56    1.82
  -9  -9   7    2.25    1.33
  -9  -9   7    4.57    1.43
   9  -9  -7    2.94    1.44
  -9  -9   6    5.17    1.46
   9  -9  -6    5.03    1.55
  -9  -9   6    1.72    1.42
  -9  -9   5   27.03    3.26
   9  -9  -5   21.65    3.35
  -9  -9   5   26.75    3.32
  -9  -9   4   10.57    1.98
  -9  -9   4    9.99    1.82
   9  -9  -4   10.94    2.15
   9  -9  -4    9.41    1.90
   9  -9  -3    0.31    1.52
  -9  -9   3    0.84    1.17
   9  -9  -3    0.26    1.24
   9  -9  -2   12.61    2.38
  -9  -9   2   12.04    2.02
   9  -9  -2   13.74    2.31
   9  -9  -1    1.60    1.55
  -9  -9   1   -0.18    1.13
   9  -9  -1    2.66    1.56
   9  -9   0   -0.32    1.53
  -9  -9   0   -1.44    1.15
   9  -9   0    1.23    1.44
   9  -9   1    1.58    1.44
   9  -9   1    3.87    1.78
   9  -9   2    6.07    1.93
   9  -9   2    2.87    1.85
   9  -9   3    0.32    1.44
   9  -9   4   10.47    2.27
   9  -9   5    2.80    1.52
   9  -9   5    3.79    1.67
   9  -9   6   17.82    2.90
   9  -9   6   20.47    2.92
   9  -9   7    0.29    1.56
   9  -9   7    0.26    1.38
   9  -9   8   -0.82    1.54
   9  -9   8   -0.47    1.34
   9  -9   9   14.38    2.17
   9  -9  10   -0.23    1.35
   9  -9  10    0.18    0.95
   9  -9  11    0.20    1.02
   9  -9  11    0.89    0.92
   9  -9  12    0.71    0.97
   9  -9  12    1.89    0.85
   9  -9  13    1.32    0.92
   9  -9  14   -0.57    0.67
  -9 -11  16   12.58    1.84
  -9 -11  16   17.80    1.84
  -9 -11  15    1.49    0.80
  -9 -11  15    1.24    0.79
  -9 -11  14    0.80    0.89
  -9 -11  13    0.70    0.83
  -9 -11  12    0.14    0.79
  -9 -11  12   -1.08    0.96
  -9 -11  11    0.58    0.85
  -9 -11  11    0.99    1.01
  -9 -11  10    2.69    0.97
  -9 -11  10    1.75    1.13
  -9 -11   9    1.49    0.92
  -9 -11   9    0.74    1.01
  -9 -11   8   50.01    5.38
  -9 -11   7   37.53    4.15
   9 -11  -6    4.76    1.06
  -9 -11   6    2.49    1.04
   9 -11  -5    0.16    0.90
  -9 -11   5    0.52    0.88
   9 -11  -4   -0.53    1.02
  -9 -11   4    1.54    0.91
   9 -11  -3    1.53    1.13
  -9 -11   3    2.22    0.83
   9 -11  -2    1.21    1.12
   9 -11  -1    2.25    1.21
   9 -11   0    4.45    1.38
   9 -11   1   -0.36    0.94
   9 -11   1    0.20    1.09
   9 -11   2    0.36    0.94
   9 -11   2   -0.55    1.06
   9 -11   3    1.59    0.98
   9 -11   3    1.52    1.06
   9 -11   4    3.15    1.09
   9 -11   4    1.82    1.05
   9 -11   5    2.11    0.95
   9 -11   6    0.79    0.81
   9 -11   6    1.01    0.69
   9 -11   7   -0.34    0.65
   9 -11   7   -0.55    0.57
 -10   0  33   -0.62    0.81
  10   0 -32    9.53    1.96
 -10   0  32    8.11    1.74
  10   0 -32   10.86    1.88
  10   0 -31    1.85    1.46
  10   0 -31   -0.30    1.19
 -10   0  31   -0.82    1.20
  10   0 -30    1.73    1.73
 -10   0  30    1.61    1.44
  10   0 -30    1.69    1.41
  10   0 -29   -0.75    1.52
 -10   0  29   -0.36    1.46
  10   0 -29    0.37    1.46
  10   0 -28    7.02    2.16
 -10   0  28    4.96    1.89
  10   0 -28    5.07    1.84
  10   0 -27   -1.19    1.72
 -10   0  27   -0.39    1.88
  10   0 -27    0.40    1.69
  10   0 -26    5.62    2.06
  10   0 -26    5.90    2.34
  10   0 -25    3.44    1.79
  10   0 -25   -1.18    1.73
  10   0 -24    0.37    1.88
  10   0 -24   -0.38    1.59
  10   0 -23    0.34    1.51
  10   0 -23    1.07    1.69
  10   0 -22   97.80   11.53
  10   0 -22  121.94   11.68
  10   0 -21    0.62    1.51
  10   0 -21    3.55    1.60
  10   0 -20   46.38    5.27
  10   0 -20   43.15    5.19
  10   0 -19   -0.53    1.27
  10   0 -19    0.26    1.26
  10   0 -19    1.48    1.30
  10   0 -18    1.29    1.47
  10   0 -18   -0.48    1.50
  10   0 -18   -0.24    1.27
  10   0 -18   -0.67    1.28
  10   0 -17   -0.58    1.67
  10   0 -17   -0.20    1.23
  10   0 -17   -0.86    1.43
  10   0 -17    0.86    1.22
  10   0 -16   36.95    4.26
  10   0 -16   42.44    4.61
  10   0 -16   43.61    5.14
  10   0 -16   41.49    4.57
  10   0 -16   45.52    5.52
  10   0 -15   -0.35    1.19
  10   0 -15    0.49    1.15
  10   0 -15    0.78    0.70
  10   0 -15   -0.35    1.25
  10   0 -15   -0.46    1.38
 -10   0  14  123.14   13.78
  10   0 -14  136.18   13.66
  10   0 -13    0.86    1.12
 -10   0  13   -0.70    1.13
  10   0 -12   93.60    9.72
  10   0 -12  103.30   10.11
 -10   0  12   90.44   10.09
 -10   0  11   -0.76    1.04
  10   0 -11    0.29    1.16
  10   0 -11   -0.70    1.02
  10   0 -11    0.43    0.69
  10   0 -10   26.77    3.12
  10   0 -10   22.12    2.95
 -10   0  10   22.14    2.93
  10   0 -10   21.32    2.65
  10   0  -9    0.68    1.24
 -10   0   9    0.20    1.10
  10   0  -8   20.27    2.58
 -10   0   8   14.89    2.42
 -10   0   8   21.29    2.43
  10   0  -8   18.22    2.31
  10   0  -7   -1.49    1.20
  10   0  -7   -0.27    0.97
  10   0  -7   -1.55    1.12
 -10   0   7   -0.27    0.87
 -10   0   7   -0.32    1.12
  10   0  -6 3232.98  339.83
  10   0  -6 3505.83  339.88
 -10   0   6 3362.39  339.78
 -10   0   6 3871.51  339.85
 -10   0   6 3420.05  339.89
  10   0  -5    0.55    0.91
 -10   0   5   -0.37    0.81
  10   0  -5    0.72    1.01
 -10   0   5   -0.11    0.67
  10   0  -4  618.26   56.76
 -10   0   4  550.91   56.58
 -10   0   3   -0.10    0.69
  10   0  -3    0.64    1.17
  10   0  -3   -0.15    1.02
 -10   0   2 2515.30  244.67
 -10   0   2 2644.99  244.48
  10   0  -2 2288.90  244.57
 -10   0   1    0.35    0.98
 -10   0   1   -0.39    0.65
 -10   0   0  110.51   11.18
 -10   0   0  107.89   10.93
 -10   0  -1    0.59    0.94
 -10   0  -1   -0.11    0.66
 -10   0  -2  343.05   34.66
 -10   0  -2  352.04   34.43
 -10   0  -3   -0.26    0.60
 -10   0  -3    0.10    0.51
 -10   0  -3    0.22    0.91
 -10   0  -4    0.94    1.02
 -10   0  -4    0.14    0.69
 -10   0  -4    1.15    0.51
 -10   0  -5    0.14    0.63
 -10   0  -5   -0.08    0.47
 -10   0  -6    0.29    0.65
 -10   0  -6    0.26    0.90
 -10   0  -6    0.34    0.46
 -10   0  -6    0.82    1.13
 -10   0  -7    2.00    1.44
 -10   0  -7   -0.54    0.98
 -10   0  -8    1.46    1.18
 -10   0  -9   -0.26    1.24
 -10   0 -10    0.58    1.39
 -10   0 -11   -1.55    1.61
 -10   0 -12    8.64    2.01
 -10   0 -13    1.05    1.48
 -10   0 -14  203.01   20.93
 -10   0 -15    1.48    1.89
 -10   0 -15    4.49    1.78
 -10   0 -16  420.11   42.02
 -10   0 -16  417.62   42.01
 -10   0 -17    0.74    1.57
 -10   0 -17   -1.84    1.52
 -10   0 -18   62.21    6.63
 -10   0 -18   50.35    6.52
 -10   0 -19    0.68    1.67
 -10   0 -19    0.32    1.27
 -10   0 -20   -0.85    1.31
 -10   0 -20    1.53    1.40
 -10   0 -21   -0.48    1.07
 -10   0 -21    0.27    1.22
 -10   0 -22   -0.38    1.10
 -10   0 -22    1.34    1.12
 -10   0 -23    0.35    0.87
  10  -2 -33    1.01    1.03
 -10   2  33    1.81    0.96
  10  -2 -32    3.32    1.34
  10   2 -32    0.87    1.10
 -10   2  32    2.87    1.40
  10  -2 -31   -0.30    1.32
  10   2 -31    1.56    1.28
 -10   2  31    0.62    1.37
  10  -2 -30    9.67    2.35
  10   2 -30   15.45    2.44
  10  -2 -30   12.68    2.47
 -10   2  30   13.77    2.60
  10   2 -29    3.91    1.72
  10  -2 -29    4.73    1.78
  10   2 -29    2.41    1.35
  10  -2 -29    0.38    1.83
 -10   2  29    2.69    1.88
 -10  -2  28    7.99    1.79
  10  -2 -28    2.45    1.43
  10  -2 -28    4.24    1.84
  10   2 -28    3.46    1.70
  10   2 -28    2.67    1.52
 -10  -2  27   27.03    4.06
  10  -2 -27   34.92    4.15
  10   2 -27   32.03    4.07
  10  -2 -27   29.36    4.49
  10   2 -27   34.22    4.31
  10  -2 -26    4.45    1.69
  10   2 -26    3.58    1.81
  10   2 -26    2.30    1.66
 -10  -2  26    3.56    1.70
  10  -2 -26    3.59    1.88
 -10  -2  25   58.33    6.45
  10  -2 -25   49.09    6.21
  10   2 -25   51.68    6.21
  10  -2 -25   59.35    6.55
  10   2 -25   51.45    6.31
  10  -2 -24    6.46    1.87
 -10  -2  24    6.45    1.88
  10   2 -24    5.10    1.88
  10   2 -24    5.89    1.79
  10  -2 -23    2.54    1.74
 -10  -2  23    0.69    1.25
  10   2 -23    1.61    1.40
  10   2 -23   -0.32    1.38
  10  -2 -22    1.37    1.58
 -10  -2  22   -0.66    1.52
  10   2 -22   -1.21    1.51
  10  -2 -22    1.43    1.60
  10   2 -22   -0.61    1.48
  10  -2 -21    4.77    1.80
  10   2 -21    3.46    1.47
  10  -2 -21    3.02    1.73
  10   2 -21    1.13    1.31
 -10  -2  21    3.07    1.51
  10   2 -20   43.06    5.02
  10  -2 -20   45.43    5.19
 -10  -2  20   42.01    5.01
  10   2 -20   42.93    4.94
  10  -2 -20   38.62    5.00
  10  -2 -19    8.96    1.88
 -10  -2  19    9.25    1.85
  10  -2 -19    4.60    1.85
  10   2 -19    7.81    1.83
  10   2 -19    8.27    1.73
 -10   2  19    3.77    2.07
 -10  -2  19    9.09    1.40
 -10  -2  18    3.63    1.03
  10  -2 -18    2.84    2.67
  10  -2 -18    2.24    1.44
 -10  -2  18    3.17    1.40
  10   2 -18    3.22    1.35
 -10   2  18    3.37    1.66
  10   2 -18    6.98    1.65
  10  -2 -18    2.64    1.49
 -10   2  17    2.73    1.86
 -10  -2  17    2.93    2.34
 -10  -2  17    0.25    0.86
  10  -2 -17   -0.46    1.21
 -10   2  17   -0.48    1.43
 -10  -2  17   -0.90    1.26
  10   2 -17    1.29    1.36
  10  -2 -17   -1.82    2.70
  10   2 -17    0.58    1.18
  10   2 -17    0.46    1.25
  10   2 -17    0.21    1.29
  10  -2 -17   -0.97    1.27
 -10  -2  16   70.95    8.63
 -10   2  16   57.83    8.13
  10  -2 -16   62.84    6.73
  10   2 -16   58.91    6.64
  10   2 -16   65.48    7.42
 -10   2  16   71.75    7.35
  10  -2 -16   59.26    8.28
  10   2 -16   67.29    7.23
 -10  -2  16   55.45    6.39
 -10  -2  16   67.67    6.74
  10   2 -16   63.19    6.61
  10  -2 -16   59.25    6.66
 -10  -2  15   54.00    7.02
 -10   2  15   37.81    6.46
  10   2 -15   49.43    5.51
  10  -2 -15   55.84    5.60
  10   2 -15   49.75    5.99
 -10   2  15   50.94    5.92
  10  -2 -15   48.38    7.00
 -10  -2  15   47.70    5.56
 -10  -2  15   50.10    5.30
  10   2 -15   52.64    5.44
  10  -2 -15   52.96    5.58
  10   2 -15   48.59    6.19
  10   2 -14    6.32    1.91
 -10  -2  14    6.97    2.35
 -10   2  14    7.15    2.20
  10  -2 -14    6.22    1.56
  10   2 -14    7.32    1.78
 -10   2  14    9.03    1.73
  10  -2 -14    5.45    2.69
  10  -2 -14    6.42    1.53
 -10  -2  13   75.32    9.76
 -10   2  13   73.77    9.66
  10  -2 -13   85.26    9.89
 -10   2  13   85.66    8.45
  10   2 -13   85.79    9.45
  10   2 -13   95.76    9.31
 -10   2  13   79.01    8.93
  10  -2 -12   50.60    8.14
 -10   2  12   75.72    7.74
  10   2 -12   73.23    8.19
 -10   2  12   75.68    7.35
 -10  -2  12   69.15    8.45
 -10   2  12   72.29    8.43
  10  -2 -11  279.07   26.25
 -10   2  11  277.64   25.61
 -10   2  11  252.46   26.14
  10   2 -11  283.43   26.11
 -10   2  11  253.13   25.79
 -10   2  11  232.17   25.20
  10   2 -10  296.12   34.31
  10  -2 -10  332.34   34.42
  10  -2 -10  305.42   34.32
 -10   2  10  333.53   33.97
  10   2 -10  389.26   34.50
 -10   2  10  354.49   33.66
  10   2 -10  354.42   34.16
  10   2  -9  225.09   24.00
  10  -2  -9  224.66   24.03
  10  -2  -9  198.07   23.92
 -10   2   9  239.34   23.71
 -10   2   9  232.48   23.40
  10   2  -9  270.25   24.16
  10   2  -9  263.27   23.87
  10   2  -8  544.74   59.04
  10  -2  -8  530.45   59.07
  10  -2  -8  600.11   59.24
 -10   2   8  656.22   58.66
  10   2  -8  631.32   59.16
  10   2  -8  570.30   58.82
  10  -2  -7  453.28   44.99
  10   2  -7  435.21   44.92
 -10   2   7  445.23   44.54
  10   2  -7  461.05   44.69
  10   2  -7  457.52   44.96
  10   2  -6  952.60   93.93
 -10   2   6  958.14   94.17
  10   2  -5  111.76   11.45
  10   2  -5  104.11   11.61
 -10   2   5  118.61   11.80
  10  -2  -5  111.74   11.93
  10   2  -4   42.92    5.24
 -10   2   4   49.60    5.55
  10  -2  -4   37.43    5.47
  10   2  -4   50.69    4.99
 -10  -2   4   53.87    5.62
 -10   2   4   47.84    5.55
 -10  -2   4   39.26    5.46
 -10   2   3    7.17    1.93
  10   2  -3    5.86    1.43
 -10  -2   3    8.15    1.97
  10   2  -3    6.45    1.07
 -10  -2   3    6.78    1.84
 -10   2   3    4.85    1.86
  10   2  -2  603.37   57.14
 -10   2   2  616.55   57.60
  10   2  -2  572.75   56.73
 -10  -2   2  519.26   57.39
 -10  -2   2  559.80   57.50
 -10   2   2  618.38   57.65
 -10   2   1  893.77   91.19
 -10  -2   1  883.11   91.16
  10   2  -1  997.03   90.69
 -10  -2   1  910.50   91.11
  10   2  -1  968.18   90.28
  10   2  -1  891.38   90.19
 -10   2   1  929.73   91.18
 -10  -2   0  527.64   53.22
  10   2   0  537.72   52.75
 -10   2   0  534.64   53.33
  10   2   0  555.50   53.49
  10  -2   0  512.00   53.40
  10   2   1   -1.04    1.25
  10  -2   1    1.04    1.72
  10   2   1   -0.57    0.70
 -10  -2  -1   -0.39    1.28
 -10   2  -1   -0.85    1.34
  10   2   2   45.61    5.06
 -10  -2  -2   42.59    5.51
  10  -2   2   43.58    5.99
  10   2   2   53.26    6.33
 -10   2  -2   46.85    5.76
 -10  -2  -3   -0.19    1.18
  10   2   3    0.22    0.94
 -10  -2  -3   -0.75    1.28
 -10   2  -3   -0.47    1.40
 -10  -2  -3    0.52    1.33
  10   2   3   -0.67    2.04
  10  -2   3   -0.66    1.85
 -10   2  -4   76.15    8.74
 -10  -2  -4   76.14    7.96
 -10  -2  -4   78.21    8.02
 -10  -2  -4   63.77    8.25
  10  -2   4   78.92    9.49
  10   2   4   89.37    9.69
 -10  -2  -5    8.53    1.81
 -10  -2  -5    9.77    1.88
 -10   2  -5   12.81    2.44
  10   2   5    9.00    2.93
  10  -2   5    6.57    2.75
 -10  -2  -5   10.41    1.80
 -10   2  -6   79.05    8.42
 -10  -2  -6   68.88    7.55
 -10   2  -6   63.21    7.32
 -10   2  -6   69.53    7.50
 -10  -2  -6   73.46    7.50
 -10   2  -6   66.75    7.87
  10  -2   6   73.08    9.30
  10   2   6   67.98    9.15
 -10  -2  -6   74.50    7.53
 -10  -2  -7    3.81    1.31
 -10   2  -7    4.98    1.41
 -10  -2  -7    3.84    1.54
 -10   2  -7    4.63    1.36
 -10   2  -7    2.77    1.50
  10   2   7    1.00    1.94
  10  -2   7    5.07    2.56
 -10   2  -7    4.44    1.83
 -10   2  -7    2.38    1.30
 -10   2  -8   33.64    3.67
 -10   2  -8   24.55    3.64
 -10  -2  -8   30.92    3.77
 -10   2  -9    0.66    1.29
 -10   2  -9    1.40    1.35
 -10  -2  -9    1.69    1.43
  10  -2  10    3.54    1.33
 -10   2 -10    3.95    1.58
 -10  -2 -10    2.74    1.41
 -10   2 -10    6.17    1.52
 -10   2 -11   -0.33    1.49
 -10  -2 -11   -1.31    1.27
 -10  -2 -11    0.26    1.29
 -10   2 -11    1.01    1.42
 -10  -2 -12   16.41    2.89
 -10   2 -12   22.30    3.12
 -10  -2 -12   16.48    2.75
 -10   2 -12   18.63    2.71
 -10  -2 -13   22.05    3.23
 -10   2 -13   23.13    3.32
 -10  -2 -13   18.75    2.89
 -10   2 -13   17.73    2.90
 -10  -2 -13   22.33    3.40
 -10   2 -14    0.76    1.56
 -10  -2 -14    1.90    1.63
 -10  -2 -14   -0.95    1.38
 -10  -2 -14    3.58    1.91
 -10   2 -14    3.11    1.39
 -10   2 -15    0.39    1.56
 -10  -2 -15    2.33    1.67
 -10   2 -15    3.69    1.49
 -10  -2 -15    3.62    1.94
 -10  -2 -15    2.31    1.56
 -10   2 -16   23.52    3.68
 -10  -2 -16   35.13    4.29
 -10  -2 -16   33.25    4.02
 -10  -2 -17    7.34    2.23
 -10   2 -17    5.74    1.65
 -10  -2 -17    7.00    1.98
 -10  -2 -18    3.23    1.55
 -10  -2 -18    0.36    1.52
 -10  -2 -19    0.61    1.37
 -10  -2 -19   -1.33    1.48
 -10  -2 -20    3.29    1.38
 -10  -2 -20    1.47    1.35
 -10  -2 -21    1.75    1.21
 -10  -2 -21    0.24    1.08
 -10  -2 -22    1.42    0.96
 -10  -2 -22    2.26    1.11
 -10  -2 -23    1.37    0.89
 -10   2 -23    2.35    0.94
  10  -4 -32    0.15    0.77
  10  -4 -32    0.38    0.93
  10  -4 -31   10.24    1.83
  10  -4 -30   -0.28    1.37
  10  -4 -29    5.50    1.76
 -10   4  29    9.02    2.17
  10   4 -28   11.11    2.47
  10  -4 -28   18.89    2.93
  10   4 -27    2.43    1.59
  10  -4 -27    5.34    1.90
  10   4 -26    0.57    1.48
  10  -4 -26    1.91    1.32
  10  -4 -26    0.79    1.72
  10  -4 -25    0.35    1.32
  10   4 -25   -1.46    1.45
  10  -4 -25   -0.40    1.84
  10  -4 -24   -0.40    1.86
  10  -4 -24   -0.37    1.61
  10  -4 -24    3.42    1.74
 -10  -4  24    1.53    1.24
  10   4 -24    1.17    1.40
  10  -4 -23    0.39    1.77
  10  -4 -23    0.78    1.53
  10  -4 -23   -0.38    1.68
 -10  -4  23   -0.94    1.37
  10   4 -23   -0.29    1.43
  10  -4 -22    6.82    2.15
  10  -4 -22    6.98    2.18
  10  -4 -22    7.41    2.07
  10   4 -22    6.02    2.00
  10  -4 -21    0.36    1.40
  10  -4 -21    0.85    1.84
  10  -4 -21    1.07    1.65
 -10  -4  21    1.49    1.48
  10   4 -21    0.26    1.25
  10  -4 -20   13.24    2.50
  10  -4 -20   12.02    2.87
  10  -4 -20   13.58    2.41
 -10  -4  20   14.12    2.26
  10   4 -20   10.84    2.09
 -10  -4  19   11.95    1.79
  10  -4 -19   10.20    2.25
  10  -4 -19   11.08    2.20
  10  -4 -19    9.35    2.56
 -10  -4  19   12.19    2.13
  10   4 -19   13.08    2.03
 -10  -4  18   42.41    4.49
  10  -4 -18   38.03    4.78
  10  -4 -18   34.34    4.72
  10  -4 -18   41.83    5.24
 -10  -4  18   43.34    4.75
  10  -4 -17   12.66    2.33
 -10  -4  17   16.40    2.32
  10  -4 -17   14.33    2.40
 -10  -4  17   13.88    2.07
  10  -4 -17   13.87    2.77
  10  -4 -16   12.01    2.32
 -10  -4  16    7.10    1.45
 -10  -4  16    7.17    1.58
  10  -4 -16    6.35    1.71
 -10   4  16    7.36    1.79
  10  -4 -16    8.67    2.87
  10  -4 -16    6.44    1.73
 -10  -4  15  154.68   14.98
  10  -4 -15  152.45   15.30
  10  -4 -15  142.86   14.99
  10  -4 -15  142.72   16.71
 -10   4  15  136.30   15.36
  10   4 -15  155.10   16.64
 -10  -4  15  144.76   14.83
 -10   4  14   -0.38    1.10
 -10  -4  14    0.39    1.15
  10   4 -14    0.80    2.07
 -10  -4  14    0.16    1.10
  10  -4 -14   -0.86    1.76
  10  -4 -14    1.84    1.23
  10  -4 -14    0.29    1.28
 -10  -4  13    1.42    1.20
 -10  -4  13    2.20    1.17
 -10   4  13    0.39    1.19
  10   4 -13   -0.77    1.92
  10  -4 -13   -0.52    1.27
  10   4 -13   -1.85    1.99
  10  -4 -13    0.37    1.12
  10  -4 -13    0.81    2.03
  10  -4 -12  109.44   11.71
 -10   4  12  109.57   12.59
  10  -4 -12  116.72   13.29
 -10  -4  12  114.26   11.70
 -10   4  12  117.91   12.39
  10   4 -12  121.18   12.94
 -10  -4  12  121.21   11.78
  10  -4 -12  112.92   11.93
  10   4 -12  127.76   13.45
 -10   4  12  113.33   11.72
  10   4 -11   49.50    6.53
 -10   4  11   50.07    5.22
  10   4 -11   59.37    6.49
 -10   4  11   51.88    6.09
  10  -4 -11   50.07    6.61
 -10   4  11   61.22    6.04
  10  -4 -11   36.69    5.16
 -10  -4  11   41.71    5.00
  10   4 -10   33.29    5.19
 -10   4  10   32.48    4.64
  10  -4 -10   35.55    5.32
  10   4 -10   41.65    5.19
 -10   4  10   40.04    5.06
 -10  -4  10   35.59    4.00
 -10  -4  10   39.16    3.98
  10  -4 -10   29.84    3.94
 -10   4   9  117.36   13.86
  10   4  -9  112.34   14.25
  10   4  -9  143.13   14.20
 -10   4   9  154.13   14.40
 -10  -4   9  124.61   13.01
 -10  -4   9  132.59   13.05
  10  -4  -8    1.14    1.12
 -10  -4   8    0.82    1.05
 -10   4   8   -1.06    1.71
  10   4  -7  250.02   23.15
 -10  -4   7  224.14   21.58
 -10  -4   7  200.95   21.93
 -10   4   7  232.10   21.96
 -10   4   7  226.05   22.82
  10   4  -7  192.02   21.83
  10  -4  -7  223.30   21.99
 -10  -4   7  213.53   21.53
 -10  -4   6   10.01    1.54
  10   4  -6   14.97    3.07
  10   4  -6   10.36    1.76
 -10  -4   6   11.10    1.83
  10  -4  -6    9.53    1.76
 -10   4   6   10.44    1.77
 -10   4   6    7.78    2.46
  10   4  -5   91.59    8.92
 -10  -4   5   72.31    7.37
  10  -4  -5   77.00    7.80
  10   4  -5   65.46    7.63
 -10  -4   5   73.49    7.70
 -10   4   5   66.00    7.62
  10   4  -4   26.20    3.54
  10  -4  -4   30.87    3.74
 -10  -4   4   30.69    3.25
  10   4  -4   25.73    4.22
  10   4  -3   99.68   10.83
 -10   4   3   91.33   11.18
  10   4  -2  158.04   15.62
  10   4  -2  177.30   16.52
 -10   4   2  134.54   16.79
  10   4  -2  142.14   16.14
  10   4  -1  719.18   72.64
 -10   4   1  747.84   73.71
 -10  -4   1  727.16   72.27
  10   4  -1  739.44   72.09
  10   4  -1  740.41   72.90
  10   4   0   10.65    2.04
  10   4   0    7.21    1.54
 -10  -4   0   10.96    1.73
 -10  -4  -1  179.44   18.39
 -10  -4  -1  170.97   18.43
  10   4   1  182.46   18.26
 -10   4  -1  168.23   19.71
  10   4   1  184.59   18.78
  10   4   1  197.66   18.32
  10   4   2 1193.94  113.46
 -10   4  -2 1108.24  114.59
 -10  -4  -2 1088.76  113.16
 -10  -4  -2 1211.07  113.27
 -10  -4  -3 1062.63  101.29
  10   4   3 1039.82  101.37
 -10   4  -3  912.33  102.49
 -10  -4  -3 1028.05  101.23
 -10   4  -4  217.04   28.72
 -10  -4  -4  298.58   27.74
  10   4   4  256.50   28.72
  10  -4   4  238.29   28.61
 -10  -4  -4  305.37   27.74
 -10  -4  -5   88.82    9.03
 -10  -4  -5   80.28    8.96
 -10   4  -6    5.32    1.41
 -10  -4  -6    7.51    1.48
 -10  -4  -6    7.12    1.74
 -10  -4  -7   12.64    1.97
 -10   4  -7   10.31    1.84
 -10  -4  -7   13.30    2.31
  10  -4   8   20.05    3.03
 -10  -4  -8   19.24    2.96
 -10   4  -8   23.50    3.00
 -10  -4  -9   92.36    8.17
 -10   4  -9   63.85    7.57
 -10  -4  -9   66.58    7.63
  10  -4   9   69.82    7.70
  10  -4   9   70.56    7.55
  10  -4  10   15.83    2.56
 -10  -4 -10   14.36    2.38
 -10   4 -10   16.53    2.52
 -10  -4 -10   16.28    3.04
  10  -4  10   15.62    2.35
  10  -4  11   17.18    2.35
 -10  -4 -11   14.86    2.32
 -10   4 -11    8.99    2.06
 -10  -4 -11   14.45    2.78
 -10  -4 -12   -0.63    1.48
  10  -4  12    2.91    1.61
 -10  -4 -12    1.19    1.64
 -10   4 -12   -1.17    1.35
 -10  -4 -12    0.30    1.18
 -10  -4 -13   92.01    9.81
  10  -4  13   79.39    9.23
 -10  -4 -13   93.81    9.48
 -10  -4 -14   47.42    5.66
  10  -4  14   39.68    5.01
 -10  -4 -14   48.36    5.32
 -10  -4 -15    0.87    1.35
 -10  -4 -15    1.20    1.96
 -10  -4 -16   -0.38    1.59
 -10   4 -17    0.95    1.41
 -10  -4 -17    0.72    1.50
 -10   4 -18   -1.16    1.40
 -10  -4 -18    2.96    1.54
 -10   4 -19    1.03    1.18
 -10  -4 -19    0.87    1.41
 -10  -4 -20    2.49    1.37
 -10   4 -20    5.07    1.34
 -10  -4 -21   -0.20    0.94
 -10   4 -21    0.18    0.87
 -10  -4 -22    1.71    0.81
 -10   6  30    3.27    1.11
 -10   6  29   -1.00    0.98
 -10   6  28   -1.60    1.17
  10  -6 -28   -0.61    1.05
 -10   6  27    0.76    1.13
  10  -6 -27    1.43    1.21
  10  -6 -27    1.04    1.02
  10  -6 -26    3.22    1.38
  10  -6 -26    2.81    1.38
 -10  -6  26    1.46    1.12
  10  -6 -25   11.12    2.28
  10  -6 -25    9.96    2.19
 -10  -6  24   -0.69    1.17
  10  -6 -24    2.71    1.45
  10  -6 -24   -0.31    1.29
 -10  -6  23   22.50    2.96
  10  -6 -23   21.99    3.20
  10  -6 -23   16.72    2.89
  10  -6 -22    0.38    1.56
 -10  -6  22    0.27    1.33
 -10  -6  22    2.20    1.26
  10  -6 -22    0.65    1.43
  10  -6 -21    2.67    1.58
 -10  -6  21    1.42    1.44
 -10  -6  21    1.15    1.24
  10  -6 -20    9.61    2.25
  10  -6 -20    8.83    2.03
 -10  -6  20    6.43    1.92
 -10  -6  20   12.46    1.84
 -10  -6  19    2.66    1.66
 -10  -6  19    4.64    1.51
  10  -6 -19    3.84    1.71
  10  -6 -19    3.94    1.59
 -10  -6  18   69.25    7.06
 -10  -6  18   66.63    6.80
  10  -6 -18   48.73    6.77
  10  -6 -18   66.86    7.08
  10  -6 -17   80.40    9.44
 -10  -6  17   84.42    9.42
 -10  -6  17   97.88    9.36
  10  -6 -16   24.48    3.57
 -10  -6  16   27.22    3.58
 -10  -6  16   32.39    3.76
  10  -6 -15    1.27    1.23
 -10  -6  15   -0.24    1.35
 -10  -6  15    1.36    1.56
 -10  -6  14    6.98    1.62
  10  -6 -14    4.27    1.35
 -10  -6  13   11.40    1.82
  10  -6 -13    5.16    1.47
  10  -6 -12    3.89    1.24
 -10  -6  12    3.34    1.45
 -10  -6  12    3.63    1.55
  10  -6 -11   10.73    1.99
 -10  -6  11   16.19    2.34
 -10  -6  11   14.88    2.25
  10  -6 -10  102.32   10.65
 -10  -6  10  112.53   10.82
  10  -6 -10   97.29   10.69
 -10  -6   9   61.35    6.54
  10  -6  -9   51.21    6.44
  10  -6  -9   60.62    6.51
 -10  -6   9   70.43    6.63
 -10  -6   8   28.04    3.34
 -10  -6   8   25.74    3.33
 -10  -6   7   33.98    4.00
 -10  -6   7   31.66    3.92
  10  -6  -7   36.57    3.97
 -10  -6   6    6.45    1.45
  10  -6  -6    4.81    1.49
 -10  -6   6    6.17    1.45
 -10  -6   5   47.12    5.29
 -10  -6   5   46.77    5.25
 -10  -6   4   80.65    8.35
 -10  -6   4   79.46    8.31
 -10  -6   3    1.95    1.15
 -10  -6   3   -0.15    0.96
 -10  -6   2   18.02    2.29
 -10  -6   2   19.73    2.32
 -10  -6   2   14.94    2.42
 -10  -6   1    0.58    0.94
 -10  -6   1   -0.22    1.15
 -10  -6   0   21.77    2.44
 -10  -6   0   15.95    2.60
 -10  -6  -1   -0.37    0.93
 -10  -6  -1    0.24    1.09
 -10  -6  -2   -0.26    1.27
  10  -6   2    0.30    1.54
  10  -6   3   11.67    2.30
  10  -6   4   29.92    4.23
 -10  -6  -4   34.16    3.98
  10  -6   5   16.68    2.66
 -10  -6  -5   15.06    2.42
 -10  -6  -6    6.35    1.61
  10  -6   6    1.99    1.63
  10  -6   6    4.44    1.73
  10  -6   7   49.99    6.38
  10  -6   7   59.93    6.63
 -10  -6  -7   62.15    6.49
 -10  -6  -8   22.60    3.09
  10  -6   8   16.67    3.07
  10  -6   8   22.50    3.06
  10  -6   9   82.59    9.08
  10  -6   9   85.58    9.25
 -10  -6  -9   86.36    9.26
 -10  -6 -10    0.97    1.35
  10  -6  10    4.45    1.74
  10  -6  10    0.25    1.26
 -10  -6 -11   15.41    2.73
  10  -6  11   20.01    2.66
  10  -6  11   18.54    2.95
  10  -6  12    0.40    1.14
  10  -6  12   -1.14    1.32
 -10  -6 -12   -0.65    1.35
  10  -6  13    4.47    1.45
 -10  -6 -13    4.16    1.69
  10  -6  14   18.10    2.60
 -10  -6 -14   18.15    2.79
  10  -6  15    3.42    1.29
 -10  -6 -15    3.18    1.51
 -10   6 -15   -0.49    1.12
 -10  -6 -16   -0.53    1.16
  10  -6  16   -0.32    0.93
 -10   6 -16   -0.22    1.06
 -10   6 -17   -0.37    1.01
 -10  -6 -17   -0.24    1.10
 -10   6 -18    0.44    0.80
 -10  -6 -18    1.41    1.09
 -10  -6 -19    0.98    0.90
 -10  -8  25    3.61    0.93
 -10  -8  24    0.15    0.89
 -10  -8  23    1.86    1.08
 -10  -8  22    4.92    1.43
 -10  -8  22    6.16    1.23
 -10  -8  21    0.72    1.30
 -10  -8  21    2.27    1.13
 -10  -8  20    9.10    1.94
 -10  -8  20    8.83    1.65
 -10  -8  19    4.16    1.65
 -10  -8  19    4.59    1.33
 -10  -8  18   14.77    2.57
 -10  -8  18   15.51    2.38
 -10  -8  17    6.80    1.65
 -10  -8  16   -0.74    1.23
 -10  -8  15    3.07    1.54
 -10  -8  15    2.44    1.58
 -10  -8  14    7.32    1.79
 -10  -8  14    5.48    1.93
 -10  -8  13    5.03    1.69
 -10  -8  13    3.92    1.85
 -10  -8  12    1.78    1.54
 -10  -8  11   -0.58    1.47
  10  -8 -10   10.98    1.98
 -10  -8  10   11.55    2.24
 -10  -8  10   14.14    2.40
  10  -8  -9    9.18    2.05
 -10  -8   9   13.73    2.24
 -10  -8   9   14.73    2.35
  10  -8  -8    3.81    1.53
 -10  -8   8    2.78    1.53
 -10  -8   8    4.43    1.58
  10  -8  -7   19.56    2.85
 -10  -8   7   19.77    2.74
 -10  -8   7   20.04    2.88
  10  -8  -6   10.32    2.05
 -10  -8   6    8.12    1.70
  10  -8  -6    5.72    1.58
 -10  -8   6   10.74    1.92
  10  -8  -5   -0.30    1.47
 -10  -8   5    2.59    1.27
  10  -8  -5    3.25    1.35
 -10  -8   5    2.06    1.44
  10  -8  -4    1.87    1.56
 -10  -8   4    0.40    1.10
  10  -8  -4    0.81    1.28
 -10  -8   4    1.30    1.27
  10  -8  -3   13.47    2.74
 -10  -8   3   20.40    2.48
 -10  -8   3   18.19    2.48
  10  -8  -3   17.19    2.71
 -10  -8   2    1.13    1.08
  10  -8  -2   -0.98    1.59
  10  -8  -2   -0.30    1.21
 -10  -8   1    8.23    1.73
  10  -8  -1   12.68    2.26
  10  -8  -1   12.88    2.29
 -10  -8   0    4.64    1.30
  10  -8   0    5.52    1.70
  10  -8   0    6.76    2.05
  10  -8   1    0.67    1.66
  10  -8   1    2.38    1.87
  10  -8   2   -0.34    1.43
  10  -8   3   -0.34    1.47
  10  -8   3    0.68    1.67
  10  -8   4    3.12    1.91
  10  -8   4    4.34    1.99
  10  -8   5   10.02    2.30
  10  -8   5   11.03    2.29
  10  -8   6    8.87    2.43
  10  -8   6    9.38    2.02
  10  -8   7    1.18    1.32
  10  -8   8    3.81    1.53
  10  -8   9    1.73    1.38
  10  -8   9    1.21    1.44
  10  -8  10    2.62    1.25
  10  -8  10    2.25    1.59
  10  -8  11    1.11    1.15
  10  -8  11   -0.51    1.32
  10  -8  12    3.56    1.11
  10  -8  12    3.85    1.35
  10  -8  13   -0.19    1.07
  10  -8  14    0.16    0.90
  10  -8  15    0.72    0.77
 -10 -10  21   -0.11    0.67
 -10 -10  20    4.65    0.89
 -10 -10  19    1.59    0.84
 -10 -10  18    1.23    1.06
 -10 -10  18    1.27    0.90
 -10 -10  17    1.14    1.00
 -10 -10  17    1.62    1.04
 -10 -10  16    0.20    1.07
 -10 -10  16   -0.16    1.13
 -10 -10  15    4.68    1.45
 -10 -10  15    4.08    1.29
 -10 -10  14    0.66    1.21
 -10 -10  13    1.80    1.35
 -10 -10  12    9.98    1.86
 -10 -10  12    7.00    1.79
 -10 -10  11   21.68    2.97
 -10 -10  11   22.29    2.96
 -10 -10  10    2.00    1.16
 -10 -10  10    0.85    1.38
 -10 -10   9   35.83    3.96
 -10 -10   9   29.69    3.88
 -10 -10   8    3.68    1.33
  10 -10  -8    1.65    1.07
 -10 -10   8    2.97    1.28
 -10 -10   7    8.20    1.58
 -10 -10   7    8.70    1.76
  10 -10  -7    7.87    1.66
 -10 -10   6    2.19    1.21
  10 -10  -6    0.23    1.17
 -10 -10   5   22.18    2.68
  10 -10  -5   17.39    2.75
 -10 -10   4    3.00    1.12
  10 -10  -4    1.85    1.38
 -10 -10   3    2.42    1.12
  10 -10  -3    1.98    1.21
  10 -10  -3    0.27    1.41
 -10 -10   2    8.39    1.56
  10 -10  -2    8.13    1.97
  10 -10  -2   10.11    1.84
  10 -10  -1    3.94    1.70
  10 -10  -1    3.34    1.56
  10 -10   0   -1.39    1.64
  10 -10   0    3.21    1.49
  10 -10   1    2.97    1.59
  10 -10   1    3.52    1.50
  10 -10   2    4.15    1.50
  10 -10   2    4.56    1.62
  10 -10   3    1.04    1.28
  10 -10   4    1.74    1.34
  10 -10   5    1.26    1.26
  10 -10   5    0.47    1.20
  10 -10   6    0.94    1.13
  10 -10   6    0.65    1.17
  10 -10   7    0.83    0.92
  10 -10   7    0.20    1.08
  10 -10   8   -0.70    0.82
  10 -10   8    0.17    0.98
  10 -10   9    0.11    0.73
  10 -10   9    1.37    0.93
  10 -10  11    0.41    0.61
 -11   1  34   -0.30    0.81
  11   1 -33    0.66    0.98
 -11   1  33    0.22    1.05
  11  -1 -33    1.63    1.10
 -11   1  32    5.97    1.51
  11   1 -32    4.00    1.45
 -11  -1  32    2.62    1.17
  11  -1 -32    3.13    1.44
  11   1 -31   -0.31    1.33
  11   1 -31   -0.56    1.30
  11  -1 -31    1.65    1.56
 -11   1  31   -1.28    1.50
 -11  -1  31   -1.56    1.17
  11  -1 -30    2.20    1.83
  11   1 -30    7.64    1.86
  11  -1 -30    4.43    1.48
  11   1 -30    5.43    1.83
 -11  -1  30    4.03    1.59
 -11   1  30    2.50    1.93
  11  -1 -29    8.27    2.12
  11   1 -29   10.85    2.17
  11   1 -29    6.17    2.00
 -11  -1  29    7.00    1.97
 -11   1  29    4.61    2.02
  11  -1 -29    9.21    1.90
  11   1 -28    1.88    1.61
 -11  -1  28    1.51    1.68
 -11   1  28   -2.40    1.83
  11  -1 -28    1.23    1.70
  11   1 -28    1.49    1.74
  11   1 -27   -1.14    1.55
  11   1 -27   -0.38    1.49
  11  -1 -27   -2.08    1.70
 -11  -1  27    0.79    1.56
  11   1 -26   -0.38    1.54
  11  -1 -26   -0.41    1.97
  11   1 -26    2.25    1.84
 -11  -1  26    1.98    1.78
  11  -1 -25    3.60    2.28
  11   1 -25    4.51    1.93
  11   1 -25    3.64    1.87
 -11  -1  25    5.41    1.88
  11  -1 -24   15.69    3.25
  11   1 -24   25.00    3.48
  11   1 -24   23.91    3.36
 -11  -1  24   24.43    3.48
  11  -1 -23   -1.08    1.67
  11   1 -23   -0.34    1.57
  11   1 -23   -0.33    1.54
 -11  -1  23   -1.39    1.67
  11  -1 -22    6.75    1.99
  11   1 -22    8.69    2.05
  11   1 -22   10.00    2.00
  11  -1 -21   18.76    2.87
  11   1 -21   17.93    2.77
  11   1 -21   16.76    2.71
  11   1 -20   -1.38    1.35
  11   1 -20    1.54    1.42
  11   1 -19   29.64    3.62
  11  -1 -19   24.98    4.53
  11   1 -19   29.09    4.11
  11   1 -19   29.17    3.64
  11   1 -18    0.91    1.20
 -11   1  18   -0.59    1.84
  11  -1 -18    1.54    1.93
  11   1 -18   -0.42    1.23
  11  -1 -18    1.37    2.04
  11   1 -18   -0.83    1.21
 -11  -1  18   -2.13    2.66
 -11   1  18   -1.04    2.50
 -11  -1  17    9.51    3.19
 -11   1  17    5.58    2.90
  11   1 -17    8.05    1.75
 -11   1  17    4.67    2.03
  11  -1 -17   10.47    2.85
  11   1 -17    9.19    1.72
  11   1 -17   10.10    1.72
  11  -1 -17   11.48    2.74
  11   1 -17   11.41    2.18
 -11  -1  16    7.65    2.79
 -11   1  16    5.81    2.45
  11   1 -16    5.00    1.39
  11  -1 -16    5.66    2.10
 -11   1  16    1.77    1.62
  11   1 -16    4.83    1.35
  11   1 -16    5.82    1.41
  11   1 -16    8.34    1.73
  11  -1 -16    7.63    2.14
  11   1 -15   24.87    3.08
  11  -1 -15   18.70    3.48
  11   1 -15   14.58    2.59
 -11   1  15   25.28    3.18
  11  -1 -15   21.40    3.50
 -11  -1  15   21.98    3.89
 -11   1  15   17.74    3.71
  11   1 -15   19.52    2.58
  11  -1 -15   20.77    2.65
 -11   1  14   -1.32    1.91
 -11  -1  14   -1.35    2.07
  11  -1 -14   -0.50    1.54
  11   1 -14   -0.81    0.96
  11  -1 -14   -0.48    1.59
 -11   1  14    0.63    1.02
  11   1 -14    1.17    1.10
 -11  -1  13   60.67    8.46
 -11   1  13   66.84    8.52
  11   1 -13   72.50    7.67
  11  -1 -13   74.55    8.13
  11   1 -13   72.34    7.68
 -11   1  13   70.27    7.63
 -11   1  12   29.76    4.29
 -11  -1  12   22.95    3.95
  11   1 -12   27.60    3.48
 -11   1  12   34.86    3.38
  11   1 -12   26.24    4.24
  11  -1 -12   20.78    3.90
 -11   1  12   28.29    3.40
  11  -1 -12   24.44    3.77
  11  -1 -11   66.51    8.78
  11   1 -11   78.46    8.94
  11   1 -11   84.30    8.37
 -11   1  11   77.93    8.09
 -11   1  11   76.57    8.17
  11  -1 -11   78.65    8.55
 -11   1  10    0.93    0.77
  11   1 -10    1.20    1.13
  11   1 -10    1.29    1.64
  11  -1 -10    1.28    1.77
  11  -1 -10    2.45    1.30
  11   1 -10    1.82    1.03
  11  -1  -9  590.09   58.04
  11   1  -9  586.27   58.06
 -11   1   9  582.12   57.66
  11   1  -9  610.16   57.58
 -11   1   9  554.50   57.31
 -11  -1   9  549.65   57.74
  11   1  -9  624.77   57.47
 -11  -1   9  564.49   57.72
 -11   1   8   46.72    5.29
  11  -1  -8   44.09    5.72
  11   1  -8   55.87    6.02
 -11   1   8   44.30    5.39
  11   1  -8   55.22    5.41
 -11  -1   8   46.56    5.52
  11   1  -8   52.24    5.18
 -11  -1   8   39.87    5.45
 -11   1   8   45.95    5.15
 -11  -1   7  663.43   64.95
  11   1  -7  668.52   64.64
 -11   1   7  656.88   64.68
 -11  -1   7  541.54   64.89
  11   1  -7  698.72   64.84
  11   1  -7  699.58   64.67
 -11   1   7  630.62   64.90
  11  -1  -7  650.28   64.96
 -11   1   7  667.99   64.79
  11  -1  -6    3.98    1.54
 -11   1   6    0.81    1.07
 -11  -1   6    2.46    1.41
  11   1  -6    3.36    0.88
  11   1  -6    2.52    0.93
 -11   1   6    3.63    1.41
 -11   1   5  669.14   72.61
 -11  -1   5  749.48   72.69
 -11  -1   5  720.59   72.84
  11   1  -5  720.78   72.43
 -11   1   5  856.43   72.82
  11  -1  -5  766.58   72.93
  11   1  -4   61.45    6.83
 -11   1   4   64.42    7.22
  11  -1  -4   73.57    7.43
 -11  -1   4   78.07    7.43
 -11  -1   4   67.84    7.58
 -11   1   4   60.25    7.51
 -11  -1   4   73.19    7.09
 -11   1   3  301.64   30.25
  11   1  -3  328.08   29.83
  11  -1  -3  270.81   30.21
 -11   1   3  269.18   30.05
  11   1  -3  305.87   30.05
 -11  -1   3  281.82   30.25
 -11  -1   3  316.50   30.62
 -11   1   3  336.70   30.75
 -11   1   2  557.55   57.84
  11   1  -2  564.78   57.37
 -11   1   2  613.94   57.79
  11   1  -2  631.77   57.72
 -11  -1   2  561.62   57.92
 -11  -1   2  590.89   58.28
 -11   1   2  628.07   58.42
 -11   1   1   26.45    3.15
 -11   1   1   28.46    3.17
  11   1  -1   22.82    2.88
  11   1  -1   16.62    3.48
 -11   1   1   22.34    3.60
  11  -1  -1   24.67    3.73
 -11  -1   1   22.21    3.51
 -11  -1   1   24.24    3.21
 -11   1   0   33.81    4.08
 -11  -1   0   29.04    4.10
  11   1   0   30.82    3.88
 -11   1   0   42.37    4.18
  11   1   0   33.91    4.76
  11  -1   0   35.44    4.80
 -11   1  -1  191.65   18.96
 -11   1  -1  188.93   18.89
 -11  -1  -1  177.69   19.04
  11   1   1  200.96   19.88
  11  -1   1  169.37   19.64
 -11   1  -2    0.86    1.17
 -11   1  -2    1.59    1.07
  11   1   2   -0.64    1.91
  11  -1   2   -0.64    1.74
 -11  -1  -2    1.03    1.14
 -11  -1  -3  101.69   10.14
 -11   1  -3   90.60    9.80
 -11   1  -3   85.56    9.81
 -11  -1  -3   91.51    9.61
  11   1   3   92.20   10.95
  11  -1   3  101.55   11.18
 -11  -1  -4   35.56    3.83
 -11   1  -4   29.59    3.88
  11   1   4   28.35    5.01
  11  -1   4   31.88    5.24
 -11  -1  -4   27.58    3.62
 -11  -1  -4   33.77    3.80
 -11   1  -4   29.22    3.93
 -11  -1  -4   33.76    4.18
 -11   1  -5   92.07    9.69
 -11  -1  -5   96.24    9.83
 -11   1  -5   89.52    9.87
 -11   1  -5   87.26    9.94
 -11   1  -5   84.46    9.97
 -11  -1  -5  106.98   10.07
 -11  -1  -5   90.98   10.17
  11   1   5   97.18   11.58
  11  -1   5  101.40   11.72
 -11  -1  -5   96.92    9.74
 -11  -1  -6    1.47    1.11
 -11   1  -6    1.42    1.12
 -11  -1  -6    2.81    1.44
 -11   1  -6    2.15    1.13
 -11  -1  -6    3.50    1.37
 -11   1  -6    1.03    1.04
 -11  -1  -6    2.69    1.25
 -11   1  -6    3.71    1.11
  11   1   6    2.93    2.45
  11  -1   6    1.00    2.04
 -11  -1  -7   35.55    4.20
 -11   1  -7   35.32    4.02
 -11   1  -7   38.21    4.26
 -11  -1  -7   29.53    4.02
 -11   1  -7   29.70    4.05
 -11  -1  -8   89.11    9.10
 -11   1  -8   85.72    8.95
 -11  -1  -8   78.00    8.95
 -11   1  -8   83.71    9.04
 -11   1  -9   23.75    3.13
 -11  -1  -9   17.25    3.12
 -11   1  -9   27.45    3.29
 -11  -1  -9   21.64    3.22
 -11   1 -10    0.64    1.25
 -11  -1 -10   -0.64    1.37
 -11  -1 -10    3.53    1.73
 -11   1 -10    1.97    1.51
 -11   1 -11   32.24    4.04
 -11  -1 -11   36.91    4.27
 -11   1 -11   28.98    4.12
 -11  -1 -11   30.21    4.16
 -11   1 -12   12.10    2.14
 -11  -1 -12    8.01    2.27
 -11   1 -12    6.97    2.13
 -11  -1 -12    6.53    2.12
 -11   1 -13   19.55    3.15
 -11  -1 -13   25.13    3.54
 -11  -1 -13   19.40    3.31
 -11   1 -13   25.42    3.64
 -11  -1 -14    5.87    2.05
 -11   1 -14    8.82    2.11
 -11  -1 -14    8.74    2.06
 -11  -1 -14    7.06    2.13
 -11   1 -14    3.98    1.96
 -11  -1 -15    9.47    2.37
 -11   1 -15    7.83    1.98
 -11  -1 -15    8.27    2.10
 -11  -1 -15    6.35    2.17
 -11   1 -15    7.67    2.26
 -11   1 -16    0.33    1.45
 -11  -1 -16    1.17    1.64
 -11  -1 -16    3.62    1.85
 -11   1 -16    1.11    1.69
 -11   1 -16    1.60    1.83
 -11  -1 -16    0.78    1.75
 -11   1 -17    2.21    1.59
 -11  -1 -17    4.85    1.92
 -11  -1 -17    0.36    1.76
 -11   1 -17    3.21    1.60
 -11  -1 -18  100.30   10.78
 -11   1 -18   96.16   10.58
 -11   1 -18   95.53   10.73
 -11  -1 -18  107.97   10.77
 -11  -1 -19   38.30    4.60
 -11  -1 -19   34.72    4.48
 -11   1 -19   34.65    4.46
 -11   1 -19   36.79    4.33
 -11   1 -20   10.57    2.12
 -11  -1 -20   12.20    2.09
 -11   1 -20    8.58    1.83
 -11  -1 -20   16.06    2.22
 -11  -1 -21    3.75    1.35
 -11   1 -21    6.67    1.49
 -11  -1 -21    4.96    1.45
 -11  -1 -22    1.29    0.94
 -11   1 -22    0.74    0.89
 -11  -1 -22   -0.17    0.87
 -11   1 -23    0.97    0.70
 -11   3  33   -0.45    1.02
 -11   3  32    1.70    1.39
  11   3 -32    0.18    0.96
  11  -3 -31    3.00    1.47
 -11   3  31    3.66    1.65
  11   3 -31    1.34    1.28
  11  -3 -30    3.07    1.80
  11   3 -30    1.31    1.19
 -11   3  30    1.49    1.78
  11  -3 -29   -1.08    1.22
  11  -3 -29    0.37    1.53
  11   3 -29    0.58    1.21
 -11   3  29    2.83    2.10
  11   3 -28    2.81    1.53
  11  -3 -28    5.51    1.87
  11  -3 -28    4.78    2.12
  11  -3 -28    2.17    1.45
  11   3 -27   22.05    3.07
  11  -3 -27   23.73    3.34
  11  -3 -27   12.39    3.13
  11  -3 -27   20.87    3.02
  11  -3 -26    1.43    1.69
  11  -3 -26   -1.25    1.93
  11  -3 -26   -0.39    1.76
  11   3 -26    0.33    1.40
 -11  -3  25    1.59    1.64
  11   3 -25   -0.96    1.22
  11  -3 -25   -1.12    1.32
  11  -3 -25   -1.24    1.96
  11  -3 -25    1.17    1.62
  11   3 -25   -0.32    1.48
 -11  -3  24   -1.30    1.61
  11   3 -24    0.73    1.22
  11  -3 -24   -0.77    1.50
  11  -3 -24    0.81    1.69
  11  -3 -24    0.38    1.61
  11   3 -24    1.26    1.44
 -11  -3  23    0.97    1.64
  11  -3 -23   -0.77    1.87
  11   3 -23    0.98    1.17
  11  -3 -23   -0.40    1.63
  11   3 -23    0.60    1.21
  11  -3 -23    5.54    2.00
 -11  -3  22   15.18    2.80
  11   3 -22   18.87    2.69
 -11  -3  22   20.26    2.57
  11   3 -22   17.78    2.78
  11  -3 -22   26.12    3.58
  11  -3 -22   20.49    3.27
  11  -3 -22   19.73    3.05
  11  -3 -21   79.38    8.19
  11   3 -21   61.23    7.68
 -11  -3  21   73.98    8.00
  11  -3 -21   90.97    8.58
 -11  -3  21   74.77    7.65
  11   3 -21   72.22    7.83
  11  -3 -21   66.15    7.99
  11   3 -20   -0.48    1.22
  11   3 -20    0.70    1.17
 -11  -3  20    0.57    1.13
  11  -3 -20    1.25    1.65
  11  -3 -20    2.56    1.60
  11  -3 -20    1.87    1.56
 -11  -3  20   -0.29    1.39
  11   3 -19    0.66    1.23
  11   3 -19    0.23    1.24
 -11  -3  19    1.68    1.12
  11  -3 -19    1.78    1.58
  11  -3 -19   -0.87    1.45
 -11  -3  19   -0.27    1.34
 -11   3  18    0.50    1.20
  11  -3 -18    0.54    1.35
 -11  -3  18   -0.26    1.31
 -11  -3  18   -0.11    0.76
  11   3 -18    0.45    1.31
 -11  -3  18   -0.18    1.15
  11   3 -18   -0.60    1.08
  11  -3 -18   -4.41    2.87
  11  -3 -18    1.92    1.54
 -11   3  17   68.99    9.84
 -11  -3  17   65.72   10.04
  11  -3 -17  107.38   11.24
  11   3 -17   83.23    8.43
  11  -3 -17   77.68    8.57
 -11  -3  17   83.44    8.22
  11  -3 -17   76.80    8.59
  11   3 -17   83.07    8.56
  11   3 -17   74.37    9.51
 -11  -3  17   75.70    8.55
 -11  -3  17   81.44    8.39
 -11   3  17   85.25    9.11
 -11  -3  16   12.85    1.93
  11  -3 -16   13.47    2.25
  11   3 -16   17.45    3.23
 -11   3  16   14.54    3.06
 -11  -3  16    7.85    2.98
  11   3 -16   12.76    2.00
 -11  -3  16   14.69    1.82
  11  -3 -16   14.07    2.27
  11   3 -16   14.37    2.32
 -11  -3  16   14.17    2.21
  11  -3 -16   20.47    4.25
 -11   3  16   13.01    2.36
  11   3 -16   10.77    2.53
  11   3 -15    6.94    2.41
  11  -3 -15   13.22    3.49
 -11  -3  15    8.42    1.86
  11  -3 -15   13.47    2.06
 -11  -3  15   12.50    1.65
 -11   3  15   11.10    2.16
  11   3 -15   15.86    2.71
  11  -3 -15   11.81    2.00
 -11  -3  15   12.64    1.84
 -11   3  15    6.94    2.60
  11   3 -14  100.21    9.78
 -11  -3  14   78.02    8.04
  11  -3 -14   86.52    8.33
 -11  -3  14   80.76    8.15
  11  -3 -14   91.48   10.11
 -11   3  14   84.33    8.68
  11  -3 -14   78.44    8.29
 -11   3  14   71.23    7.90
  11  -3 -13  941.40   92.89
  11  -3 -13  958.07   92.87
 -11   3  13  921.36   92.74
 -11  -3  13  890.65   92.68
  11   3 -13 1026.36   94.14
  11  -3 -13 1016.21   94.46
 -11   3  13  973.90   93.31
 -11  -3  13  971.87   92.79
  11  -3 -13  980.66   93.02
 -11  -3  12    1.31    0.99
  11  -3 -12    1.72    1.09
 -11   3  12    0.87    0.67
  11   3 -12    1.15    1.81
 -11  -3  12    1.93    0.94
 -11   3  12    4.73    1.59
  11   3 -12    4.85    1.89
  11  -3 -12    3.18    2.01
 -11   3  12    0.98    1.30
 -11   3  11  166.48   15.94
  11   3 -11  166.06   17.04
 -11   3  11  155.07   16.37
  11  -3 -11  137.54   16.86
 -11  -3  11  152.57   15.79
  11   3 -11  167.35   16.66
 -11   3  11  162.03   16.64
  11   3 -10    0.40    1.27
  11  -3 -10    0.87    1.34
  11   3 -10    0.40    1.25
 -11   3  10   -1.30    1.21
 -11   3  10   -0.79    0.84
  11  -3 -10    1.66    1.83
 -11   3  10   -0.72    1.19
  11   3 -10    0.53    1.53
  11  -3  -9   84.79    8.83
 -11   3   9   77.36    8.28
  11   3  -9   66.94    8.13
  11  -3  -9   66.12    8.23
  11   3  -9   76.15    8.29
 -11   3   9   74.38    7.84
  11   3  -9   72.96    8.60
 -11   3   8  121.66   14.63
  11   3  -8  135.42   14.54
  11  -3  -8  168.26   14.92
  11   3  -8  151.81   14.67
  11  -3  -8  123.39   14.89
  11   3  -7    3.26    1.47
  11   3  -7    2.04    1.20
  11  -3  -7    1.53    1.22
  11  -3  -7    2.61    2.04
  11   3  -6   14.13    2.60
  11   3  -6   12.16    2.08
 -11  -3   6   11.53    2.13
 -11   3   6   10.47    2.00
  11  -3  -6   10.14    2.26
  11   3  -6   10.45    2.05
  11   3  -5   24.70    3.26
 -11   3   5   29.29    3.91
 -11   3   5   19.56    3.41
 -11  -3   5   27.10    3.57
  11   3  -5   29.25    3.70
  11   3  -4  349.25   34.86
 -11   3   4  384.13   35.40
 -11  -3   4  341.57   34.85
 -11   3   4  320.23   34.81
  11   3  -4  349.18   34.51
  11   3  -3   20.54    2.53
  11   3  -3   18.42    2.04
 -11   3   3   25.61    3.69
 -11  -3   3   15.28    2.90
 -11   3   3   19.04    2.96
  11   3  -3   25.81    3.10
  11   3  -2    1.29    0.76
 -11  -3   2    0.41    1.17
 -11   3   2    0.80    1.25
  11   3  -2    0.31    1.10
 -11   3   2    0.55    1.89
  11   3  -2   -0.70    0.90
  11   3  -1   10.76    1.72
 -11   3   1   15.84    2.98
  11   3  -1   13.89    1.61
  11   3  -1   17.23    2.26
 -11  -3   0  191.12   20.10
  11   3   0  211.41   20.35
 -11   3   0  207.94   21.28
 -11   3  -1  119.18   13.96
 -11  -3  -1  130.29   12.96
  11   3   1  128.59   13.10
 -11  -3  -1  124.15   12.94
  11   3   2    3.79    1.20
 -11  -3  -2    0.61    1.30
  11   3   2    3.22    1.70
  11  -3   2    4.42    1.96
 -11  -3  -2    3.02    1.30
 -11   3  -2    6.22    2.17
 -11   3  -3  296.83   31.20
  11   3   3  306.53   30.12
 -11  -3  -3  300.18   30.04
  11   3   3  302.15   31.44
  11  -3   3  293.65   31.33
 -11  -3  -3  300.43   30.05
  11   3   4  190.37   22.61
  11  -3   4  205.94   22.62
 -11  -3  -4  217.87   21.24
 -11   3  -4  179.69   22.11
 -11  -3  -4  223.29   21.23
 -11   3  -5   18.74    2.55
 -11  -3  -5   22.38    2.62
 -11   3  -5    9.56    3.03
  11   3   5   12.84    3.75
  11  -3   5   23.92    4.27
 -11  -3  -5   18.28    2.74
 -11  -3  -6    0.20    1.17
 -11  -3  -6   -0.23    1.11
 -11   3  -6    0.23    1.19
 -11   3  -6    0.71    1.53
  11   3   6    1.02    2.32
  11  -3   6    0.98    1.88
 -11  -3  -6    2.19    1.32
 -11   3  -7    1.99    1.29
 -11  -3  -7    0.50    1.17
 -11  -3  -7    1.50    1.20
 -11  -3  -7   -0.59    1.41
 -11  -3  -8   19.28    2.46
 -11  -3  -8   13.10    2.38
 -11   3  -8   16.15    2.46
 -11  -3  -8   12.95    2.54
 -11  -3  -9    7.73    1.62
 -11  -3  -9    7.94    1.82
 -11   3  -9    6.38    1.66
 -11  -3  -9    9.46    2.23
  11  -3  10   10.00    2.09
 -11   3 -10   13.03    2.20
 -11  -3 -10    9.13    2.14
 -11  -3 -10   12.23    2.44
 -11  -3 -10   14.35    2.20
 -11   3 -11   26.63    3.47
 -11  -3 -11   25.72    3.53
 -11  -3 -11   21.62    3.43
  11  -3  11   23.86    3.23
 -11  -3 -11   21.85    3.24
 -11  -3 -12    2.37    1.69
 -11   3 -12    1.03    1.43
 -11  -3 -12    0.35    1.37
  11  -3  12    3.14    1.45
 -11  -3 -12    0.88    1.26
 -11  -3 -13  254.22   25.04
 -11  -3 -13  235.70   24.66
 -11  -3 -13  238.39   24.83
 -11   3 -13  250.61   24.86
 -11  -3 -14  105.80   10.76
 -11  -3 -14   96.38   10.32
 -11   3 -14   95.11   10.49
 -11  -3 -14   92.09   10.47
 -11  -3 -15    9.37    1.95
 -11  -3 -16    2.35    1.40
 -11  -3 -17    6.70    1.67
 -11   3 -17    5.26    1.75
 -11  -3 -18   11.04    1.95
 -11   3 -18    7.26    1.93
 -11  -3 -19    0.90    1.19
 -11   3 -19    0.81    1.33
 -11  -3 -20   -0.18    0.90
 -11   3 -20   -0.70    1.10
 -11   3 -21    1.74    1.05
 -11  -3 -21    1.41    1.03
 -11   3 -22   -0.59    0.74
 -11  -3 -22   -0.61    0.80
 -11   5  32    1.02    0.90
  11  -5 -31    1.94    0.83
 -11   5  31    4.87    1.42
  11  -5 -30    1.83    0.98
  11  -5 -30    4.24    1.36
 -11   5  30    0.26    1.28
  11  -5 -29    1.79    1.07
  11  -5 -29    0.28    1.28
 -11   5  29    3.00    1.49
  11  -5 -28    1.86    1.48
  11  -5 -27    1.35    1.55
  11  -5 -26    1.08    1.66
  11  -5 -25    1.86    1.72
 -11  -5  25    1.13    1.28
  11  -5 -24    1.13    1.51
 -11  -5  24    0.25    1.27
 -11  -5  23    6.36    1.66
  11  -5 -23    0.37    1.71
  11  -5 -23    2.51    1.74
 -11  -5  22    0.27    1.27
  11  -5 -22    1.34    1.68
  11  -5 -22    2.19    1.88
  11  -5 -21    2.34    1.96
 -11  -5  21    2.80    1.63
  11  -5 -21    7.01    1.93
 -11  -5  21    1.64    1.26
  11  -5 -20    5.73    2.26
 -11  -5  20    7.84    1.84
  11  -5 -20    4.33    1.76
 -11  -5  20    9.16    1.68
 -11  -5  19   -0.28    1.42
  11  -5 -19   -0.31    1.44
 -11  -5  19    1.83    1.25
  11  -5 -19   -1.89    1.99
 -11  -5  18   59.08    6.49
 -11  -5  18   54.68    6.24
  11  -5 -18   57.65    6.49
  11  -5 -18   60.89    7.01
 -11  -5  17   70.53    7.39
  11  -5 -17   65.61    7.92
 -11  -5  17   68.46    7.50
  11  -5 -17   69.16    7.52
 -11  -5  16    5.49    1.62
  11  -5 -16    7.66    1.73
 -11  -5  16    7.29    1.60
  11  -5 -16    5.89    2.09
 -11  -5  15   19.76    2.88
  11  -5 -15   20.95    2.83
 -11  -5  15   20.82    2.79
  11  -5 -15   21.51    3.18
 -11  -5  14   21.81    2.78
  11  -5 -14   15.72    2.95
 -11  -5  14   24.64    3.02
  11  -5 -13    0.21    1.07
  11  -5 -13    0.60    1.30
 -11  -5  13   -0.19    1.24
  11  -5 -12  156.30   16.22
 -11  -5  12  169.42   16.25
  11  -5 -12  153.33   16.43
  11   5 -11   30.61    4.99
 -11   5  11   30.69    4.90
 -11  -5  11   35.16    3.81
 -11  -5  11   37.93    3.88
  11  -5 -11   25.10    3.67
 -11   5  11   35.91    4.86
 -11  -5  10   -0.18    1.01
  11  -5 -10    0.39    1.04
 -11   5  10   -2.19    1.83
  11   5 -10   -0.67    2.18
 -11   5  10    1.94    1.93
 -11  -5   9   76.55    7.86
  11   5  -9   77.22    9.11
 -11   5   9   92.05    9.77
  11   5  -9   64.88    9.39
 -11   5   9   80.67    9.29
  11  -5  -9   70.08    7.86
  11  -5  -8   78.48    8.64
  11   5  -8   88.32   10.41
 -11  -5   8   87.17    8.60
 -11   5   8  101.18   10.46
 -11  -5   8   78.20    8.59
 -11  -5   7   82.92    8.78
  11   5  -7   95.80   10.63
 -11  -5   7   85.56    8.80
 -11   5   7   85.24   10.41
 -11  -5   6    2.67    1.02
 -11  -5   6    2.29    1.18
 -11   5   6    3.19    2.09
  11   5  -6    3.70    2.01
 -11  -5   6    1.65    1.07
 -11  -5   5  199.38   19.25
 -11   5   5  201.98   21.11
  11   5  -5  191.10   20.75
 -11  -5   5  182.94   19.22
 -11  -5   5  194.49   19.34
 -11  -5   4   13.46    1.91
  11   5  -4   15.39    3.25
 -11  -5   4   15.80    2.14
  11   5  -4   18.56    3.50
 -11  -5   4   12.49    1.93
 -11  -5   3   -0.13    0.86
 -11  -5   3   -0.39    0.89
 -11  -5   3    0.20    1.13
  11   5  -3    0.62    1.63
 -11   5   3    0.85    1.93
  11   5  -3    0.60    1.56
 -11   5   2  146.76   15.35
  11   5  -2  138.46   14.30
  11   5  -2  140.89   14.52
 -11  -5   2  124.78   13.19
 -11  -5   2  124.37   13.43
 -11  -5   2  136.67   13.21
 -11  -5   1   11.60    2.04
 -11  -5   1   13.24    1.76
  11   5  -1   15.27    2.72
  11   5   0   18.55    2.93
 -11  -5   0   14.02    2.40
 -11  -5   0   13.90    2.15
 -11  -5   0   14.97    1.92
 -11  -5  -1   36.16    4.46
 -11  -5  -1   43.73    4.66
 -11  -5  -2    2.04    1.34
 -11  -5  -2   -0.22    1.16
 -11  -5  -3   38.01    4.42
 -11  -5  -3   34.18    4.21
 -11  -5  -4   12.00    2.08
 -11  -5  -4    9.99    2.00
 -11  -5  -5   15.71    2.43
  11  -5   6   15.05    2.55
 -11  -5  -6   13.63    2.34
  11  -5   7   -0.26    1.45
  11  -5   7   -0.61    1.60
 -11  -5  -7    1.58    1.53
  11  -5   8    3.78    1.54
 -11  -5  -8    5.38    1.90
  11  -5   8    6.74    1.82
  11  -5   9    0.49    1.27
  11  -5   9    1.22    1.61
 -11  -5  -9    1.06    1.79
  11  -5  10   19.58    2.85
  11  -5  10   22.04    3.08
 -11  -5 -10   20.97    3.39
  11  -5  11   17.95    2.60
 -11  -5 -11   19.26    3.30
  11  -5  11   19.60    2.80
 -11  -5 -12   15.65    3.17
  11  -5  12   24.99    3.09
 -11  -5 -13    2.65    1.83
  11  -5  13    7.67    1.70
 -11  -5 -14    4.06    1.95
  11  -5  14    1.85    1.20
 -11  -5 -15    0.35    1.41
  11  -5  15   -0.20    1.08
 -11  -5 -16    2.29    1.70
 -11   5 -16    2.24    1.28
 -11  -5 -17   16.85    2.27
 -11   5 -17    5.73    1.97
 -11   5 -18    1.29    1.27
 -11  -5 -18    2.33    1.29
 -11   5 -19    1.57    0.92
 -11  -5 -19   -0.44    1.07
 -11  -5 -20   -0.17    0.90
 -11   7  28   -0.44    0.75
 -11   7  27    0.17    0.87
 -11  -7  26    5.64    1.14
 -11   7  26    3.74    1.23
 -11   7  25    1.62    1.07
 -11  -7  25    1.08    1.01
 -11   7  24    0.64    1.12
 -11  -7  24    0.63    1.07
 -11  -7  23    3.08    1.33
 -11  -7  22    3.88    1.58
 -11  -7  22    1.16    1.12
 -11  -7  21    0.28    1.20
 -11  -7  21    0.38    1.12
 -11  -7  20    4.92    1.75
 -11  -7  20    1.25    1.12
 -11  -7  19    5.66    1.76
 -11  -7  19    3.56    1.39
 -11  -7  18    3.79    1.34
 -11  -7  18    2.41    1.80
 -11  -7  17   24.37    3.12
 -11  -7  17   19.61    3.25
 -11  -7  16    8.01    1.84
 -11  -7  15   25.69    3.40
 -11  -7  14   14.35    2.42
 -11  -7  14   14.94    2.45
 -11  -7  13    1.00    1.36
 -11  -7  13    2.52    1.49
 -11  -7  12   10.85    2.18
  11  -7 -11    6.97    1.63
 -11  -7  11   12.34    2.09
  11  -7 -10    2.45    1.32
 -11  -7  10    5.93    1.65
 -11  -7  10    2.27    1.60
  11  -7  -9    4.76    1.59
 -11  -7   9    0.70    1.26
 -11  -7   9    1.94    1.29
  11  -7  -8    2.52    1.31
 -11  -7   8    3.92    1.33
 -11  -7   8    2.92    1.35
  11  -7  -7   14.30    2.59
 -11  -7   7   20.08    2.54
 -11  -7   7   18.02    2.53
  11  -7  -7   15.52    2.41
  11  -7  -6   10.49    2.35
  11  -7  -6   13.28    2.26
 -11  -7   6   17.15    2.33
 -11  -7   6   16.23    2.21
  11  -7  -5    2.80    1.37
 -11  -7   5    2.31    1.10
 -11  -7   5    2.81    1.28
  11  -7  -5    2.00    1.45
 -11  -7   4   98.99    9.79
  11  -7  -4   93.01   10.07
 -11  -7   4   96.68    9.74
  11  -7  -4   84.88    9.92
 -11  -7   3   -0.34    0.98
  11  -7  -3   -2.11    1.60
  11  -7  -3    0.28    1.42
 -11  -7   3   -0.18    1.05
  11  -7  -2   12.68    2.37
 -11  -7   2   12.20    1.82
  11  -7  -2    8.59    2.06
 -11  -7   1    4.91    1.41
  11  -7  -1    6.00    1.97
 -11  -7   1    5.06    1.31
  11  -7  -1    8.00    2.05
 -11  -7   0    1.32    1.02
  11  -7   0    1.27    1.68
  11  -7   1   18.76    3.10
  11  -7   2    1.33    1.84
  11  -7   2   -0.34    1.60
  11  -7   3   41.30    5.39
  11  -7   3   45.02    5.36
  11  -7   4   13.96    2.95
  11  -7   4   25.00    3.31
  11  -7   5    8.51    2.21
  11  -7   6   -0.32    1.38
  11  -7   7   -0.91    1.60
  11  -7   7    1.40    1.73
  11  -7   8    2.28    1.51
  11  -7   8    1.36    1.67
  11  -7   9   28.93    3.69
 -11  -7  -9   25.54    3.59
  11  -7   9   31.83    4.00
  11  -7  10   22.58    3.12
 -11  -7 -10   20.28    2.84
  11  -7  10   16.79    2.69
  11  -7  11   14.95    2.37
 -11  -7 -11   15.16    2.30
  11  -7  11   12.89    2.13
  11  -7  12    3.05    1.51
 -11  -7 -12    1.94    1.25
  11  -7  12    0.49    1.03
  11  -7  13   -0.89    1.08
 -11  -7 -13    0.22    1.04
  11  -7  14    0.93    1.04
 -11  -7 -14    1.00    0.98
  11  -7  15    0.73    0.87
 -11  -7 -15   -0.52    0.94
 -11  -9  24   -0.11    0.72
 -11  -9  23    0.43    0.83
 -11  -9  22   -0.34    0.94
 -11  -9  22    1.29    0.77
 -11  -9  21    2.75    0.95
 -11  -9  21    2.92    1.22
 -11  -9  20   -0.58    0.99
 -11  -9  20    0.22    1.17
 -11  -9  19    1.17    1.17
 -11  -9  18    2.63    1.22
 -11  -9  17    0.41    1.33
 -11  -9  17    1.05    1.44
 -11  -9  16    0.22    1.24
 -11  -9  16    2.71    1.54
 -11  -9  15   19.11    2.62
 -11  -9  15   15.22    2.69
 -11  -9  14   20.29    3.06
 -11  -9  14   24.11    3.26
 -11  -9  13   49.82    5.80
 -11  -9  12   13.90    2.37
 -11  -9  12   13.44    2.40
 -11  -9  11    1.01    1.15
 -11  -9  11    0.55    1.40
  11  -9 -10    0.82    1.23
 -11  -9  10    1.26    1.40
 -11  -9  10   -1.89    1.67
  11  -9  -9    9.12    1.95
 -11  -9   9   14.39    2.16
 -11  -9   9   10.90    2.19
  11  -9  -8    1.00    1.22
 -11  -9   8    4.65    1.61
 -11  -9   8    3.95    1.56
 -11  -9   7    1.39    1.25
  11  -9  -7    0.54    1.32
 -11  -9   7    3.33    1.34
 -11  -9   6    6.69    1.45
 -11  -9   6    5.26    1.57
  11  -9  -6    4.62    1.63
  11  -9  -5    1.82    1.59
 -11  -9   5    0.22    1.13
  11  -9  -5    1.47    1.35
 -11  -9   5    0.99    1.10
 -11  -9   4    2.24    1.30
  11  -9  -4    1.07    1.23
  11  -9  -4    0.63    1.59
 -11  -9   3    0.94    1.18
  11  -9  -3    1.73    1.29
  11  -9  -3    0.65    1.35
 -11  -9   2    3.09    1.24
  11  -9  -2    4.85    1.69
  11  -9  -2    3.29    1.63
 -11  -9   1   -0.31    0.95
  11  -9  -1   -0.33    1.41
  11  -9  -1    0.94    1.32
  11  -9   0    0.33    1.26
  11  -9   0    0.32    1.59
  11  -9   1    8.07    2.08
  11  -9   1    6.81    1.91
  11  -9   2    0.97    1.58
  11  -9   3   12.08    2.41
  11  -9   4    3.41    1.56
  11  -9   4    0.58    1.56
  11  -9   5   -0.60    1.52
  11  -9   5   -0.81    1.24
  11  -9   6    2.55    1.57
  11  -9   6    4.77    1.54
  11  -9   7   -0.53    1.37
  11  -9   7    0.23    1.13
  11  -9   8    0.20    1.10
  11  -9   9    1.77    1.23
  11  -9   9    1.22    1.04
  11  -9  10    0.85    0.85
  11  -9  10    1.76    1.13
  11  -9  11    2.21    0.82
  11  -9  11    1.52    1.01
  11  -9  12    0.42    0.79
  11  -9  13    3.59    0.86
 -11 -11  17    5.16    1.03
 -11 -11  17    7.46    1.03
 -11 -11  16   14.90    2.09
 -11 -11  16   20.35    2.12
 -11 -11  15    5.44    1.10
 -11 -11  14    1.20    0.88
 -11 -11  13    4.65    1.02
 -11 -11  13    3.19    1.06
 -11 -11  12    0.69    0.84
 -11 -11  12   -0.67    0.94
 -11 -11  11    2.29    0.98
 -11 -11  11    0.97    0.98
 -11 -11  10   55.52    4.98
 -11 -11  10   38.94    4.80
 -11 -11   9   32.17    3.65
 -11 -11   8    0.82    0.96
 -11 -11   7    1.70    1.00
  11 -11  -6   -1.24    1.08
 -11 -11   6    1.72    0.89
  11 -11  -5    2.31    1.16
 -11 -11   5    0.45    0.78
  11 -11  -4    1.36    1.22
 -11 -11   4    0.50    0.76
  11 -11  -3   -0.82    1.15
  11 -11  -2    3.33    1.36
  11 -11  -1    5.32    1.44
  11 -11   0    4.50    1.25
  11 -11   0    3.16    1.16
  11 -11   1   -0.18    1.03
  11 -11   1    0.72    0.97
  11 -11   2    2.65    1.11
  11 -11   2    1.04    0.95
  11 -11   3    0.44    0.88
  11 -11   3    1.12    0.99
  11 -11   4   -0.57    0.80
  11 -11   5    1.16    0.69
  11 -11   5    0.86    0.71
 -12   0  34    6.55    1.23
 -12   0  33   -0.65    1.02
  12   0 -33   -0.51    1.24
  12   0 -32    0.58    1.33
 -12   0  32    2.71    1.33
  12   0 -32    3.02    1.60
  12   0 -31   -0.33    1.55
  12   0 -31    0.34    1.47
  12   0 -31   -0.80    1.12
 -12   0  31    0.96    1.48
  12   0 -30    5.53    1.80
 -12   0  30    5.03    1.94
  12   0 -30    9.97    2.26
  12   0 -29    2.75    1.82
 -12   0  29   -1.94    1.70
  12   0 -29    2.72    1.80
  12   0 -28    1.22    1.90
 -12   0  28   -0.81    1.77
  12   0 -28   -0.40    1.60
  12   0 -27    2.86    2.15
 -12   0  27   -1.22    1.94
  12   0 -27   -0.79    1.72
  12   0 -26   -1.21    1.81
 -12   0  26   -0.80    1.78
  12   0 -26    0.78    1.68
  12   0 -25   -1.16    1.73
  12   0 -25   -1.12    1.76
  12   0 -24    8.80    2.07
  12   0 -24    4.05    1.86
  12   0 -23   -0.33    1.52
  12   0 -23   -0.35    1.58
  12   0 -22   12.50    2.30
  12   0 -22   11.25    2.41
  12   0 -21   -0.28    1.28
  12   0 -21   -1.19    1.37
  12   0 -20   45.69    5.35
  12   0 -20   47.36    5.44
  12   0 -19    0.53    1.48
  12   0 -19   -0.23    1.26
  12   0 -19    0.75    1.34
  12   0 -18  387.00   37.84
  12   0 -18  377.31   38.92
  12   0 -18  374.29   38.49
  12   0 -18  377.99   37.78
  12   0 -17    0.39    1.20
  12   0 -17    0.20    1.13
  12   0 -17   -0.28    0.61
  12   0 -17   -0.44    1.41
  12   0 -16   -0.79    1.46
  12   0 -16    0.37    1.18
 -12   0  16    2.93    1.69
  12   0 -16    1.10    0.72
  12   0 -16    0.35    1.08
  12   0 -15    0.67    0.77
 -12   0  15   -0.43    1.36
  12   0 -15    0.72    1.27
  12   0 -15   -0.50    1.14
  12   0 -14    2.24    0.89
  12   0 -14    6.55    1.60
  12   0 -14    4.96    1.72
 -12   0  14    2.99    1.51
  12   0 -13    0.17    0.73
  12   0 -13   -0.30    1.09
  12   0 -13   -0.37    1.28
 -12   0  13   -0.97    1.26
  12   0 -12  125.76   12.78
 -12   0  12  115.97   12.72
  12   0 -12  128.54   12.51
  12   0 -12  117.08   12.89
  12   0 -11    1.03    0.71
 -12   0  11    0.53    0.99
  12   0 -11    0.59    1.13
 -12   0  10   72.40    7.71
  12   0 -10   79.38    7.64
 -12   0  10   71.04    7.82
  12   0 -10   65.91    7.85
  12   0  -9    0.41    0.94
 -12   0   9    1.62    0.93
  12   0  -9    1.51    1.02
 -12   0   9    0.22    1.10
  12   0  -9   -0.25    1.19
 -12   0   8   52.94    5.57
  12   0  -8   60.71    5.75
  12   0  -8   48.34    5.56
 -12   0   8   47.01    5.64
 -12   0   7   -0.14    0.95
  12   0  -7    0.19    1.02
  12   0  -7    0.67    0.97
 -12   0   7   -0.78    1.04
 -12   0   7    0.15    0.88
  12   0  -6 1429.78  149.40
 -12   0   6 1617.72  149.27
  12   0  -6 1489.88  149.36
 -12   0   6 1524.59  149.31
  12   0  -5   -0.76    1.13
 -12   0   5   -0.71    0.72
 -12   0   5    0.15    0.90
  12   0  -4   11.46    1.94
 -12   0   4   10.09    1.91
 -12   0   4   14.96    1.71
  12   0  -3   -0.35    0.99
 -12   0   3   -0.11    0.63
 -12   0   2  675.32   65.25
 -12   0   2  642.50   65.54
 -12   0   1    0.20    0.52
 -12   0   1    0.67    1.00
 -12   0   0    2.26    0.63
 -12   0   0    2.59    1.11
 -12   0  -1   -0.09    0.51
 -12   0  -1    1.74    1.09
 -12   0  -2   21.83    2.48
 -12   0  -2   23.46    2.50
 -12   0  -3    0.16    0.48
 -12   0  -3   -0.19    0.37
 -12   0  -3    1.11    1.29
 -12   0  -4  141.21   14.01
 -12   0  -4  128.07   13.68
 -12   0  -4  141.21   13.65
 -12   0  -4  154.33   14.42
 -12   0  -4  149.96   14.15
 -12   0  -5   -0.30    1.11
 -12   0  -5    0.89    1.05
 -12   0  -5   -0.22    1.27
 -12   0  -6  109.74   11.87
 -12   0  -6  120.87   12.13
 -12   0  -7    1.78    1.31
 -12   0  -8  300.56   30.18
 -12   0  -9    0.30    1.42
 -12   0 -10    1.92    1.50
 -12   0 -11   -0.68    1.55
 -12   0 -12   40.44    5.12
 -12   0 -13   -0.37    1.67
 -12   0 -14   67.01    7.70
 -12   0 -15   -0.37    1.64
 -12   0 -15    0.75    1.75
 -12   0 -16    2.21    1.62
 -12   0 -16    1.45    1.60
 -12   0 -17    0.35    1.55
 -12   0 -17   -1.71    1.71
 -12   0 -18    0.66    1.41
 -12   0 -18    2.80    1.43
 -12   0 -19   -0.59    1.42
 -12   0 -19   -0.27    1.14
 -12   0 -20    3.04    1.29
 -12   0 -20    2.25    1.22
 -12   0 -21   -0.21    0.98
 -12   0 -21    1.03    1.00
 -12   0 -22    1.27    0.84
 -12   2  34    0.39    0.99
  12  -2 -33   -1.49    1.09
 -12   2  33    1.02    1.24
  12   2 -33   -0.81    1.01
  12  -2 -32    1.79    1.47
  12   2 -32    1.00    1.24
 -12   2  32    0.93    1.45
  12  -2 -31    5.62    1.85
  12   2 -31    2.01    1.63
 -12   2  31    7.06    2.07
  12  -2 -31    4.78    1.93
  12  -2 -30   -0.29    1.24
  12   2 -30   -0.96    1.34
  12  -2 -30   -0.36    1.43
 -12  -2  30    0.81    1.34
  12  -2 -30    0.75    1.86
 -12   2  30    2.71    1.96
  12  -2 -29   45.00    4.91
  12  -2 -29   34.83    4.90
  12   2 -29   42.87    4.90
 -12   2  29   40.21    5.10
 -12  -2  29   36.72    4.72
  12   2 -29   33.79    4.68
 -12  -2  28   24.53    3.42
  12   2 -28   22.22    3.34
  12  -2 -28   16.86    3.35
  12  -2 -28   24.71    3.35
  12   2 -28   22.53    3.23
 -12  -2  27   13.16    2.49
  12   2 -27   10.08    2.18
  12   2 -27   12.82    2.39
  12  -2 -27    7.31    2.39
  12  -2 -27   12.27    2.36
  12   2 -26    3.42    1.75
  12   2 -26    1.76    1.55
 -12  -2  26    5.61    1.97
  12  -2 -26    2.82    1.91
  12   2 -25   29.25    3.86
  12   2 -25   31.00    3.88
 -12  -2  25   27.50    4.00
  12  -2 -25   27.02    4.09
  12   2 -24    1.66    1.52
  12   2 -24    0.97    1.41
 -12  -2  24   -0.36    1.63
  12  -2 -24   -0.37    1.53
  12   2 -23    2.24    1.47
  12  -2 -23    1.84    1.77
  12   2 -23   -0.61    1.42
  12  -2 -23    1.42    1.50
 -12  -2  23    1.38    1.39
  12   2 -22   44.26    5.37
  12  -2 -22   47.66    5.57
 -12  -2  22   44.25    5.40
  12  -2 -22   44.84    5.43
  12   2 -22   44.16    5.25
  12   2 -21    8.63    1.96
  12  -2 -21    7.40    2.11
  12   2 -21    5.00    1.65
 -12  -2  21   10.66    1.92
  12   2 -20   24.38    2.98
 -12  -2  20   20.31    2.55
  12   2 -20   22.88    3.09
  12  -2 -20   21.46    3.14
 -12  -2  20   20.43    3.09
  12  -2 -20   21.97    3.14
  12  -2 -19   12.72    3.96
 -12  -2  19    8.43    1.91
 -12  -2  19    7.12    1.31
 -12   2  19    6.03    2.29
  12  -2 -19    3.94    1.54
  12  -2 -19    9.35    1.93
  12   2 -19    5.99    1.69
  12   2 -19   10.79    1.78
 -12  -2  18   39.31    4.88
 -12  -2  18   41.07    4.53
  12   2 -18   48.20    5.56
  12  -2 -18   32.40    6.41
  12   2 -18   43.94    4.78
  12  -2 -18   50.46    5.04
  12   2 -18   36.50    5.24
 -12   2  18   45.08    5.65
  12   2 -18   43.01    4.90
  12  -2 -18   44.56    4.98
 -12   2  18   33.98    6.20
 -12  -2  18   38.57    6.46
  12   2 -17   29.58    4.15
 -12  -2  17   32.49    3.72
  12   2 -17   29.94    3.53
 -12  -2  17   30.63    3.31
  12   2 -17   31.77    3.67
  12  -2 -17   29.51    3.64
  12   2 -17   29.01    4.04
  12  -2 -17   33.90    5.56
  12  -2 -17   24.15    3.53
 -12   2  17   23.81    4.87
 -12  -2  17   21.98    4.71
 -12   2  17   31.74    4.21
 -12  -2  16   65.21    6.79
  12   2 -16   63.99    7.03
  12  -2 -16   74.06    7.15
  12   2 -16   74.01    6.99
  12  -2 -16   58.39    7.02
 -12  -2  16   67.96    7.09
 -12   2  16   74.90    7.62
  12   2 -16   57.01    7.44
  12  -2 -16   56.29    8.46
  12   2 -16   66.23    7.67
 -12   2  16   53.70    8.23
 -12  -2  16   60.16    8.47
 -12  -2  15   28.93    3.43
  12   2 -15   31.95    4.17
 -12   2  15   38.35    4.16
  12  -2 -15   31.00    4.98
  12   2 -15   42.26    4.64
  12  -2 -15   33.07    3.77
  12  -2 -15   31.41    3.73
 -12  -2  15   32.58    5.12
 -12   2  15   22.21    4.49
 -12  -2  15   29.20    3.74
 -12  -2  14  430.00   42.63
 -12   2  14  378.28   42.37
  12  -2 -14  437.86   42.70
  12  -2 -14  411.13   41.27
 -12   2  14  413.43   41.21
 -12   2  14  446.07   41.67
  12  -2 -14  413.67   41.28
  12   2 -14  420.40   41.98
 -12   2  13    2.74    0.88
  12   2 -13   -0.84    1.52
 -12   2  13    1.11    1.11
  12  -2 -13   -0.58    1.68
 -12   2  12   13.03    1.73
  12   2 -12   13.36    2.40
  12   2 -12    9.21    1.97
  12  -2 -12   11.24    2.56
 -12   2  12   12.40    2.00
  12   2 -12   10.83    2.58
  12  -2 -12   14.87    2.80
  12  -2 -11  141.99   16.02
 -12   2  11  147.87   15.53
  12   2 -11  166.46   15.97
  12   2 -11  160.52   15.65
  12  -2 -11  155.45   16.17
  12   2 -11  134.98   15.99
 -12   2  10   67.44    6.33
  12  -2 -10   57.34    7.01
 -12   2  10   57.50    6.75
  12   2 -10   66.21    6.94
  12   2 -10   59.46    7.06
  12   2 -10   72.84    6.71
 -12   2  10   42.50    6.44
  12  -2 -10   52.37    6.90
 -12   2   9  456.35   46.36
  12   2  -9  490.11   46.86
 -12   2   9  443.35   46.77
  12   2  -9  519.62   46.61
  12  -2  -9  463.46   47.08
  12   2  -9  436.53   46.97
 -12   2   8   56.30    6.10
 -12   2   8   55.32    5.78
 -12   2   8   48.09    6.08
  12   2  -8   53.41    6.18
  12   2  -8   43.30    6.22
  12  -2  -8   54.22    6.53
  12   2  -8   57.16    5.87
  12   2  -7  158.04   15.97
 -12   2   7  160.20   16.07
 -12   2   7  174.03   16.39
  12  -2  -7  137.19   16.46
  12   2  -6  195.97   22.40
 -12   2   6  241.34   22.40
 -12  -2   6  186.68   22.60
  12  -2  -6  209.27   22.72
 -12   2   6  227.35   22.59
  12   2  -6  247.58   22.18
  12   2  -5   20.60    2.05
  12  -2  -5   16.47    2.99
 -12   2   5   17.77    2.86
  12   2  -5   18.40    2.27
  12   2  -5   20.84    2.75
 -12  -2   5   16.13    2.96
 -12  -2   5   16.69    2.93
 -12   2   5   17.39    3.03
  12   2  -4    2.31    0.66
 -12   2   4    0.70    1.22
 -12  -2   4    0.40    1.38
 -12   2   4    2.90    1.70
  12   2  -4    0.50    0.99
 -12  -2   4    1.19    1.49
 -12  -2   3   51.86    6.57
 -12   2   3   58.07    6.54
  12   2  -3   55.95    5.67
 -12  -2   3   67.79    6.90
 -12   2   3   56.97    6.72
  12   2  -3   50.44    6.06
 -12  -2   2    9.69    2.31
 -12   2   2   13.11    2.57
  12   2  -2   10.19    1.17
  12   2  -2   10.70    1.27
 -12   2   2   12.41    2.29
 -12  -2   2    7.03    2.13
 -12  -2   1    1.86    1.50
 -12  -2   1   -0.50    1.25
 -12   2   1    1.01    1.54
 -12   2   1    0.41    1.44
  12   2  -1    0.67    1.02
  12   2   0  419.63   40.22
 -12  -2   0  408.85   40.92
 -12   2   0  420.39   40.80
  12   2   0  370.37   40.99
  12  -2   0  382.90   41.04
 -12   2  -1   63.06    7.45
  12   2   1   60.25    6.81
 -12  -2  -1   72.39    7.69
  12   2   1   51.78    7.55
  12  -2   1   85.54    8.31
 -12  -2  -1   60.45    6.70
 -12  -2  -1   62.16    6.70
 -12   2  -2  189.10   20.10
  12   2   2  189.56   19.57
 -12   2  -2  183.26   19.85
 -12  -2  -2  207.89   20.31
  12   2   2  204.71   20.92
  12  -2   2  186.19   20.72
 -12  -2  -2  195.83   19.39
 -12  -2  -2  191.83   19.44
 -12   2  -3  646.93   68.97
 -12  -2  -3  717.63   69.06
 -12   2  -3  685.96   68.80
  12   2   3  685.97   69.89
  12  -2   3  691.12   69.89
 -12  -2  -3  689.38   68.29
 -12  -2  -3  714.34   68.36
 -12   2  -4   60.89    8.25
  12   2   4   75.56    9.46
  12  -2   4   73.66    9.39
 -12  -2  -4   70.74    8.22
 -12   2  -4   61.34    8.03
 -12  -2  -4   78.57    7.72
 -12   2  -4   70.67    7.55
 -12  -2  -4   82.24    7.86
 -12   2  -5    6.84    1.91
 -12   2  -5    5.67    1.88
 -12  -2  -5    5.89    1.56
 -12   2  -5    4.66    1.37
 -12  -2  -5    7.74    1.71
  12   2   5    3.87    2.59
  12  -2   5   10.69    3.34
 -12  -2  -6    5.85    1.47
 -12   2  -6    5.33    1.84
 -12   2  -6    4.26    1.40
 -12  -2  -6    3.77    1.41
 -12   2  -6    5.25    1.33
 -12   2  -7   82.77    8.16
 -12  -2  -7   69.54    8.23
 -12   2  -7   75.83    8.28
 -12  -2  -8   33.72    4.23
 -12   2  -8   32.18    4.22
 -12   2  -8   35.40    4.08
 -12   2  -9   16.91    2.42
 -12   2  -9   13.21    2.51
 -12  -2  -9   16.06    2.56
 -12   2 -10    3.12    1.41
 -12  -2 -10    3.36    1.52
 -12   2 -10    1.68    1.58
 -12   2 -11    2.72    1.44
 -12   2 -11    1.07    1.58
 -12  -2 -11    2.85    1.56
 -12  -2 -11    2.86    1.38
 -12   2 -12   29.82    3.94
 -12  -2 -12   37.70    4.59
 -12   2 -12   28.42    4.16
 -12  -2 -12   30.56    4.27
 -12  -2 -12   31.25    3.99
 -12  -2 -13    0.80    1.80
 -12   2 -13    0.29    1.38
 -12   2 -13    1.54    1.67
 -12  -2 -13    0.77    1.77
 -12  -2 -13    0.32    1.43
 -12   2 -14   13.02    2.34
 -12  -2 -14   11.63    2.66
 -12  -2 -14   12.03    2.50
 -12   2 -14   12.12    2.48
 -12  -2 -14   11.12    2.35
 -12   2 -15    0.27    1.30
 -12  -2 -15    2.76    1.74
 -12   2 -15    3.10    1.94
 -12  -2 -15    1.15    1.57
 -12  -2 -15    0.99    1.38
 -12   2 -16   30.73    3.94
 -12  -2 -16   33.82    4.22
 -12  -2 -16   33.38    4.43
 -12  -2 -17   60.12    6.60
 -12  -2 -17   54.20    6.62
 -12  -2 -18    0.64    1.48
 -12  -2 -18    0.29    1.32
 -12  -2 -19    2.81    1.30
 -12  -2 -19    1.28    1.19
 -12  -2 -20   -1.51    1.09
 -12  -2 -20    3.30    1.26
 -12  -2 -21    0.82    0.93
 -12  -2 -21    0.38    0.88
 -12  -2 -22   -0.14    0.69
  12  -4 -33    2.15    0.86
  12  -4 -32    1.52    0.99
  12  -4 -32    4.60    1.37
 -12   4  31   -1.26    1.55
  12  -4 -31   -0.83    1.37
  12  -4 -30    2.86    1.68
 -12   4  30    0.71    1.71
  12  -4 -29    9.17    2.06
 -12   4  29   10.45    2.37
  12  -4 -28   17.44    2.64
  12  -4 -28   12.08    2.18
  12   4 -27    0.27    1.32
  12  -4 -27    2.71    1.44
  12   4 -26    3.12    1.64
  12  -4 -26    6.49    2.09
  12  -4 -26    1.48    1.52
  12  -4 -25    7.31    2.21
  12  -4 -25    9.18    2.29
  12   4 -25    4.55    1.92
 -12  -4  25    9.86    1.77
  12  -4 -24    1.99    1.87
  12  -4 -24   -0.43    1.54
  12   4 -24    0.28    1.32
 -12  -4  24   -1.39    1.21
  12  -4 -23    6.84    2.13
  12  -4 -23    3.47    1.74
  12  -4 -23    8.59    2.44
  12   4 -23    3.22    1.75
 -12  -4  23    7.71    1.69
  12  -4 -22   -0.37    1.66
  12  -4 -22   -1.10    1.64
  12  -4 -22   -0.94    1.95
  12   4 -22   -0.51    1.20
 -12  -4  22    1.48    1.27
  12  -4 -21   -1.05    1.64
 -12  -4  21    1.97    1.48
  12  -4 -21    2.09    1.69
  12  -4 -21    1.45    2.00
  12   4 -21    0.95    1.26
  12  -4 -20    9.59    2.54
 -12  -4  20   10.48    1.95
  12  -4 -20   10.10    2.17
  12  -4 -20    7.96    2.14
 -12  -4  20    8.47    1.56
  12  -4 -19   30.57    4.08
  12  -4 -19   18.78    3.20
 -12  -4  19   22.92    2.85
 -12  -4  19   25.93    3.14
  12  -4 -18   65.32    7.77
 -12  -4  18   67.44    7.19
  12  -4 -18   53.48    7.18
 -12  -4  18   75.24    7.03
  12  -4 -17    0.52    1.22
  12  -4 -17   -0.79    1.60
 -12  -4  17    0.88    1.15
 -12  -4  17    0.16    1.06
 -12  -4  16   11.26    1.81
  12  -4 -16   11.70    3.53
  12  -4 -16   12.50    2.09
 -12   4  16    8.00    2.13
  12  -4 -16   15.05    2.55
 -12  -4  16   12.54    1.99
 -12  -4  15   57.04    5.94
 -12  -4  15   58.84    6.07
  12  -4 -15   62.04    6.41
  12  -4 -15   50.57    6.04
  12   4 -15   57.12    7.63
 -12   4  15   53.50    6.50
  12  -4 -15   40.31    7.37
  12   4 -14    0.59    1.55
  12  -4 -14    0.28    1.34
  12  -4 -14    0.91    2.08
  12   4 -14    0.79    2.05
 -12   4  14    1.25    1.34
  12  -4 -14    0.39    1.12
 -12  -4  14    0.93    1.11
 -12  -4  14    1.87    1.09
 -12   4  13   37.62    4.67
 -12  -4  13   36.48    3.96
  12  -4 -13   29.38    4.11
  12  -4 -13   38.87    5.69
 -12  -4  13   34.65    4.02
 -12   4  13   33.85    4.82
  12   4 -13   36.71    4.98
  12  -4 -13   34.37    4.00
 -12   4  13   33.98    3.96
  12   4 -13   41.91    5.56
  12  -4 -12    3.17    2.18
 -12   4  12    7.38    2.25
  12   4 -12    6.04    2.03
 -12   4  12   13.07    2.30
 -12  -4  12    7.13    1.48
 -12   4  12    7.28    1.48
  12   4 -12    8.86    2.71
  12  -4 -11   22.61    4.40
 -12   4  11   24.59    3.91
  12  -4 -11   25.02    3.30
 -12  -4  11   30.68    3.27
 -12  -4  11   30.87    3.36
 -12   4  11   29.34    3.57
  12   4 -11   33.61    4.87
 -12   4  11   23.69    4.32
  12   4 -11   28.07    4.25
 -12   4  10   84.14    9.07
  12  -4 -10   67.74    7.75
  12  -4 -10   67.47    9.11
 -12   4  10   79.81    8.75
  12  -4 -10   67.72    7.85
  12   4 -10   95.39    9.00
  12   4 -10   87.99    9.38
 -12  -4  10   75.07    7.73
 -12  -4  10   74.93    7.69
 -12   4   9   15.57    2.84
  12   4  -9   12.09    2.10
  12  -4  -9   12.50    2.21
  12  -4  -9    7.51    1.65
  12  -4  -9    9.29    1.77
 -12   4   9    7.44    2.68
  12   4  -9   10.62    2.40
 -12  -4   9   11.27    1.73
 -12  -4   8   69.82    7.48
 -12   4   8   69.26    8.64
  12   4  -8   83.50    8.51
 -12  -4   8   81.43    7.55
  12   4  -8   76.64    8.92
  12  -4  -8   72.27    7.63
  12   4  -8   57.06    7.86
  12  -4  -8   65.06    8.03
 -12  -4   8   69.70    8.09
 -12   4   8   84.76    8.14
 -12  -4   7  100.50   10.37
  12   4  -7  119.42   11.39
 -12  -4   7  105.99   10.42
  12   4  -7  110.86   11.78
  12  -4  -7   97.31   10.51
  12   4  -7   93.14   10.84
  12  -4  -7  108.56   11.11
 -12  -4   7  106.55   11.04
 -12   4   7   96.65   10.90
  12   4  -6  190.63   17.90
  12   4  -6  176.98   18.27
 -12  -4   6  179.31   17.02
 -12  -4   6  160.35   16.97
  12   4  -6  159.44   17.52
  12  -4  -6  189.31   17.81
 -12  -4   6  153.30   17.50
 -12   4   6  173.57   17.57
 -12   4   5   -0.64    1.13
 -12  -4   5   -2.01    1.21
 -12  -4   5    0.65    0.86
  12   4  -5    1.59    1.53
 -12   4   5   -0.66    1.97
  12   4  -5    1.45    1.38
  12   4  -5   -2.84    1.29
  12  -4  -5    0.82    1.25
 -12   4   4  113.85   13.66
 -12  -4   4  117.40   12.39
  12   4  -4  127.05   12.79
 -12  -4   4  120.62   12.15
  12   4  -4  131.17   13.31
 -12   4   3  108.46   11.84
  12   4  -3  100.89   10.82
 -12  -4   3  104.65   10.31
  12   4  -3   93.15    9.89
  12   4  -3  116.47   11.13
 -12  -4   3   99.38    9.99
  12   4  -3  101.33   10.48
 -12  -4   2  709.79   70.18
  12   4  -2  729.86   71.09
 -12   4   2  659.24   71.81
  12   4  -2  692.83   70.74
  12   4  -2  715.43   70.52
 -12  -4   2  753.06   70.51
  12   4  -1    0.58    0.66
  12   4  -1   -0.37    1.21
 -12  -4   1   -0.35    0.74
 -12  -4   1    0.74    1.13
 -12  -4   1   -0.21    1.25
 -12   4   1   -0.75    2.17
  12   4  -1    0.20    0.79
 -12  -4   0  241.50   23.06
  12   4   0  228.42   23.40
 -12   4   0  161.17   23.97
 -12  -4   0  247.59   23.14
  12   4   1  440.46   42.51
 -12  -4  -1  421.76   42.18
 -12   4  -1  441.96   43.78
 -12  -4  -1  413.46   42.23
  12   4   2  277.30   27.74
 -12  -4  -2  269.62   27.58
 -12   4  -2  256.86   28.92
 -12  -4  -2  284.83   27.59
 -12  -4  -3   73.77    7.85
 -12  -4  -3   72.63    7.80
 -12   4  -3   67.08    9.13
 -12   4  -4   21.07    2.92
 -12  -4  -4   24.58    3.02
 -12  -4  -4   27.56    3.34
 -12  -4  -4   24.04    3.20
 -12  -4  -5   33.28    3.79
 -12   4  -5   23.73    3.42
 -12  -4  -5   25.01    3.39
 -12  -4  -6    9.54    1.89
 -12   4  -6    8.48    1.70
 -12  -4  -6    8.10    1.73
 -12  -4  -7    3.62    1.80
 -12   4  -7    5.06    1.51
 -12  -4  -7    3.25    1.34
 -12  -4  -8    5.96    1.88
  12  -4   8    5.08    1.52
  12  -4   8    5.50    1.60
 -12  -4  -8    6.69    1.52
 -12   4  -8    3.61    1.47
  12  -4   9   73.25    7.35
 -12  -4  -9   78.17    7.75
  12  -4   9   68.44    7.15
 -12   4  -9   62.89    7.22
 -12  -4  -9   54.26    7.14
  12  -4  10   23.62    3.11
 -12   4 -10   21.50    3.01
 -12  -4 -10   22.06    3.05
 -12  -4 -10   16.29    3.27
 -12  -4 -11   31.63    4.23
 -12  -4 -11   31.50    3.83
 -12   4 -11   23.73    3.59
  12  -4  11   29.27    3.69
 -12  -4 -12   37.84    4.60
 -12   4 -12   27.47    3.82
 -12  -4 -12   30.86    3.92
  12  -4  12   28.31    3.76
  12  -4  13    0.48    1.32
 -12  -4 -13   -1.22    1.71
 -12  -4 -14    0.79    1.74
 -12  -4 -15    2.65    1.68
 -12   4 -16    5.94    1.78
 -12  -4 -16    9.86    2.22
 -12   4 -17    1.98    1.26
 -12  -4 -17    2.23    1.42
 -12   4 -18    0.50    1.08
 -12  -4 -18    1.12    1.26
 -12  -4 -19    0.24    1.11
 -12   4 -19   -0.21    0.94
 -12  -4 -20    0.19    0.85
 -12   4 -20    0.51    0.85
 -12  -4 -21    0.42    0.69
 -12   6  30    0.37    0.94
 -12   6  29    1.29    1.06
  12  -6 -28    4.14    1.20
  12  -6 -28    5.04    1.39
 -12   6  28    3.13    1.24
  12  -6 -27    1.01    1.25
  12  -6 -27    0.78    1.14
 -12   6  27    3.93    1.35
  12  -6 -26    2.37    1.41
 -12  -6  26    1.16    1.14
  12  -6 -26   -0.29    1.23
  12  -6 -25    1.33    1.41
  12  -6 -25    1.53    1.40
 -12  -6  25    0.90    1.19
  12  -6 -24    0.36    1.54
  12  -6 -24    0.32    1.44
 -12  -6  24    2.24    1.34
  12  -6 -23    4.51    1.75
  12  -6 -23    5.20    1.69
 -12  -6  23    6.17    1.70
  12  -6 -22    1.52    1.62
 -12  -6  22   -0.28    1.48
  12  -6 -22    0.32    1.44
  12  -6 -21    4.08    1.99
 -12  -6  21   11.91    2.12
  12  -6 -21    6.66    1.91
 -12  -6  21   12.59    1.92
 -12  -6  20   76.52    6.98
  12  -6 -20   56.37    7.16
  12  -6 -20   51.38    6.97
 -12  -6  20   68.66    7.16
  12  -6 -19    3.34    1.62
 -12  -6  19    5.01    1.87
  12  -6 -19    6.11    1.84
 -12  -6  19    6.57    1.61
 -12  -6  18   11.32    2.10
  12  -6 -18    6.54    1.78
 -12  -6  18   10.22    1.88
 -12  -6  17    1.13    1.54
  12  -6 -17    0.29    1.35
 -12  -6  17    3.97    1.51
 -12  -6  16    0.28    1.27
  12  -6 -16   -0.54    1.16
 -12  -6  16    0.94    1.31
  12  -6 -15    2.80    1.32
 -12  -6  15    1.62    1.38
  12  -6 -14   12.89    2.26
 -12  -6  14   15.94    2.35
 -12  -6  13    8.09    1.81
  12  -6 -13    8.94    1.69
 -12  -6  13   10.48    1.91
 -12  -6  12   16.46    2.38
  12  -6 -12   14.50    2.19
 -12  -6  12   12.32    2.17
  12  -6 -11    1.82    1.18
 -12  -6  11    1.58    1.29
 -12  -6  10   14.44    2.17
  12  -6 -10   11.71    2.18
 -12  -6  10   17.69    2.36
 -12  -6   9   21.60    2.77
 -12  -6   9   19.93    2.75
 -12  -6   8   44.88    4.87
 -12  -6   8   41.30    4.83
 -12  -6   7    2.93    1.37
 -12  -6   7    5.21    1.26
 -12  -6   6   10.07    1.78
 -12  -6   6   11.26    1.82
 -12  -6   5    2.69    1.24
 -12  -6   5    4.22    1.23
 -12  -6   5    6.16    1.31
 -12  -6   4   59.74    6.99
 -12  -6   4   68.90    6.91
 -12  -6   4   66.15    6.87
 -12  -6   3    3.40    1.15
 -12  -6   3    4.90    1.42
 -12  -6   3    3.22    1.05
 -12  -6   2   34.89    4.40
 -12  -6   2   39.28    4.18
 -12  -6   1    3.90    1.37
 -12  -6   1    3.96    1.12
 -12  -6   0    0.51    1.16
 -12  -6   0    0.64    0.85
 -12  -6  -1   -0.27    1.19
 -12  -6  -2    6.84    1.75
 -12  -6  -3    4.02    1.50
  12  -6   4   54.85    6.51
 -12  -6  -4   58.41    6.40
 -12  -6  -5    9.93    2.18
  12  -6   5    8.20    2.13
  12  -6   5   13.77    2.24
  12  -6   6   93.51   10.10
  12  -6   6   92.68   10.24
 -12  -6  -6   96.65   10.12
 -12  -6  -7   28.02    3.47
  12  -6   7   22.24    3.25
  12  -6   7   20.79    3.37
 -12  -6  -8    1.61    1.36
  12  -6   8    2.74    1.50
  12  -6   8    1.34    1.63
 -12  -6  -9   10.15    2.06
  12  -6   9    4.07    1.60
  12  -6   9    7.72    1.84
 -12  -6 -10   17.15    2.77
  12  -6  10   17.70    2.50
  12  -6  10   16.20    2.74
  12  -6  11    0.80    1.12
  12  -6  11    1.43    1.38
 -12  -6 -11   -0.65    1.34
  12  -6  12    8.61    1.77
 -12  -6 -12    9.56    2.03
  12  -6  13   -1.16    1.33
 -12  -6 -13    0.91    1.36
  12  -6  14    2.75    1.20
 -12  -6 -14    1.42    1.30
 -12   6 -15    0.43    1.06
  12  -6  15    0.31    0.89
 -12  -6 -15    0.26    1.12
 -12   6 -16    0.92    1.00
 -12  -6 -16   -0.46    1.05
 -12   6 -17   -0.14    0.80
 -12  -6 -17   -1.54    0.97
 -12  -6 -18   -0.30    0.76
 -12  -8  26    0.80    0.75
 -12  -8  25   -0.44    0.92
 -12  -8  24   -0.18    1.00
 -12  -8  23    4.42    1.04
 -12  -8  23    5.57    1.41
 -12  -8  22    1.86    1.08
 -12  -8  22    2.08    1.34
 -12  -8  21    2.03    1.16
 -12  -8  21    1.26    1.34
 -12  -8  20   -0.95    1.26
 -12  -8  20    1.08    1.36
 -12  -8  19   -1.05    1.36
 -12  -8  19    2.54    1.50
 -12  -8  18    2.71    1.26
 -12  -8  17   20.85    2.86
 -12  -8  16    8.90    1.84
 -12  -8  16    9.87    2.12
 -12  -8  15    2.02    1.48
 -12  -8  15    5.08    1.73
 -12  -8  14    1.53    1.47
 -12  -8  14   -0.30    1.42
 -12  -8  13   12.00    2.31
 -12  -8  12   12.06    2.27
 -12  -8  11   45.58    4.87
 -12  -8  11   38.69    4.72
  12  -8 -11   35.98    4.51
 -12  -8  10    4.75    1.64
 -12  -8  10    3.52    1.53
  12  -8 -10    3.39    1.53
 -12  -8   9   87.32    8.48
  12  -8  -9   68.23    8.35
 -12  -8   9   80.84    8.44
 -12  -8   8    0.98    1.33
  12  -8  -8    1.40    1.36
 -12  -8   8    1.19    1.31
  12  -8  -7    1.48    1.53
 -12  -8   7   -0.93    1.25
  12  -8  -7   -0.94    1.15
 -12  -8   7    1.62    1.26
  12  -8  -6    9.33    2.04
 -12  -8   6    7.76    1.70
 -12  -8   6    8.02    1.66
  12  -8  -6    2.33    1.46
 -12  -8   5   31.41    3.80
 -12  -8   5   36.39    3.92
  12  -8  -5   32.93    4.02
  12  -8  -5   25.52    4.06
 -12  -8   4    2.79    1.30
 -12  -8   4   -0.74    1.05
  12  -8  -4    0.89    1.31
  12  -8  -4    1.99    1.44
  12  -8  -3   -0.31    1.45
  12  -8  -3   -0.34    1.70
 -12  -8   3   -1.30    1.28
  12  -8  -2    1.30    1.53
  12  -8  -2    0.34    1.65
 -12  -8   2    1.72    1.09
  12  -8  -1    5.02    1.91
  12  -8  -1    4.51    1.88
 -12  -8   1    5.82    1.36
  12  -8   0   22.60    3.43
  12  -8   0   22.59    3.43
  12  -8   1    3.82    1.83
  12  -8   2    4.46    1.73
  12  -8   2    2.10    1.78
  12  -8   3    2.02    1.68
  12  -8   3    2.44    1.80
  12  -8   4    3.91    1.78
  12  -8   4    4.50    1.98
  12  -8   5    4.67    1.71
  12  -8   5    5.43    1.90
  12  -8   6   16.97    2.74
  12  -8   7   10.01    2.12
  12  -8   8    3.41    1.40
  12  -8   8    5.63    1.63
  12  -8   9   11.33    1.93
  12  -8   9   10.15    2.11
  12  -8  10    1.44    1.07
  12  -8  10   -0.50    1.30
  12  -8  11    8.01    1.46
  12  -8  11   10.72    1.79
  12  -8  12    1.12    1.04
  12  -8  13    9.84    1.55
  12  -8  14    0.56    0.68
 -12 -10  22    0.11    0.70
 -12 -10  21    5.08    1.15
 -12 -10  20    1.19    0.77
 -12 -10  19    2.98    0.99
 -12 -10  19    2.52    1.12
 -12 -10  18   -0.83    0.94
 -12 -10  18   -0.18    1.07
 -12 -10  17   -0.31    1.03
 -12 -10  17    2.54    1.23
 -12 -10  16    0.17    1.04
 -12 -10  16   -0.61    1.15
 -12 -10  15   -0.54    1.40
 -12 -10  15   -0.21    1.17
 -12 -10  14    3.48    1.28
 -12 -10  13    9.40    1.87
 -12 -10  13   10.77    1.84
 -12 -10  12    0.60    1.19
 -12 -10  12    2.63    1.29
 -12 -10  11   23.07    2.85
 -12 -10  11   18.88    2.80
 -12 -10  10    1.04    1.12
 -12 -10  10   -1.22    1.39
  12 -10  -9   10.31    1.80
 -12 -10   9    9.95    1.80
 -12 -10   9   10.96    1.89
  12 -10  -8    0.21    1.12
 -12 -10   8    0.56    1.08
 -12 -10   8    0.59    1.34
  12 -10  -7   -0.47    1.16
 -12 -10   7   -0.38    1.21
  12 -10  -6    5.06    1.67
 -12 -10   6    3.79    1.35
  12 -10  -5   -2.69    1.52
 -12 -10   5    0.17    1.05
  12 -10  -4    5.91    1.83
 -12 -10   4    5.89    1.34
  12 -10  -4    4.45    1.45
  12 -10  -3    0.29    1.52
 -12 -10   3    0.42    0.94
  12 -10  -3   -0.98    1.28
  12 -10  -2    9.16    2.12
  12 -10  -2    6.57    1.73
  12 -10  -1    1.69    1.50
  12 -10  -1    0.82    1.39
  12 -10   0    5.44    1.60
  12 -10   0    4.41    1.68
  12 -10   1    2.06    1.50
  12 -10   1    3.80    1.49
  12 -10   2    1.56    1.30
  12 -10   3    0.74    1.25
  12 -10   4   -0.20    1.14
  12 -10   4    0.23    1.18
  12 -10   5    2.17    1.05
  12 -10   5    2.09    1.22
  12 -10   6   -0.16    0.94
  12 -10   6   -0.19    1.06
  12 -10   7    0.13    0.77
  12 -10   7    0.50    0.92
  12 -10   8    1.92    0.77
  12 -10   8    1.56    0.84
 -13   1  34    1.68    1.09
 -13  -1  33    1.20    1.04
  13   1 -33    2.05    1.40
  13  -1 -33    2.50    1.40
 -13   1  33    1.07    1.13
  13   1 -32    0.60    1.43
 -13  -1  32    2.84    1.44
 -13   1  32    1.58    1.47
  13  -1 -32    1.62    1.67
 -13  -1  31    6.49    1.71
 -13   1  31    4.29    1.89
  13   1 -31    5.69    1.82
  13   1 -31    3.99    1.54
  13  -1 -31    4.43    1.54
  13  -1 -31    5.82    1.83
 -13  -1  30    7.73    1.88
 -13   1  30    6.99    2.06
  13   1 -30    7.01    2.01
  13   1 -30    6.80    1.95
  13  -1 -30    4.01    1.63
  13  -1 -30    3.93    1.89
  13  -1 -29   11.55    2.60
 -13  -1  29    9.56    2.36
 -13   1  29   13.87    2.74
  13   1 -29   14.21    2.68
  13   1 -29   11.63    2.46
  13   1 -28    0.76    1.60
 -13   1  28    0.42    1.83
 -13  -1  28    3.21    1.61
  13  -1 -28    0.42    1.72
  13   1 -28   -0.39    1.76
  13   1 -27    0.38    1.63
 -13  -1  27    1.63    1.90
  13   1 -27   -1.57    1.84
  13  -1 -27    1.26    1.74
  13   1 -26    7.71    2.16
 -13  -1  26    6.82    2.21
  13   1 -26   14.35    2.57
  13  -1 -26    9.01    2.49
 -13  -1  25   33.64    4.31
  13   1 -25   32.32    4.02
  13   1 -25   28.93    4.16
  13  -1 -25   24.38    4.06
  13   1 -24   75.28    8.41
  13  -1 -24   58.88    8.34
 -13  -1  24   81.40    8.55
  13   1 -24   88.92    8.51
  13   1 -23   29.76    3.97
 -13  -1  23   32.99    4.13
  13  -1 -23   29.36    4.14
  13   1 -23   31.74    4.15
  13   1 -22   17.81    2.69
 -13  -1  22   24.29    3.01
  13  -1 -22   17.90    2.97
  13   1 -22   13.84    2.79
  13   1 -21    1.74    1.62
  13  -1 -21    1.72    1.67
  13   1 -21    2.38    1.44
 -13  -1  21    1.78    1.52
  13   1 -20    8.00    1.83
 -13  -1  20    8.20    1.90
  13  -1 -20   11.31    2.13
  13   1 -20    7.99    1.82
  13   1 -19  153.95   16.72
 -13  -1  19  172.97   16.82
  13   1 -19  147.98   17.21
  13  -1 -19  176.26   18.19
 -13  -1  19  170.75   19.05
 -13   1  19  151.07   18.76
  13  -1 -19  165.92   16.76
  13   1 -19  168.88   16.70
 -13   1  19  171.88   17.85
 -13   1  18   -0.97    2.21
 -13  -1  18   -0.99    2.26
  13   1 -18    0.44    1.15
  13   1 -18    0.60    1.26
 -13  -1  18    0.93    1.39
 -13   1  18    0.56    1.56
  13   1 -18    0.57    1.30
  13  -1 -18    0.75    2.02
  13   1 -18    0.76    0.91
  13  -1 -18    1.32    1.25
  13  -1 -18    1.39    1.66
  13   1 -18    0.42    1.25
 -13   1  17   -0.87    2.00
 -13  -1  17    0.89    2.05
  13   1 -17    3.98    1.43
  13   1 -17    4.18    1.37
 -13  -1  17    3.67    1.50
 -13   1  17    3.34    1.67
  13   1 -17    3.07    1.58
  13  -1 -17    5.40    2.14
  13   1 -17    1.33    1.01
  13  -1 -17    3.01    1.30
  13  -1 -17    4.48    1.92
  13   1 -17    0.38    1.29
 -13  -1  16   17.66    4.15
 -13   1  16   17.25    3.83
  13  -1 -16   19.28    2.80
  13  -1 -16   21.07    2.89
  13   1 -16   24.46    2.84
 -13  -1  16   24.70    2.97
  13   1 -16   19.66    2.95
 -13   1  16   23.78    3.39
  13   1 -16   26.41    2.88
  13   1 -16   27.66    3.38
  13  -1 -16   18.09    3.62
 -13   1  15  130.88   13.92
 -13  -1  15  123.57   14.80
 -13   1  15  136.28   14.98
  13  -1 -15  129.40   13.45
  13   1 -15  139.51   13.77
 -13  -1  15  141.33   13.53
  13  -1 -15  131.11   13.49
  13  -1 -15  133.57   14.43
  13   1 -15  123.86   13.81
  13   1 -14    0.64    1.84
  13  -1 -14    0.63    1.89
 -13   1  14    1.51    1.13
  13   1 -14    0.59    1.20
  13  -1 -14    1.43    1.54
 -13   1  14    0.47    0.88
  13   1 -14    1.64    1.15
  13   1 -13    8.80    2.48
  13  -1 -13    7.57    2.24
 -13   1  13    8.48    1.79
  13  -1 -13   11.91    2.29
  13   1 -13   11.25    1.86
 -13   1  13    8.99    1.63
  13  -1 -13    6.61    2.08
  13  -1 -12   71.73    8.50
  13   1 -12   81.40    9.05
  13  -1 -12   84.11    9.07
  13   1 -12   80.36    8.23
 -13   1  12   71.24    8.02
  13   1 -11   28.24    3.24
  13   1 -11   24.32    3.20
 -13  -1  11   21.31    3.40
  13   1 -11   21.95    3.83
  13  -1 -11   21.27    3.88
 -13  -1  11   25.38    3.54
 -13   1  11   26.21    3.09
  13   1 -11   31.69    3.37
  13  -1 -10   70.02    8.30
  13   1 -10   75.37    8.40
  13   1 -10   77.21    7.63
 -13   1  10   69.50    7.59
 -13  -1  10   64.80    7.88
 -13  -1  10   68.21    7.92
 -13   1  10   71.03    7.53
  13   1 -10   68.79    7.66
 -13   1  10   75.69    7.78
  13   1 -10   74.04    7.66
  13   1  -9   76.26    8.25
  13  -1  -9   67.95    8.07
 -13  -1   9   65.22    7.66
  13   1  -9   68.35    7.46
 -13   1   9   72.97    7.61
  13   1  -9   71.55    7.40
 -13   1   9   72.99    7.36
  13  -1  -9   56.56    7.56
  13   1  -9   73.59    7.36
 -13   1   9   70.46    7.41
 -13  -1   9   68.12    7.69
 -13   1   8  237.27   21.45
 -13  -1   8  197.35   21.68
 -13   1   8  224.25   21.64
  13   1  -8  233.89   21.39
  13   1  -8  210.08   21.47
  13  -1  -8  162.00   21.53
 -13   1   8  213.76   21.46
  13   1  -8  228.44   21.35
 -13  -1   8  195.95   21.62
 -13   1   7  578.40   55.92
 -13  -1   7  529.72   56.07
  13   1  -7  591.26   55.81
 -13   1   7  559.63   56.09
  13   1  -7  597.57   55.80
  13  -1  -7  514.94   56.15
 -13   1   7  551.90   55.98
 -13  -1   6   16.97    2.80
 -13  -1   6   17.55    2.65
  13   1  -6   19.45    2.31
 -13   1   6   20.30    2.72
 -13   1   6   18.07    2.54
  13  -1  -6   22.19    2.90
 -13  -1   5    7.85    2.19
 -13   1   5   14.73    2.57
 -13  -1   5   10.69    2.24
 -13  -1   5   10.41    1.85
 -13   1   5   10.97    1.97
  13   1  -5   15.61    1.72
  13   1  -5   11.44    1.91
  13  -1  -5   15.69    2.34
 -13  -1   4  570.79   55.89
 -13   1   4  553.04   55.89
 -13   1   4  488.24   55.24
  13   1  -4  530.90   55.24
 -13  -1   4  583.09   55.59
  13  -1  -4  511.79   55.46
  13   1  -4  592.14   55.07
 -13   1   4  625.56   55.43
 -13  -1   4  575.17   55.14
 -13  -1   3  137.30   12.92
 -13   1   3  117.39   12.78
 -13   1   3  117.14   12.13
  13   1  -3  117.66   12.04
 -13   1   3  116.51   12.13
  13   1  -3  116.93   11.75
 -13  -1   3  105.26   12.28
 -13  -1   2  319.90   30.64
 -13   1   2  302.59   30.60
  13   1  -2  310.38   29.79
 -13   1   2  300.07   29.85
 -13   1   2  293.42   29.84
 -13  -1   2  269.89   30.01
 -13  -1   1  344.72   35.15
 -13   1   1  317.60   35.09
  13  -1  -1  344.45   35.23
  13   1  -1  374.28   35.34
 -13   1   1  354.18   34.40
 -13  -1   1  319.37   34.61
 -13   1   1  365.74   34.45
  13   1  -1  335.50   34.33
 -13  -1   0   14.17    2.76
 -13   1   0   21.41    2.74
 -13   1   0   20.30    2.65
  13   1   0   20.93    3.51
  13  -1   0   14.79    3.31
 -13  -1  -1   13.31    2.42
 -13  -1  -1   14.50    2.11
 -13   1  -1   10.92    2.01
 -13   1  -1   11.08    1.97
  13   1   1    8.92    2.73
  13  -1   1    9.64    2.78
 -13  -1  -2   20.27    2.49
  13   1   2   16.05    3.55
  13  -1   2   10.00    3.34
 -13  -1  -2   17.66    2.99
 -13   1  -2   19.56    2.76
 -13  -1  -2   17.51    2.58
 -13  -1  -2   19.58    2.32
 -13   1  -2   17.55    2.60
 -13   1  -3  323.80   34.19
 -13  -1  -3  347.60   34.01
 -13   1  -3  327.34   33.92
 -13  -1  -3  324.25   34.56
 -13  -1  -3  370.85   34.02
 -13  -1  -3  357.08   33.95
  13   1   3  338.78   35.68
  13  -1   3  322.35   35.63
 -13   1  -3  332.95   34.26
 -13   1  -4    8.42    1.68
 -13   1  -4   10.65    1.83
 -13   1  -4    8.35    1.68
 -13  -1  -4    8.11    1.61
 -13  -1  -4    7.63    1.70
  13   1   4   11.25    3.15
  13  -1   4   10.45    3.04
 -13  -1  -4   12.38    2.27
 -13  -1  -4    9.89    1.92
 -13   1  -4    6.89    1.83
 -13  -1  -5    1.51    1.31
 -13   1  -5    1.03    1.00
  13   1   5    4.15    2.49
  13  -1   5    4.22    2.53
 -13   1  -5    1.30    1.26
 -13  -1  -5    1.49    1.33
 -13  -1  -6    2.13    1.32
 -13   1  -6   -0.23    1.34
 -13  -1  -7   34.58    4.64
 -13   1  -7   43.95    4.80
 -13  -1  -7   40.96    4.76
 -13   1  -7   37.75    4.59
 -13  -1  -8   14.13    2.37
 -13   1  -8   10.88    2.16
 -13   1  -8   10.03    2.03
 -13  -1  -8    9.84    2.06
 -13  -1  -9  131.42   13.54
 -13   1  -9  136.50   13.44
 -13   1  -9  121.00   13.47
 -13  -1  -9  124.33   13.48
[truncated: 1,169,234 more chars]
